# Supplementary material for: Significant duration prediction of seismic ground motions using machine learning algorithms
Source: PLoS One. 2024 Feb 28;19(2):e0299639. doi: 10.1371/journal.pone.0299639 (PMC10901361; doi:10.1371/journal.pone.0299639)
Supplement: S1 File — (ZIP) [file pone.0299639.s001.zip]

Archive with 5 entries (5 files):
- Seismic_data.csv
- Test(5-75%Duration).csv
- Test(5-95%Duration).csv
- Train(5-75%Duration).csv
- Train(5-95%Duration).csv
