# Supplementary material for: Significant duration prediction of seismic ground motions using machine learning algorithms
Source: PLoS One. 2024 Feb 28;19(2):e0299639. doi: 10.1371/journal.pone.0299639 (PMC10901361; doi:10.1371/journal.pone.0299639)
Supplement: S1 File — (ZIP) [file pone.0299639.s001.zip › Seismic_data.csv]

	RSN	Rjb (km)_x	5-75% Duration (sec)_x	5-95% Duration (sec)_x	Magnitude_x	Rrup (km)_x	Vs30 (m/sec)_x	Mechanism_x	PGA	Spectral Ordinate	Mean Squared Error	Scale Factor	Tp-Pulse Period (sec)	Arias Intensity (m/sec)	Earthquake Name	Year	Station Name	Lowest Useable Frequency (Hz)	Initial-search Scale Factor	Horizontal-1 Acc. Filename	Horizontal-2 Acc. Filename	Vertical Acc. Filename
0	6	6.09	17.7	24.2	6.95	6.09	213.44	strike slip	0.2807955	SRSS	-	1	-	1.6	"Imperial Valley-02"	1940	"El Centro Array #9"	0.25	1	RSN6_IMPVALL.I_I-ELC180.AT2	RSN6_IMPVALL.I_I-ELC270.AT2	RSN6_IMPVALL.I_I-ELC-UP.AT2
1	21	13.78	8.4	20	5.4	14.88	213.44	strike slip	0.05077137	SRSS	-	1	-	0	"Imperial Valley-05"	1955	"El Centro Array #9"	0.375	1	RSN21_IMPVALL.BG_E-ELC000.AT2	RSN21_IMPVALL.BG_E-ELC090.AT2	RSN21_IMPVALL.BG_E-ELC-UP.AT2
2	24	7.28	13.6	34.7	5	9.02	198.77	strike slip	0.02284015	SRSS	-	1	-	0	"Central Calif-02"	1960	"Hollister City Hall"	0.4125	1	RSN24_CTRCALIF_B-HCH181.AT2	RSN24_CTRCALIF_B-HCH271.AT2	RSN24_CTRCALIF_B-HCH-UP.AT2
3	99	8.85	3.6	10.9	5.14	9.39	198.77	strike slip	0.09398616	SRSS	-	1	-	0.2	"Hollister-03"	1974	"Hollister City Hall"	0.375	1	RSN99_HOLLISTR_A-HCH181.AT2	RSN99_HOLLISTR_A-HCH271.AT2	RSN99_HOLLISTR_A-HCH-UP.AT2
4	160	0.44	6.1	9.7	6.53	2.66	223.03	strike slip	0.5987244	SRSS	-	1	-	6.1	"Imperial Valley-06"	1979	"Bonds Corner"	0.125	1	RSN160_IMPVALL.H_H-BCR140.AT2	RSN160_IMPVALL.H_H-BCR230.AT2	RSN160_IMPVALL.H_H-BCR-UP.AT2
5	162	10.45	7.2	14.8	6.53	10.45	231.23	strike slip	0.2769912	SRSS	-	1	-	0.9	"Imperial Valley-06"	1979	"Calexico Fire Station"	0.05	1	RSN162_IMPVALL.H_H-CXO225.AT2	RSN162_IMPVALL.H_H-CXO315.AT2	RSN162_IMPVALL.H_H-CXO-UP.AT2
6	165	7.29	13.2	24	6.53	7.29	242.05	strike slip	0.2699346	SRSS	-	1	-	1.2	"Imperial Valley-06"	1979	"Chihuahua"	0.225	1	RSN165_IMPVALL.H_H-CHI012.AT2	RSN165_IMPVALL.H_H-CHI282.AT2	RSN165_IMPVALL.H_H-CHIDWN.AT2
7	174	12.56	4.6	9	6.53	12.56	196.25	strike slip	0.3668095	SRSS	-	1	-	2	"Imperial Valley-06"	1979	"El Centro Array #11"	0.1	1	RSN174_IMPVALL.H_H-E11140.AT2	RSN174_IMPVALL.H_H-E11230.AT2	RSN174_IMPVALL.H_H-E11-UP.AT2
8	183	3.86	3	6.8	6.53	3.86	206.08	strike slip	0.6101428	SRSS	-	1	-	1.6	"Imperial Valley-06"	1979	"El Centro Array #8"	0.0375	1	RSN183_IMPVALL.H_H-E08140.AT2	RSN183_IMPVALL.H_H-E08230.AT2	RSN183_IMPVALL.H_H-E08-UP.AT2
9	193	10.83	6.2	12.4	5.01	13.04	223.03	strike slip	0.0705243	SRSS	-	1	-	0	"Imperial Valley-07"	1979	"Bonds Corner"	0.75	1	RSN193_IMPVALL.A_A-BCR140.AT2	RSN193_IMPVALL.A_A-BCR230.AT2	RSN193_IMPVALL.A_A-BCR-UP.AT2
10	195	11.17	4.6	11.7	5.01	13.32	231.23	strike slip	0.09888286	SRSS	-	1	-	0	"Imperial Valley-07"	1979	"Calexico Fire Station"	0.5375	1	RSN195_IMPVALL.A_A-CXO225.AT2	RSN195_IMPVALL.A_A-CXO315.AT2	RSN195_IMPVALL.A_A-CXO-UP.AT2
11	198	10.73	4.9	5.9	5.01	12.96	202.85	strike slip	0.05413201	SRSS	-	1	-	0	"Imperial Valley-07"	1979	"El Centro Array #10"	0.625	1	RSN198_IMPVALL.A_A-E10050.AT2	RSN198_IMPVALL.A_A-E10320.AT2	RSN198_IMPVALL.A_A-E10-UP.AT2
12	202	9.69	0.8	7.6	5.01	12.11	208.91	strike slip	0.2339362	SRSS	-	1	-	0.1	"Imperial Valley-07"	1979	"El Centro Array #4"	0.75	1	RSN202_IMPVALL.A_A-E04140.AT2	RSN202_IMPVALL.A_A-E04230.AT2	RSN202_IMPVALL.A_A-E04-UP.AT2
13	203	8.56	0.6	7	5.01	11.23	205.63	strike slip	0.2195376	SRSS	-	1	-	0.1	"Imperial Valley-07"	1979	"El Centro Array #5"	0.5	1	RSN203_IMPVALL.A_A-E05140.AT2	RSN203_IMPVALL.A_A-E05230.AT2	RSN203_IMPVALL.A_A-E05-UP.AT2
14	204	7.4	1	6.5	5.01	10.37	203.22	strike slip	0.1603263	SRSS	-	1	-	0.3	"Imperial Valley-07"	1979	"El Centro Array #6"	0.625	1	RSN204_IMPVALL.A_A-E06140.AT2	RSN204_IMPVALL.A_A-E06230.AT2	RSN204_IMPVALL.A_A-E06-UP.AT2
15	205	7.32	0.7	6	5.01	10.31	210.51	strike slip	0.1404889	SRSS	-	1	-	0.1	"Imperial Valley-07"	1979	"El Centro Array #7"	0.75	1	RSN205_IMPVALL.A_A-E07140.AT2	RSN205_IMPVALL.A_A-E07230.AT2	RSN205_IMPVALL.A_A-E07-UP.AT2
16	206	8.18	1.2	4.3	5.01	10.94	206.08	strike slip	0.1287085	SRSS	-	1	-	0.1	"Imperial Valley-07"	1979	"El Centro Array #8"	0.625	1	RSN206_IMPVALL.A_A-E08140.AT2	RSN206_IMPVALL.A_A-E08230.AT2	RSN206_IMPVALL.A_A-E08-UP.AT2
17	207	7.87	2.2	7.3	5.01	10.71	202.26	strike slip	0.1479636	SRSS	-	1	-	0.1	"Imperial Valley-07"	1979	"El Centro Differential Array"	1	1	RSN207_IMPVALL.A_A-EDA270.AT2	RSN207_IMPVALL.A_A-EDA360.AT2	RSN207_IMPVALL.A_A-EDA-UP.AT2
18	208	7.69	0.8	7	5.01	10.58	202.89	strike slip	0.1147783	SRSS	-	1	-	0.1	"Imperial Valley-07"	1979	"Holtville Post Office"	0.625	1	RSN208_IMPVALL.A_A-HVP225.AT2	RSN208_IMPVALL.A_A-HVP315.AT2	RSN208_IMPVALL.A_A-HVP-UP.AT2
19	209	9.39	6.2	14.3	5.62	9.76	193.67	strike slip	0.1125121	SRSS	-	1	-	0.2	"Imperial Valley-08"	1979	"Westmorland Fire Sta"	0.0875	1	RSN209_IMPVALL.BG_F-WSM180.AT2	RSN209_IMPVALL.BG_F-WSM090.AT2	RSN209_IMPVALL.BG_F-WSM-UP.AT2
20	269	6.07	13.7	20.1	6.33	7.27	242.05	strike slip	0.04472156	SRSS	-	1	-	0	"Victoria_ Mexico"	1980	"Victoria Hospital Sotano"	0.275	1	RSN269_VICT_HPB000.AT2	RSN269_VICT_HPB270.AT2	RSN269_VICT_HPB-UP.AT2
21	317	7.57	5.1	9.1	5.9	7.83	191.14	strike slip	0.1946418	SRSS	-	1	-	0.5	"Westmorland"	1981	"Salton Sea Wildlife Refuge"	0.125	1	RSN317_WESMORL_WLF225.AT2	RSN317_WESMORL_WLF315.AT2	RSN317_WESMORL_WLF-UP.AT2
22	319	6.18	3.6	6.9	5.9	6.5	193.67	strike slip	0.37711	SRSS	-	1	-	1.9	"Westmorland"	1981	"Westmorland Fire Sta"	0.125	1	RSN319_WESMORL_WSM090.AT2	RSN319_WESMORL_WSM180.AT2	RSN319_WESMORL_WSM-UP.AT2
23	388	6.64	4.1	10.3	5.09	14.13	246.51	Reverse	0.1330996	SRSS	-	1	-	0.1	"Coalinga-02"	1983	"TRA (temp)"	0.125	1	RSN388_COALINGA_A-TRA000.AT2	RSN388_COALINGA_A-TRA090.AT2	RSN388_COALINGA_A-TRA-UP.AT2
24	458	11.53	8.3	13.2	6.19	11.54	221.78	strike slip	0.2243152	SRSS	-	1	-	0.8	"Morgan Hill"	1984	"Gilroy Array #4"	0.125	1	RSN458_MORGAN_G04270.AT2	RSN458_MORGAN_G04360.AT2	RSN458_MORGAN_G04-UP.AT2
25	499	13.11	8.4	20.6	5.45	14.11	215.54	strike slip	0.09866246	SRSS	-	1	-	0.2	"Hollister-04"	1986	"Hollister Differential Array #3"	0.1	1	RSN499_HOLLISTR_D-HD3255.AT2	RSN499_HOLLISTR_D-HD3345.AT2	RSN499_HOLLISTR_D-HD3-UP.AT2
26	728	13.03	11.9	23.5	6.54	13.03	193.67	strike slip	0.1727388	SRSS	-	1	-	1.2	"Superstition Hills-02"	1987	"Westmorland Fire Sta"	0.0875	1	RSN728_SUPER.B_B-WSM090.AT2	RSN728_SUPER.B_B-WSM180.AT2	RSN728_SUPER.B_B-WSM-UP.AT2
27	768	13.81	5.4	14.8	6.93	14.34	221.78	Reverse Oblique	0.4186413	SRSS	-	1	-	1.3	"Loma Prieta"	1989	"Gilroy Array #4"	0.1125	1	RSN768_LOMAP_G04000.AT2	RSN768_LOMAP_G04090.AT2	RSN768_LOMAP_G04-UP.AT2
28	1141	0	10.3	16.7	6.4	3.36	219.75	Normal	0.3262802	SRSS	-	1	-	2	"Dinar_ Turkey"	1995	"Dinar"	0.1875	1	RSN1141_DINAR_DIN090.AT2	RSN1141_DINAR_DIN180.AT2	RSN1141_DINAR_DIN-UP.AT2
29	1536	11.58	20.5	34.6	7.62	11.58	212.72	Reverse Oblique	0.1802832	SRSS	-	1	-	2.2	"Chi-Chi_ Taiwan"	1999	"TCU110"	0.05	1	RSN1536_CHICHI_TCU110-E.AT2	RSN1536_CHICHI_TCU110-N.AT2	RSN1536_CHICHI_TCU110-V.AT2
30	4066	1.85	3.5	5.4	6	3.19	226.63	strike slip	0.4557247	SRSS	-	1	-	1.2	"Parkfield-02_ CA"	2004	"PARKFIELD - FROELICH"	0.125	1	RSN4066_PARK2004_FROEL-90.AT2	RSN4066_PARK2004_FROEL360.AT2	RSN4066_PARK2004_FROEL-UP.AT2
31	4072	14.19	7.8	18.9	6	14.46	239.45	strike slip	0.04543627	SRSS	-	1	-	0	"Parkfield-02_ CA"	2004	"PARKFIELD - RED HILLS"	0.1625	1	RSN4072_PARK2004_REDH-90.AT2	RSN4072_PARK2004_REDH360.AT2	RSN4072_PARK2004_REDH-UP.AT2
32	4081	6.27	4.6	12.6	6	6.87	236.59	strike slip	0.2509336	SRSS	-	1	-	0.5	"Parkfield-02_ CA"	2004	"Parkfield - Cholame 5W"	0.075	1	RSN4081_PARK2004_C05090.AT2	RSN4081_PARK2004_C05360.AT2	RSN4081_PARK2004_C05-UP.AT2
33	4108	1.1	4	9.9	6	2.73	211.74	strike slip	0.3788888	SRSS	-	1	-	1.4	"Parkfield-02_ CA"	2004	"Parkfield - Fault Zone 3"	0.125	1	RSN4108_PARK2004_COH090.AT2	RSN4108_PARK2004_COH360.AT2	RSN4108_PARK2004_COH-UP.AT2
34	4109	0.73	8.5	14.1	6	2.65	220.75	strike slip	0.1321546	SRSS	-	1	-	0.3	"Parkfield-02_ CA"	2004	"Parkfield - Fault Zone 4"	0.25	1	RSN4109_PARK2004_Z04090.AT2	RSN4109_PARK2004_Z04360.AT2	RSN4109_PARK2004_Z04-UP.AT2
35	4116	8.45	2.5	7.1	6	8.81	246.07	strike slip	1.309581	SRSS	-	1	-	7.7	"Parkfield-02_ CA"	2004	"Parkfield - Fault Zone 14"	0.25	1	RSN4116_PARK2004_Z14090.AT2	RSN4116_PARK2004_Z14360.AT2	RSN4116_PARK2004_Z14-UP.AT2
36	4118	0.8	9.6	15.4	6	2.67	214.43	strike slip	0.152699	SRSS	-	1	-	0.2	"Parkfield-02_ CA"	2004	"Parkfield - Gold Hill 1W"	0.1625	1	RSN4118_PARK2004_PG1090.AT2	RSN4118_PARK2004_PG1360.AT2	RSN4118_PARK2004_PG1-UP.AT2
37	4896	0	7.2	16.7	6.8	10.97	201	Reverse	0.4444341	SRSS	-	1	-	5.1	"Chuetsu-oki_ Japan"	2007	"Kashiwazaki NPP_ Service Hall Array 2.4 m depth"	0.1	1	RSN4896_CHUETSU_SG01NS.AT2	RSN4896_CHUETSU_SG01EW.AT2	RSN4896_CHUETSU_SG01UD.AT2
38	5264	0	5.2	6.6	6.8	10.78	198.26	Reverse	0.5217089	SRSS	-	1	-	5	"Chuetsu-oki_ Japan"	2007	"NIG018"	0.125	1	RSN5264_CHUETSU_NIG018NS.AT2	RSN5264_CHUETSU_NIG018EW.AT2	RSN5264_CHUETSU_NIG018UD.AT2
39	5825	8.88	22.5	44.2	7.2	10.92	242.05	strike slip	0.2860926	SRSS	-	1	-	3.3	"El Mayor-Cucapah_ Mexico"	2010	"CERRO PRIETO GEOTHERMAL"	0.05	1	RSN5825_SIERRA.MEX_GEO000.AT2	RSN5825_SIERRA.MEX_GEO090.AT2	RSN5825_SIERRA.MEX_GEO--V.AT2
40	5829	13.7	15.6	26.2	7.2	13.71	242.05	strike slip	0.3967889	SRSS	-	1	-	4.7	"El Mayor-Cucapah_ Mexico"	2010	"RIITO"	0.05	1	RSN5829_SIERRA.MEX_RII000.AT2	RSN5829_SIERRA.MEX_RII090.AT2	RSN5829_SIERRA.MEX_RII--V.AT2
41	8063	5.52	4.8	11.4	6.2	5.55	187	Reverse Oblique	0.5526717	SRSS	-	1	-	2.7	"Christchurch_ New Zealand"	2011	"Christchurch Botanical Gardens"	0.075	1	RSN8063_CCHURCH_CBGSN89W.AT2	RSN8063_CCHURCH_CBGSS01W.AT2	RSN8063_CCHURCH_CBGSUP.AT2
42	8064	3.22	4.3	11.2	6.2	3.26	198	Reverse Oblique	0.3840874	SRSS	-	1	-	2.7	"Christchurch_ New Zealand"	2011	"Christchurch Cathedral College"	0.05	1	RSN8064_CCHURCH_CCCCN26W.AT2	RSN8064_CCHURCH_CCCCN64E.AT2	RSN8064_CCHURCH_CCCCUP.AT2
43	8066	4.82	5.2	10.6	6.2	4.85	194	Reverse Oblique	0.3459823	SRSS	-	1	-	2.4	"Christchurch_ New Zealand"	2011	"Christchurch Hospital"	0.0625	1	RSN8066_CCHURCH_CHHCN01W.AT2	RSN8066_CCHURCH_CHHCS89W.AT2	RSN8066_CCHURCH_CHHCUP.AT2
44	8067	4.44	3.3	5.1	6.2	4.46	204	Reverse Oblique	0.4004168	SRSS	-	1	-	1.6	"Christchurch_ New Zealand"	2011	"Christchurch Cashmere High School"	0.1	1	RSN8067_CCHURCH_CMHSN10E.AT2	RSN8067_CCHURCH_CMHSS80E.AT2	RSN8067_CCHURCH_CMHSUP.AT2
45	8090	4.32	4.3	10.5	6.2	4.35	206	Reverse Oblique	0.2130501	SRSS	-	1	-	0.9	"Christchurch_ New Zealand"	2011	"Hulverstone Drive Pumping Station"	0	1	RSN8090_CCHURCH_HPSCN04W.AT2	RSN8090_CCHURCH_HPSCS86W.AT2	RSN8090_CCHURCH_HPSCUP.AT2
46	8130	5.58	4.3	7.8	6.2	5.6	207	Reverse Oblique	0.3178434	SRSS	-	1	-	2.1	"Christchurch_ New Zealand"	2011	"Shirley Library"	0.075	1	RSN8130_CCHURCH_SHLCS40W.AT2	RSN8130_CCHURCH_SHLCS50E.AT2	RSN8130_CCHURCH_SHLCUP.AT2
47	8134	11.24	7	14.5	6.2	11.25	247.5	Reverse Oblique	0.1849305	SRSS	-	1	-	0.4	"Christchurch_ New Zealand"	2011	"Styx Mill Transfer Station "	0.05	1	RSN8134_CCHURCH_SMTCN88W.AT2	RSN8134_CCHURCH_SMTCS02W.AT2	RSN8134_CCHURCH_SMTCUP.AT2
48	9552	7.51	0.6	8.5	4.7	12.71	248.85	strike slip	0.1547558	SRSS	-	1	-	0	"10410337"	2009	"Los Angeles - Slauson & Western"	0.425	1	RSN9552_10410337_14017360.AT2	RSN9552_10410337_14017090.AT2	RSN9552_10410337_14017-UP.AT2
49	12258	7.96	1.5	7.4	4.2	8.73	207.92	strike slip	0.049986653	SRSS	-	1	-	0	"40199209"	2007	"Alameda - Posey & Webster Geotech Array"	0.1	1	RSN12258_40199209_58137180.AT2	RSN12258_40199209_58137090.AT2	RSN12258_40199209_58137-UP.AT2
50	18443	4.74	2.4	5.8	4.17	10.69	246.07	strike slip	0.10041143	SRSS	-	1	-	0.1	"21423530"	2004	"Parkfield - Fault Zone 14"	0.15	1	RSN18443_21423530_36456360.AT2	RSN18443_21423530_36456090.AT2	RSN18443_21423530_36456-UP.AT2
51	111	11	2.6	5.9	4.37	12.18	377.25	Normal Oblique	0.07146904	SRSS	-	1	-	0	"Oroville-04"	1975	"Up & Down Cafe (OR1)"	0.4125	1	RSN111_OROVILLE_C-OR1000.AT2	RSN111_OROVILLE_C-OR1090.AT2	RSN111_OROVILLE_C-OR1DWN.AT2
52	2048	6.46	0.8	3	4.265	8.85	484.66	strike slip	0.05537469	SRSS	-	1	-	0	"Yorba Linda"	2002	"Anaheim - Hwy 91 & Weir Cyn Rd"	0.39	1	RSN2048_YLINDA_13068360.AT2	RSN2048_YLINDA_13068090.AT2	RSN2048_YLINDA_13068-UP.AT2
53	2050	10.93	0.5	2.4	4.265	12.48	396.21	strike slip	0.1192072	SRSS	-	1	-	0.1	"Yorba Linda"	2002	"Brea - Central Ave Caltrans Yard"	0.039	1	RSN2050_YLINDA_13873360.AT2	RSN2050_YLINDA_13873090.AT2	RSN2050_YLINDA_13873-UP.AT2
54	2053	13.6	1.8	6.2	4.265	14.91	390.08	strike slip	0.0514455	SRSS	-	1	-	0	"Yorba Linda"	2002	"Corona - Green River & Cyn Crest"	0.39	1	RSN2053_YLINDA_13100031.AT2	RSN2053_YLINDA_13100121.AT2	RSN2053_YLINDA_13100-UP.AT2
55	2054	10.08	5.3	14.1	4.265	11.74	376.96	strike slip	0.02856877	SRSS	-	1	-	0	"Yorba Linda"	2002	"Fullerton - CSU Fullerton Grnds"	0.039	1	RSN2054_YLINDA_CSF360.AT2	RSN2054_YLINDA_CSF090.AT2	RSN2054_YLINDA_CSF-UP.AT2
56	4251	11.58	1.4	3.6	4	14.9	448.77	Normal	0.04168341	SRSS	-	1	-	0	"Ancona-01_ Italy"	1972	"Genio-Civile"	1.25	1	RSN4251_ANCONA.P_B-GEN000.AT2	RSN4251_ANCONA.P_B-GEN090.AT2	RSN4251_ANCONA.P_B-GEN-UP.AT2
57	4256	10.13	1.4	3	4.3	11.18	448.77	Normal	0.1856147	SRSS	-	1	-	0	"Ancona-06_ Italy"	1972	"Genio-Civile"	1.125	1	RSN4256_ANCONA.P_L-GEN000.AT2	RSN4256_ANCONA.P_L-GEN090.AT2	RSN4256_ANCONA.P_L-GEN-UP.AT2
58	4266	2.3	1.3	3.3	4	4.04	448.77	Normal	0.04935901	SRSS	-	1	-	0	"Ancona-11_ Italy"	1972	"Genio-Civile"	1.125	1	RSN4266_ANCONA.P_R-GEN000.AT2	RSN4266_ANCONA.P_R-GEN090.AT2	RSN4266_ANCONA.P_R-GEN-UP.AT2
59	4269	4.62	1.7	2.6	4.5	8.48	412.37	Reverse	0.05911509	SRSS	-	1	-	0	"Friuli (aftershock 3)_ Italy"	1976	"Forgaria Cornino"	1	1	RSN4269_FRIULI.P_K-FOC000.AT2	RSN4269_FRIULI.P_K-FOC090.AT2	RSN4269_FRIULI.P_K-FOC-UP.AT2
60	4303	11.93	2.5	14.7	4	12.67	477.35	Normal	0.04471173	SRSS	-	1	-	0	"Campano Lucano (aftershock 6)_ Italy"	1981	"Cairano 2"	0.875	1	RSN4303_CLUCANO.P_L-CR2000.AT2	RSN4303_CLUCANO.P_L-CR2090.AT2	RSN4303_CLUCANO.P_L-CR2-UP.AT2
61	4305	13.69	4.1	16.5	4	14.34	477.35	Normal	0.03341028	SRSS	-	1	-	0	"Campano Lucano (aftershock 6)_ Italy"	1981	"Conza-Base"	1	1	RSN4305_CLUCANO.P_L-CNZ000.AT2	RSN4305_CLUCANO.P_L-CNZ090.AT2	RSN4305_CLUCANO.P_L-CNZ-UP.AT2
62	4306	14.13	2.5	5.5	4	14.77	412.23	Normal	0.04141636	SRSS	-	1	-	0	"Campano Lucano (aftershock 6)_ Italy"	1981	"Conza - Vetta"	0.5	1	RSN4306_CLUCANO.P_L-CNV000.AT2	RSN4306_CLUCANO.P_L-CNV090.AT2	RSN4306_CLUCANO.P_L-CNV-UP.AT2
63	4307	3.23	1.7	5.8	4	4.82	477.35	Normal	0.04224777	SRSS	-	1	-	0	"Campano Lucano (aftershock 7)_ Italy"	1981	"Cairano 2"	0.5	1	RSN4307_CLUCANO.P_M-CR2000.AT2	RSN4307_CLUCANO.P_M-CR2090.AT2	RSN4307_CLUCANO.P_M-CR2-UP.AT2
64	4371	8.32	1.2	2.6	4.2	12.37	405	Normal	0.05569177	SRSS	-	1	-	0	"Umbria Marche (aftershock 5)_ Italy"	1997	"Colfiorito-Casermette"	0.5	1	RSN4371_UBMARCHE.P_F-CLC180.AT2	RSN4371_UBMARCHE.P_F-CLC270.AT2	RSN4371_UBMARCHE.P_F-CLC-DN.AT2
65	4372	9.79	1.3	3.7	4.2	13.4	442	Normal	0.05110155	SRSS	-	1	-	0	"Umbria Marche (aftershock 5)_ Italy"	1997	"Nocera Umbra-Biscontini"	0.625	1	RSN4372_UBMARCHE.P_F-NCB000.AT2	RSN4372_UBMARCHE.P_F-NCB090.AT2	RSN4372_UBMARCHE.P_F-NCB-UP.AT2
66	4373	1.78	1.4	2.8	4.5	2.55	405	strike slip	0.08846689	SRSS	-	1	-	0	"Umbria Marche (aftershock 6)_ Italy"	1997	"Colfiorito-Casermette"	0.25	1	RSN4373_UBMARCHE.P_G-CLC180.AT2	RSN4373_UBMARCHE.P_G-CLC270.AT2	RSN4373_UBMARCHE.P_G-CLC-DN.AT2
67	4374	9.59	1.4	6.4	4.5	9.76	442	strike slip	0.06833212	SRSS	-	1	-	0	"Umbria Marche (aftershock 6)_ Italy"	1997	"Nocera Umbra-Biscontini"	0.125	1	RSN4374_UBMARCHE.P_G-NCB000.AT2	RSN4374_UBMARCHE.P_G-NCB090.AT2	RSN4374_UBMARCHE.P_G-NCB-UP.AT2
68	4394	10.69	1.5	4.5	4.3	14.17	405	Normal	0.03016754	SRSS	-	1	-	0	"Umbria Marche (aftershock 10)_ Italy"	1997	"Colfiorito-Casermette"	0.5	1	RSN4394_UBMARCHE.P_K-CLC180.AT2	RSN4394_UBMARCHE.P_K-CLC270.AT2	RSN4394_UBMARCHE.P_K-CLCDWN.AT2
69	4395	0.47	0.6	1.2	4.3	1.06	405	strike slip	0.3411447	SRSS	-	1	-	0.3	"Umbria Marche (aftershock 11)_ Italy"	1997	"Colfiorito-Casermette"	0.5	1	RSN4395_UBMARCHE.P_L-CLC180.AT2	RSN4395_UBMARCHE.P_L-CLC270.AT2	RSN4395_UBMARCHE.P_L-CLCDWN.AT2
70	4396	9.92	2.4	5.4	4.3	9.97	442	strike slip	0.03031694	SRSS	-	1	-	0	"Umbria Marche (aftershock 11)_ Italy"	1997	"Nocera Umbra-Biscontini"	0.175	1	RSN4396_UBMARCHE.P_L-NCB000.AT2	RSN4396_UBMARCHE.P_L-NCB090.AT2	RSN4396_UBMARCHE.P_L-NCB-UP.AT2
71	4397	11.78	2.2	5.6	4.3	11.81	428	strike slip	0.03732574	SRSS	-	1	-	0	"Umbria Marche (aftershock 11)_ Italy"	1997	"Nocera Umbra 2"	0.1	1	RSN4397_UBMARCHE.P_L-NC2000.AT2	RSN4397_UBMARCHE.P_L-NC2090.AT2	RSN4397_UBMARCHE.P_L-NC2-UP.AT2
72	6077	2.67	1.5	6.8	4.265	6.58	378.17	strike slip	0.04982254	SRSS	-	1	-	0	"Yorba Linda"	2002	"Olinda - Carbon Canyon Rd"	0.39	1	RSN6077_YLINDA_13882060.AT2	RSN6077_YLINDA_13882330.AT2	RSN6077_YLINDA_13882-UP.AT2
73	8369	3.69	2.3	12.3	4.265	7.06	374.19	strike slip	0.020428482	SRSS	-	1	-	0	"Yorba Linda"	2002	"Yorba Linda; Diemer Filtration Plant"	0.2125	1	RSN8369_YLINDA_NS698011.AT2	RSN8369_YLINDA_NS698281.AT2	RSN8369_YLINDA_NS698-UP.AT2
74	10654	1.8	2.2	6.5	4.45	14.1	444.01	strike slip	0.14074253	SRSS	-	1	-	0	"10370141"	2009	"San Bernardino - FS No. 01"	0.15	1	RSN10654_10370141_U5326360.AT2	RSN10654_10370141_U5326090.AT2	RSN10654_10370141_U5326-UP.AT2
75	10657	4.7	5.5	9.2	4.45	14.63	432.47	strike slip	0.030036903	SRSS	-	1	-	0	"10370141"	2009	"Colton - Kaiser Medical Clinic"	0.25	1	RSN10657_10370141_N5341360.AT2	RSN10657_10370141_N5341090.AT2	RSN10657_10370141_N5341-UP.AT2
76	10658	1.75	1.6	9.5	4.45	14.09	426.21	strike slip	0.10464	SRSS	-	1	-	0	"10370141"	2009	"San Bernardino - Lincoln School"	0.125	1	RSN10658_10370141_N5373360.AT2	RSN10658_10370141_N5373090.AT2	RSN10658_10370141_N5373-UP.AT2
77	11079	11.98	4.5	10.7	4.5	13.66	388.65	strike slip	0.044861298	SRSS	-	1	-	0	"21530368"	2006	"Santa Rosa Fire Station #1"	0.3625	1	RSN11079_40187964_N1767HNN.AT2	RSN11079_40187964_N1767HNE.AT2	RSN11079_40187964_N1767HNZ.AT2
78	11085	12.76	5.2	9.3	4.5	14.01	364.45	strike slip	0.036611963	SRSS	-	1	-	0	"21530368"	2006	"Sonoma; New Fire Station 01 2nd St West; 1-story; ground level"	0.2125	1	RSN11085_40187964_N1829HNN.AT2	RSN11085_40187964_N1829HNE.AT2	RSN11085_40187964_N1829HNZ.AT2
79	11086	7.55	4.5	9.2	4.5	9.52	468.52	strike slip	0.039157242	SRSS	-	1	-	0	"21530368"	2006	"Santa Rosa; Fire Station 07 Stonebridge Dr; 1-story; ground level"	0.45	1	RSN11086_40187964_N1835HNN.AT2	RSN11086_40187964_N1835HNE.AT2	RSN11086_40187964_N1835HNZ.AT2
80	11141	11.72	6	15	4.5	13.48	371.02	strike slip	0.020109417	SRSS	-	1	-	0	"21530368"	2006	"Petaluma Fire Station"	0.1375	1	RSN11141_40187964_01743360.AT2	RSN11141_40187964_01743090.AT2	RSN11141_40187964_01743-UP.AT2
81	11147	12.27	4.8	11.2	4.5	13.95	363.11	strike slip	0.047130739	SRSS	-	1	-	0	"21530368"	2006	"Santa Rosa - Hendley & Tupper"	0.1	1	RSN11147_40187964_68491069.AT2	RSN11147_40187964_68491339.AT2	RSN11147_40187964_68491-UP.AT2
82	11253	7.38	0.7	3.9	4.42	14.07	381.59	strike slip	0.037322014	SRSS	-	1	-	0	"10403777"	2009	"Thousand Oaks - Lake Sherwood & Potrero"	0.275	1	RSN11253_10403777_24858360.AT2	RSN11253_10403777_24858090.AT2	RSN11253_10403777_24858-UP.AT2
83	11651	3.34	2.4	6.4	4.2	7.42	367.43	strike slip	0.072592654	SRSS	-	1	-	0	"51183708"	2007	"SJB Overpass_ Bent 3 g.l."	0.1875	1	RSN11651_51183708_47315360.AT2	RSN11651_51183708_47315090.AT2	RSN11651_51183708_47315-UP.AT2
84	11663	5.14	1.8	5.2	4.3	5.71	400	strike slip	0.025076105	SRSS	-	1	-	0	"40234037"	2009	"Coe Ranch"	0.225	1	RSN11663_40234037_NCCOBHNN.AT2	RSN11663_40234037_NCCOBHNE.AT2	RSN11663_40234037_NCCOBHNZ.AT2
85	11700	12.66	2.7	7.1	4.3	12.92	369.39	strike slip	0.0206686	SRSS	-	1	-	0	"40234037"	2009	"San Jose - San Felipe & Villages Pkwy"	0.1	1	RSN11700_40234037_57370360.AT2	RSN11700_40234037_57370090.AT2	RSN11700_40234037_57370-UP.AT2
86	11772	4.47	3.5	6.5	4.26	8.68	420.81	Reverse	0.043226507	SRSS	-	1	-	0	"9173365"	2001	"Sylmar - County Hospital Grounds"	0.1125	1	RSN11772_9613229_24763360.AT2	RSN11772_9613229_24763090.AT2	RSN11772_9613229_24763-UP.AT2
87	11823	6.39	4.1	8.1	4.26	10.1	370.36	Reverse	0.026030112	SRSS	-	1	-	0	"9173365"	2001	"Los Angeles Filtration Plant"	0.25	1	RSN11823_9613229_CILFPHHN.AT2	RSN11823_9613229_CILFPHHE.AT2	RSN11823_9613229_CILFPHHZ.AT2
88	11872	1.8	1.6	4.2	4.24	6.48	460.09	strike slip	0.083012447	SRSS	-	1	-	0	"9703873"	2001	"Beverly Hills Pac Bell Bsmt"	0.15	1	RSN11872_9703873_N5402360.AT2	RSN11872_9703873_N5402090.AT2	RSN11872_9703873_N5402-UP.AT2
89	11874	11.92	1.1	3.9	4.24	13.45	425.25	strike slip	0.028015082	SRSS	-	1	-	0	"9703873"	2001	"Los Angeles; Mullholland Fire Station 109 Mullholland Dr (at Fwy 405); 1-story; ground level"	0.375	1	RSN11874_9703873_N5421360.AT2	RSN11874_9703873_N5421090.AT2	RSN11874_9703873_N5421-UP.AT2
90	12060	14.26	4.8	10	4.42	14.72	432.47	strike slip	0.020011917	SRSS	-	1	-	0	"14116972"	2005	"Colton - Kaiser Medical Clinic"	0.225	1	RSN12060_14116972_N5341360.AT2	RSN12060_14116972_N5341090.AT2	RSN12060_14116972_N5341-UP.AT2
91	12061	11.17	1.3	5	4.42	12.25	495.59	strike slip	0.058315423	SRSS	-	1	-	0	"14116972"	2005	"San Bernardino - N Verdemont Sch"	0.1875	1	RSN12061_14116972_N5371360.AT2	RSN12061_14116972_N5371090.AT2	RSN12061_14116972_N5371-UP.AT2
92	12112	1.42	2.1	4.4	4.12	2.8	388.65	strike slip	0.17092564	SRSS	-	1	-	0.1	"30225889"	2003	"Santa Rosa Fire Station #1"	0.125	1	RSN12112_51128377_N1767HNN.AT2	RSN12112_51128377_N1767HNE.AT2	RSN12112_51128377_N1767HNZ.AT2
93	12203	10.61	3.2	6.3	4.2	11.15	361.42	strike slip	0.021834859	SRSS	-	1	-	0	"40199209"	2007	"Berkeley; Fire Station 01 8th St; 2-story; ground level"	0.6375	1	RSN12203_40199209_N1827HNN.AT2	RSN12203_40199209_N1827HNE.AT2	RSN12203_40199209_N1827HNZ.AT2
94	12204	7.61	0.9	1.5	4.2	8.3	414.77	strike slip	0.12158198	SRSS	-	1	-	0.1	"40199209"	2007	"Berkeley; Fire Station 03 Russell Street; 1-story; ground level"	0.175	1	RSN12204_40199209_N1828HNN.AT2	RSN12204_40199209_N1828HNE.AT2	RSN12204_40199209_N1828HNZ.AT2
95	12208	9.35	0.6	1.4	4.2	9.91	410.46	strike slip	0.076339586	SRSS	-	1	-	0	"40199209"	2007	"Haviland Hall_ Berkeley_ CA_ USA"	0.525	1	RSN12208_40199209_BKBRKHLN.AT2	RSN12208_40199209_BKBRKHHE.AT2	RSN12208_40199209_BKBRKHHZ.AT2
96	12246	3.61	2.4	6.3	4.2	4.96	377.31	strike slip	0.044904574	SRSS	-	1	-	0	"40199209"	2007	"Oakland; Fire Station 16 13th St; 1-story; ground level"	0.1125	1	RSN12246_40199209_01856360.AT2	RSN12246_40199209_01856090.AT2	RSN12246_40199209_01856-UP.AT2
97	12259	7.53	2.6	4.8	4.2	8.19	468.87	strike slip	0.053790661	SRSS	-	1	-	0	"40199209"	2007	"Orinda - BART Station Grounds"	0.15	1	RSN12259_40199209_58209360.AT2	RSN12259_40199209_58209090.AT2	RSN12259_40199209_58209-UP.AT2
98	12279	4.42	0.1	1.5	4.23	14.12	490.24	strike slip	0.079371473	SRSS	-	1	-	0	"40194055"	2007	"Briones Reserve_ Orinda_ CA_ USA"	0.4375	1	RSN12279_40194055_BBRIBHLN.AT2	RSN12279_40194055_BBRIBHLE.AT2	RSN12279_40194055_BBRIBHLZ.AT2
99	12351	6.31	0.8	3	4.23	14.82	378.54	strike slip	0.095159513	SRSS	-	1	-	0	"40194055"	2007	"Walnut Creek; Contra Costa Fire Station 04 Hawthorne Dr; 1-story; ground level"	0.1875	1	RSN12351_40194055_01844360.AT2	RSN12351_40194055_01844090.AT2	RSN12351_40194055_01844-DN.AT2
100	12519	0.37	2.5	6.1	4.1	12.56	480.79	strike slip	0.030969421	SRSS	-	1	-	0	"51207740"	2008	"Round Hill"	0.425	1	RSN12519_51207740_NCCRHHNN.AT2	RSN12519_51207740_NCCRHHNE.AT2	RSN12519_51207740_NCCRHHNZ.AT2
101	12561	5.13	0.4	4.5	4.1	13.57	365.26	strike slip	0.11553968	SRSS	-	1	-	0	"51207740"	2008	"Danville Fire Station"	0.7125	1	RSN12561_51207740_U1690360.AT2	RSN12561_51207740_U1690090.AT2	RSN12561_51207740_U1690-UP.AT2
102	12588	5.39	1.1	4.4	4.1	13.67	395.78	strike slip	0.086307128	SRSS	-	1	-	0	"51207740"	2008	"Walnut Creek - Walnut & Cheyenne"	0.125	1	RSN12588_51207740_58369360.AT2	RSN12588_51207740_58369090.AT2	RSN12588_51207740_58369-UP.AT2
103	12652	6.27	1.4	4.5	4.11	12.99	407.49	strike slip	0.02816864	SRSS	-	1	-	0	"14403732"	2008	"Radec - Sage & Cottonwood School"	0.4625	1	RSN12652_14403732_12092360.AT2	RSN12652_14403732_12092090.AT2	RSN12652_14403732_12092-UP.AT2
104	12806	3.45	1.2	3.8	4.26	7.64	388.63	strike slip	0.045892691	SRSS	-	1	-	0	"14118096"	2005	"Sky Valley - Fire Station #56"	0.325	1	RSN12806_14118096_N5435360.AT2	RSN12806_14118096_N5435090.AT2	RSN12806_14118096_N5435-UP.AT2
105	12837	7.94	2.7	5.5	4.02	14.52	370	strike slip	0.032798459	SRSS	-	1	-	0	"14073800"	2004	"Cactus City_ Airway beacon"	0.2625	1	RSN12837_14073800_CICTCHHN.AT2	RSN12837_14073800_CICTCHHE.AT2	RSN12837_14073800_CICTCHHZ.AT2
106	12974	7.13	3.2	5.4	4	7.65	377.93	strike slip	0.024332683	SRSS	-	1	-	0	"30226086"	2003	"Healdsburg; Fire Station"	0.2375	1	RSN12974_40145275_N1744360.AT2	RSN12974_40145275_N1744090.AT2	RSN12974_40145275_N1744-UP.AT2
107	13183	7.38	2.2	4.9	4.11	13.87	370	strike slip	0.054197248	SRSS	-	1	-	0	"10223765"	2006	"Cactus City_ Airway beacon"	0.6625	1	RSN13183_10223765_CICTCHLN.AT2	RSN13183_10223765_CICTCHLE.AT2	RSN13183_10223765_CICTCHLZ.AT2
108	13357	6.42	0.5	2.5	4.2	10.54	423	Reverse Oblique	0.089744162	SRSS	-	1	-	0	"10285533"	2007	"Pinon Hills - Hwy 138 & Mtn Road"	0.2	1	RSN13357_10285533_23958360.AT2	RSN13357_10285533_23958090.AT2	RSN13357_10285533_23958-UP.AT2
109	18429	8.43	1.9	6.9	4.17	12.76	376	strike slip	0.068287558	SRSS	-	1	-	0	"21423530"	2004	"Hog Canyon"	0.225	1	RSN18429_21423530_NPHOBHNN.AT2	RSN18429_21423530_NPHOBHNE.AT2	RSN18429_21423530_NPHOBHNZ.AT2
110	18442	2.4	1.7	4.7	4.17	9.87	438.74	strike slip	0.093159272	SRSS	-	1	-	0	"21423530"	2004	"Parkfield - Vineyard Cany 2W"	0.275	1	RSN18442_21423530_36447360.AT2	RSN18442_21423530_36447090.AT2	RSN18442_21423530_36447-UP.AT2
111	18444	3.45	1	3.8	4.17	10.19	384.26	strike slip	0.16699352	SRSS	-	1	-	0.1	"21423530"	2004	"Parkfield - Fault Zone 16"	0.1875	1	RSN18444_21423530_36457360.AT2	RSN18444_21423530_36457090.AT2	RSN18444_21423530_36457-UP.AT2
112	18473	4.48	2.5	5.4	4.48	9.46	467.76	strike slip	0.10166506	SRSS	-	1	-	0.1	"21456837"	2005	"Parkfield - Vineyard Cany 2E"	0.1375	1	RSN18473_21456837_36177360.AT2	RSN18473_21456837_36177090.AT2	RSN18473_21456837_36177-UP.AT2
113	18492	6	1.9	5.3	4.01	10.25	376	strike slip	0.1406522	SRSS	-	1	-	0	"51182151"	2007	"Hog Canyon"	0.3125	1	RSN18492_51182151_NPHOBHNN.AT2	RSN18492_51182151_NPHOBHNE.AT2	RSN18492_51182151_NPHOBHNZ.AT2
114	18502	11.01	2.2	4	4.01	13.78	438.74	strike slip	0.098090516	SRSS	-	1	-	0	"51182151"	2007	"Parkfield - Vineyard Cany 2W"	0.4	1	RSN18502_51182151_36447360.AT2	RSN18502_51182151_36447090.AT2	RSN18502_51182151_36447-UP.AT2
115	18769	9.36	1.6	6	4.05	13.75	363.45	strike slip	0.027866551	SRSS	-	1	-	0	"71336726"	2010	"San Jose; Laneview School Warmwood Ln; 1-story; ground level"	0.325	1	RSN18769_71336726_N1825HNN.AT2	RSN18769_71336726_N1825HNE.AT2	RSN18769_71336726_N1825HNZ.AT2
116	19059	6.34	2.3	9.8	4	8.57	486	strike slip	0.03179326	SRSS	-	1	-	0	"51213534"	2008	"Mount Johnson"	0.1625	1	RSN19059_51213534_NBJOBHNN.AT2	RSN19059_51213534_NBJOBHNE.AT2	RSN19059_51213534_NBJOBHNZ.AT2
117	21409	7.33	0.2	1.4	4.1	14.57	498.41	strike slip	0.10184417	SRSS	-	1	-	0	"51207740"	2008	"Bollinger Canyon"	0.2	1	RSN21409_51207740_CBRHNN.AT2	RSN21409_51207740_CBRHNE.AT2	-----
118	21454	7.61	2.2	5.3	4.4	9.65	400	strike slip	0.024501505	SRSS	-	1	-	0	"21149422"	2001	"Coe Ranch"	0.1080056	1	RSN21454_21149422_CCOHNN.AT2	RSN21454_21149422_CCOHNE.AT2	-----
119	7	91.15	9	22.2	6.6	91.22	219.31	strike slip	0.06306659	SRSS	-	1	-	0	"Northwest Calif-02"	1941	"Ferndale City Hall"	0.1625	1	RSN7_NWCALIF.C_C-FRN045.AT2	RSN7_NWCALIF.C_C-FRN135.AT2	RSN7_NWCALIF.C_C-FRN-UP.AT2
120	58	92.25	4.6	10.2	6.61	92.59	477.22	Reverse	0.02703841	SRSS	-	1	-	0	"San Fernando"	1971	"Cedar Springs Pumphouse"	0.125	1	RSN58_SFERN_CSP126.AT2	RSN58_SFERN_CSP216.AT2	RSN58_SFERN_CSPDWN.AT2
121	140	89.76	20.5	24.2	7.35	91.14	302.64	Reverse	0.09309877	SRSS	-	1	-	0.2	"Tabas_ Iran"	1978	"Ferdows"	0.15625	1	RSN140_TABAS_FER-L1.AT2	RSN140_TABAS_FER-T1.AT2	RSN140_TABAS_FER-V1.AT2
122	426	93.17	8.4	11.6	6.5	93.67	308.39	Reverse	0.027476	SRSS	-	1	-	0	"Taiwan SMART1(25)"	1983	"SMART1 E01"	0.375	1	RSN426_SMART1.25_25EO1EW.AT2	RSN426_SMART1.25_25EO1NS.AT2	RSN426_SMART1.25_25EO1DN.AT2
123	433	94	7.9	9.6	6.5	94.49	314.33	Reverse	0.02496894	SRSS	-	1	-	0	"Taiwan SMART1(25)"	1983	"SMART1 O07"	0.375	1	RSN433_SMART1.25_25O07EW.AT2	RSN433_SMART1.25_25O07NS.AT2	RSN433_SMART1.25_25O07DN.AT2
124	780	94.56	6.6	12	6.93	94.64	169.72	Reverse Oblique	0.1383728	SRSS	-	1	-	0.5	"Loma Prieta"	1989	"Larkspur Ferry Terminal (FF)"	0.288	1	RSN780_LOMAP_LKS270.AT2	RSN780_LOMAP_LKS360.AT2	RSN780_LOMAP_LKS-UP.AT2
125	886	94.48	25.3	33.9	7.28	94.48	442.7	strike slip	0.04651547	SRSS	-	1	-	0.1	"Landers"	1992	"Puerta La Cruz"	0.3	1	RSN886_LANDERS_PLC000.AT2	RSN886_LANDERS_PLC090.AT2	RSN886_LANDERS_PLC-UP.AT2
126	1309	90.62	21.7	48.1	7.62	92.81	263.82	Reverse Oblique	0.07244505	SRSS	-	1	-	0.2	"Chi-Chi_ Taiwan"	1999	"ILA003"	0.0625	1	RSN1309_CHICHI_ILA003-N.AT2	RSN1309_CHICHI_ILA003-W.AT2	RSN1309_CHICHI_ILA003-V.AT2
127	1327	91.27	11.2	21.7	7.62	93.43	293.01	Reverse Oblique	0.06655403	SRSS	-	1	-	0.1	"Chi-Chi_ Taiwan"	1999	"ILA035"	0.1625	1	RSN1327_CHICHI_ILA035-E.AT2	RSN1327_CHICHI_ILA035-N.AT2	RSN1327_CHICHI_ILA035-V.AT2
128	1376	91.46	29.7	47.4	7.62	93.61	295.66	Reverse Oblique	0.03904643	SRSS	-	1	-	0.1	"Chi-Chi_ Taiwan"	1999	"KAU048"	0.025	1	RSN1376_CHICHI_KAU048-E.AT2	RSN1376_CHICHI_KAU048-N.AT2	RSN1376_CHICHI_KAU048-V.AT2
129	1425	93.15	9	20.9	7.62	94.84	308.88	Reverse Oblique	0.1103564	SRSS	-	1	-	0.5	"Chi-Chi_ Taiwan"	1999	"TAP032"	0.0375	1	RSN1425_CHICHI_TAP032-E.AT2	RSN1425_CHICHI_TAP032-N.AT2	RSN1425_CHICHI_TAP032-V.AT2
130	1426	90.59	17.8	25.1	7.62	92.73	538.69	Reverse Oblique	0.05458966	SRSS	-	1	-	0.1	"Chi-Chi_ Taiwan"	1999	"TAP034"	0.025	1	RSN1426_CHICHI_TAP034-E.AT2	RSN1426_CHICHI_TAP034-N.AT2	RSN1426_CHICHI_TAP034-V.AT2
131	1431	89.96	14.9	29.2	7.62	91.19	388.16	Reverse Oblique	0.06466414	SRSS	-	1	-	0.2	"Chi-Chi_ Taiwan"	1999	"TAP043"	0.025	1	RSN1431_CHICHI_TAP043-E.AT2	RSN1431_CHICHI_TAP043-N.AT2	RSN1431_CHICHI_TAP043-V.AT2
132	1437	90.34	13.3	21.7	7.62	92.42	538.69	Reverse Oblique	0.0807028	SRSS	-	1	-	0.2	"Chi-Chi_ Taiwan"	1999	"TAP053"	0.0375	1	RSN1437_CHICHI_TAP053-E.AT2	RSN1437_CHICHI_TAP053-N.AT2	RSN1437_CHICHI_TAP053-V.AT2
133	1452	92.01	17.7	29	7.62	94.16	887.68	Reverse Oblique	0.0367647	SRSS	-	1	-	0.1	"Chi-Chi_ Taiwan"	1999	"TAP086"	0.025	1	RSN1452_CHICHI_TAP086-E.AT2	RSN1452_CHICHI_TAP086-N.AT2	RSN1452_CHICHI_TAP086-V.AT2
134	1470	92.26	18.5	34.9	7.62	92.7	496.47	Reverse Oblique	0.05662244	SRSS	-	1	-	0.2	"Chi-Chi_ Taiwan"	1999	"TCU014"	0.025	1	RSN1470_CHICHI_TCU014-E.AT2	RSN1470_CHICHI_TCU014-N.AT2	RSN1470_CHICHI_TCU014-V.AT2
135	1640	93.3	17.6	25.9	7.37	93.62	289.69	strike slip	0.08874816	SRSS	-	1	-	0.4	"Manjil_ Iran"	1990	"Tonekabun"	0.25	1	RSN1640_MANJIL_189042.AT2	RSN1640_MANJIL_189132.AT2	RSN1640_MANJIL_189-UP.AT2
136	1810	91.96	8	31	7.13	91.96	318	strike slip	0.1008038	SRSS	-	1	-	0.3	"Hector Mine"	1999	"Mecca - CVWD Yard"	0.039	1	RSN1810_HECTOR_MCY090.AT2	RSN1810_HECTOR_MCY180.AT2	RSN1810_HECTOR_MCY-UP.AT2
137	1811	91.15	15.7	25.1	7.13	91.15	351.31	strike slip	0.04306751	SRSS	-	1	-	0	"Hector Mine"	1999	"Mentone Fire Station #9"	0	1	RSN1811_HECTOR_MFS180.AT2	RSN1811_HECTOR_MFS270.AT2	RSN1811_HECTOR_MFS-UP.AT2
138	1831	92.71	15.8	24.1	7.13	92.71	447.22	strike slip	0.06053779	SRSS	-	1	-	0.1	"Hector Mine"	1999	"San Jacinto - Soboba"	0.03	1	RSN1831_HECTOR_H08090.AT2	RSN1831_HECTOR_H08180.AT2	RSN1831_HECTOR_H08-UP.AT2
139	2593	92.93	6.5	17.5	6.2	93.27	423.4	Reverse	0.04495554	SRSS	-	1	-	0	"Chi-Chi_ Taiwan-03"	1999	"TCU033"	0.2	1	RSN2593_CHICHI.03_TCU033N.AT2	RSN2593_CHICHI.03_TCU033E.AT2	RSN2593_CHICHI.03_TCU033V.AT2
140	2730	90.43	19.8	35.8	6.2	90.44	227.97	strike slip	0.02730474	SRSS	-	1	-	0	"Chi-Chi_ Taiwan-04"	1999	"CHY067"	0.03125	1	RSN2730_CHICHI.04_CHY067N.AT2	RSN2730_CHICHI.04_CHY067W.AT2	RSN2730_CHICHI.04_CHY067V.AT2
141	2731	92.38	19.5	32	6.2	92.39	224.42	strike slip	0.0208316	SRSS	-	1	-	0	"Chi-Chi_ Taiwan-04"	1999	"CHY069"	0.06	1	RSN2731_CHICHI.04_CHY069N.AT2	RSN2731_CHICHI.04_CHY069E.AT2	RSN2731_CHICHI.04_CHY069V.AT2
142	2757	90.38	17.9	45.6	6.2	90.39	259.43	strike slip	0.03332466	SRSS	-	1	-	0	"Chi-Chi_ Taiwan-04"	1999	"CHY115"	0.03125	1	RSN2757_CHICHI.04_CHY115N.AT2	RSN2757_CHICHI.04_CHY115W.AT2	RSN2757_CHICHI.04_CHY115V.AT2
143	2850	91.43	13.5	28.2	6.2	91.6	540.66	strike slip	0.02304009	SRSS	-	1	-	0	"Chi-Chi_ Taiwan-04"	1999	"TCU039"	0.07	1	RSN2850_CHICHI.04_TCU039N.AT2	RSN2850_CHICHI.04_TCU039E.AT2	RSN2850_CHICHI.04_TCU039V.AT2
144	2949	87.23	10.7	35.1	6.2	90.91	197.63	Reverse	0.0612106	SRSS	-	1	-	0.1	"Chi-Chi_ Taiwan-05"	1999	"CHY033"	0.05	1	RSN2949_CHICHI.05_CHY033N.AT2	RSN2949_CHICHI.05_CHY033E.AT2	RSN2949_CHICHI.05_CHY033V.AT2
145	2958	88.66	12.3	36.3	6.2	92.28	172.1	Reverse	0.05560518	SRSS	-	1	-	0.1	"Chi-Chi_ Taiwan-05"	1999	"CHY054"	0.07	1	RSN2958_CHICHI.05_CHY054N.AT2	RSN2958_CHICHI.05_CHY054E.AT2	RSN2958_CHICHI.05_CHY054V.AT2
146	2965	91.06	11.9	19.3	6.2	94.59	538.69	Reverse	0.03339558	SRSS	-	1	-	0	"Chi-Chi_ Taiwan-05"	1999	"CHY061"	0.05	1	RSN2965_CHICHI.05_CHY061N.AT2	RSN2965_CHICHI.05_CHY061E.AT2	RSN2965_CHICHI.05_CHY061V.AT2
147	2966	91.15	6.8	16.3	6.2	94.68	602.63	Reverse	0.03436671	SRSS	-	1	-	0	"Chi-Chi_ Taiwan-05"	1999	"CHY062"	0.05	1	RSN2966_CHICHI.05_CHY062N.AT2	RSN2966_CHICHI.05_CHY062E.AT2	RSN2966_CHICHI.05_CHY062V.AT2
148	2984	90.6	14.4	31.4	6.2	94.14	190.49	Reverse	0.07054706	SRSS	-	1	-	0.1	"Chi-Chi_ Taiwan-05"	1999	"CHY093"	0.0625	1	RSN2984_CHICHI.05_CHY093N.AT2	RSN2984_CHICHI.05_CHY093W.AT2	RSN2984_CHICHI.05_CHY093V.AT2
149	2988	91.15	13.3	30.8	6.2	94.67	230.11	Reverse	0.06091433	SRSS	-	1	-	0.1	"Chi-Chi_ Taiwan-05"	1999	"CHY100"	0.075	1	RSN2988_CHICHI.05_CHY100N.AT2	RSN2988_CHICHI.05_CHY100W.AT2	RSN2988_CHICHI.05_CHY100V.AT2
150	2990	90.92	12.5	45.4	6.2	94.45	175.68	Reverse	0.05627434	SRSS	-	1	-	0.1	"Chi-Chi_ Taiwan-05"	1999	"CHY107"	0.05	1	RSN2990_CHICHI.05_CHY107N.AT2	RSN2990_CHICHI.05_CHY107W.AT2	RSN2990_CHICHI.05_CHY107V.AT2
151	3074	94.32	14.3	23	6.2	94.63	481.17	Reverse	0.02602169	SRSS	-	1	-	0	"Chi-Chi_ Taiwan-05"	1999	"ILA066"	0.1	1	RSN3074_CHICHI.05_ILA066N.AT2	RSN3074_CHICHI.05_ILA066W.AT2	RSN3074_CHICHI.05_ILA066V.AT2
152	3165	89.88	7.4	17.5	6.2	90.21	423.4	Reverse	0.05778809	SRSS	-	1	-	0	"Chi-Chi_ Taiwan-05"	1999	"TCU033"	0.2	1	RSN3165_CHICHI.05_TCU033N.AT2	RSN3165_CHICHI.05_TCU033E.AT2	RSN3165_CHICHI.05_TCU033V.AT2
153	3227	91.81	8.8	20.5	6.2	93.44	463.59	Reverse	0.05628941	SRSS	-	1	-	0	"Chi-Chi_ Taiwan-05"	1999	"TTN004"	0.125	1	RSN3227_CHICHI.05_TTN004N.AT2	RSN3227_CHICHI.05_TTN004W.AT2	RSN3227_CHICHI.05_TTN004V.AT2
154	3241	92.09	14.9	24.1	6.2	94.09	704.96	Reverse	0.03945137	SRSS	-	1	-	0	"Chi-Chi_ Taiwan-05"	1999	"TTN025"	0.1	1	RSN3241_CHICHI.05_TTN025N.AT2	RSN3241_CHICHI.05_TTN025E.AT2	RSN3241_CHICHI.05_TTN025V.AT2
155	3263	89.44	6.9	17.8	6.3	90	564.07	Reverse	0.03112612	SRSS	-	1	-	0	"Chi-Chi_ Taiwan-06"	1999	"CHY022"	0.1	1	RSN3263_CHICHI.06_CHY022N.AT2	RSN3263_CHICHI.06_CHY022W.AT2	RSN3263_CHICHI.06_CHY022V.AT2
156	3315	92.2	20	42.2	6.3	92.74	228.84	Reverse	0.05340851	SRSS	-	1	-	0.1	"Chi-Chi_ Taiwan-06"	1999	"CHY099"	0.025	1	RSN3315_CHICHI.06_CHY099N.AT2	RSN3315_CHICHI.06_CHY099W.AT2	RSN3315_CHICHI.06_CHY099V.AT2
157	3389	89.01	19	27.8	6.3	91.23	447.51	Reverse	0.02355242	SRSS	-	1	-	0	"Chi-Chi_ Taiwan-06"	1999	"ILA062"	0.08	1	RSN3389_CHICHI.06_ILA062N.AT2	RSN3389_CHICHI.06_ILA062W.AT2	RSN3389_CHICHI.06_ILA062V.AT2
158	3518	91.5	14.3	28.1	6.3	93.66	463.59	Reverse	0.03394986	SRSS	-	1	-	0	"Chi-Chi_ Taiwan-06"	1999	"TTN004"	0.05	1	RSN3518_CHICHI.06_TTN004N.AT2	RSN3518_CHICHI.06_TTN004W.AT2	RSN3518_CHICHI.06_TTN004V.AT2
159	3532	91.9	17.9	25.5	6.3	94.02	704.96	Reverse	0.02392854	SRSS	-	1	-	0	"Chi-Chi_ Taiwan-06"	1999	"TTN025"	0.075	1	RSN3532_CHICHI.06_TTN025N.AT2	RSN3532_CHICHI.06_TTN025E.AT2	RSN3532_CHICHI.06_TTN025V.AT2
160	3598	94.27	6.5	11.5	6.5	94.76	288.24	Reverse	0.03227698	SRSS	-	1	-	0	"Taiwan SMART1(25)"	1983	"SMART1 O04"	0.25	1	RSN3598_SMART1.25_25O04EW.AT2	RSN3598_SMART1.25_25O04NS.AT2	RSN3598_SMART1.25_25O04DN.AT2
161	3599	93.67	6.6	11.2	6.5	94.16	286.03	Reverse	0.02458413	SRSS	-	1	-	0	"Taiwan SMART1(25)"	1983	"SMART1 O05"	0.1875	1	RSN3599_SMART1.25_25O05EW.AT2	RSN3599_SMART1.25_25O05NS.AT2	RSN3599_SMART1.25_25O05DN.AT2
162	3858	89.76	9.9	24.7	6.2	93.33	271.3	Reverse	0.05751725	SRSS	-	1	-	0.1	"Chi-Chi_ Taiwan-05"	1999	"CHY004"	0.075	1	RSN3858_CHICHI.05_CHY004N.AT2	RSN3858_CHICHI.05_CHY004W.AT2	RSN3858_CHICHI.05_CHY004V.AT2
163	3885	92.87	13.9	20.7	6.61	92.87	445.82	strike slip	0.1730571	SRSS	-	1	-	0.5	"Tottori_ Japan"	2000	"HRSH01"	0.0625	1	RSN3885_TOTTORI_HRSH01NS.AT2	RSN3885_TOTTORI_HRSH01EW.AT2	RSN3885_TOTTORI_HRSH01UD.AT2
164	4220	92.3	14.2	58.1	6.63	92.9	251.4	Reverse	0.02584655	SRSS	-	1	-	0	"Niigata_ Japan"	2004	"NIGH03"	0.05	1	RSN4220_NIIGATA_NIGH03NS.AT2	RSN4220_NIIGATA_NIGH03EW.AT2	RSN4220_NIIGATA_NIGH03UD.AT2
165	4240	94.26	17.4	29.3	6.63	94.35	225.04	Reverse	0.1225581	SRSS	-	1	-	0.3	"Niigata_ Japan"	2004	"TCG009"	0.075	1	RSN4240_NIIGATA_TCG009NS.AT2	RSN4240_NIIGATA_TCG009EW.AT2	RSN4240_NIIGATA_TCG009UD.AT2
166	5078	88.95	25.9	53	6.8	90.6	338.68	Reverse	0.02357198	SRSS	-	1	-	0	"Chuetsu-oki_ Japan"	2007	"GNMH08"	0.05	1	RSN5078_CHUETSU_GNMH08NS.AT2	RSN5078_CHUETSU_GNMH08EW.AT2	RSN5078_CHUETSU_GNMH08UD.AT2
167	5199	92.56	22.9	60.1	6.8	94.15	318.98	Reverse	0.03200013	SRSS	-	1	-	0	"Chuetsu-oki_ Japan"	2007	"NGN007"	0.0375	1	RSN5199_CHUETSU_NGN007NS.AT2	RSN5199_CHUETSU_NGN007EW.AT2	RSN5199_CHUETSU_NGN007UD.AT2
168	5237	91.38	10.5	30.3	6.8	92.87	562.18	Reverse	0.03408323	SRSS	-	1	-	0	"Chuetsu-oki_ Japan"	2007	"NGNH27"	0.05	1	RSN5237_CHUETSU_NGNH27NS.AT2	RSN5237_CHUETSU_NGNH27EW.AT2	RSN5237_CHUETSU_NGNH27UD.AT2
169	5343	93.38	15.2	24.3	6.8	94.95	429.71	Reverse	0.03465771	SRSS	-	1	-	0	"Chuetsu-oki_ Japan"	2007	"TCG004"	0.0875	1	RSN5343_CHUETSU_TCG004NS.AT2	RSN5343_CHUETSU_TCG004EW.AT2	RSN5343_CHUETSU_TCG004UD.AT2
170	5614	94.81	12.2	24.3	6.9	94.82	476.8	Reverse	0.03575477	SRSS	-	1	-	0.1	"Iwate_ Japan"	2008	"IWT005"	0.0375	1	RSN5614_IWATE_IWT005NS.AT2	RSN5614_IWATE_IWT005EW.AT2	RSN5614_IWATE_IWT005UD.AT2
171	5675	93.42	10	29.2	6.9	93.42	421.78	Reverse	0.07816365	SRSS	-	1	-	0.1	"Iwate_ Japan"	2008	"MYG016"	0.0375	1	RSN5675_IWATE_MYG016NS.AT2	RSN5675_IWATE_MYG016EW.AT2	RSN5675_IWATE_MYG016UD.AT2
172	5683	93.94	15.5	46.9	6.9	93.95	358.25	Reverse	0.05229795	SRSS	-	1	-	0.1	"Iwate_ Japan"	2008	"MYGH09"	0.025	1	RSN5683_IWATE_MYGH09NS.AT2	RSN5683_IWATE_MYGH09EW.AT2	RSN5683_IWATE_MYGH09UD.AT2
173	5754	90.09	15.8	42	6.9	90.21	235.79	Reverse	0.03811726	SRSS	-	1	-	0	"Iwate_ Japan"	2008	"YMT011"	0.025	1	RSN5754_IWATE_YMT011NS.AT2	RSN5754_IWATE_YMT011EW.AT2	RSN5754_IWATE_YMT011UD.AT2
174	5970	91.9	16.2	30.8	7.2	91.9	619	strike slip	0.03102632	SRSS	-	1	-	0	"El Mayor-Cucapah_ Mexico"	2010	"Borrego Springs"	0.0375	1	RSN5970_SIERRA.MEX_BOR360.AT2	RSN5970_SIERRA.MEX_BOR-90.AT2	RSN5970_SIERRA.MEX_BOR-UP.AT2
175	6002	89.69	19.4	32.7	7.2	90.14	743	strike slip	0.03652272	SRSS	-	1	-	0	"El Mayor-Cucapah_ Mexico"	2010	"Glamis_ Black Mountain Rd"	0.075	1	RSN6002_SIERRA.MEX_GLA360.AT2	RSN6002_SIERRA.MEX_GLA-90.AT2	RSN6002_SIERRA.MEX_GLA-UP.AT2
176	6008	91.61	20	38.3	7.2	91.61	501	strike slip	0.03032266	SRSS	-	1	-	0	"El Mayor-Cucapah_ Mexico"	2010	"Julian Eagle Mine"	0.025	1	RSN6008_SIERRA.MEX_JEM360.AT2	RSN6008_SIERRA.MEX_JEM-90.AT2	RSN6008_SIERRA.MEX_JEM-UP.AT2
177	6901	90.17	14	29.7	7	91.59	389.54	strike slip	0.1027909	SRSS	-	1	-	0.3	"Darfield_ New Zealand"	2010	"FDCS"	0.0375	1	RSN6901_DARFIELD_FDCSN09W.AT2	RSN6901_DARFIELD_FDCSS81W.AT2	RSN6901_DARFIELD_FDCSUP.AT2
178	2179	97.96	6.8	20.7	5.9	98.17	225.77	Reverse	0.0336054	SRSS	-	1	-	0	"Chi-Chi_ Taiwan-02"	1999	"CHY055"	0.375	1	RSN2179_CHICHI.02_CHY055N.AT2	RSN2179_CHICHI.02_CHY055W.AT2	RSN2179_CHICHI.02_CHY055V.AT2
179	2284	98.04	13.9	30.2	5.9	99.17	158.13	Reverse	0.03029682	SRSS	-	1	-	0	"Chi-Chi_ Taiwan-02"	1999	"ILA044"	0.25	1	RSN2284_CHICHI.02_ILA044N.AT2	RSN2284_CHICHI.02_ILA044W.AT2	RSN2284_CHICHI.02_ILA044V.AT2
180	2351	98.71	6.7	16.9	5.9	98.92	607.4	Reverse	0.02703784	SRSS	-	1	-	0	"Chi-Chi_ Taiwan-02"	1999	"TCU006"	0.375	1	RSN2351_CHICHI.02_TCU006N.AT2	RSN2351_CHICHI.02_TCU006E.AT2	RSN2351_CHICHI.02_TCU006V.AT2
181	2844	98.93	19.6	34	6.2	99.09	406.53	strike slip	0.0215736	SRSS	-	1	-	0	"Chi-Chi_ Taiwan-04"	1999	"TCU029"	0.07	1	RSN2844_CHICHI.04_TCU029N.AT2	RSN2844_CHICHI.04_TCU029E.AT2	RSN2844_CHICHI.04_TCU029V.AT2
182	2852	98.43	12.1	26.7	6.2	98.6	578.98	strike slip	0.02134853	SRSS	-	1	-	0	"Chi-Chi_ Taiwan-04"	1999	"TCU042"	0.04	1	RSN2852_CHICHI.04_TCU042N.AT2	RSN2852_CHICHI.04_TCU042E.AT2	RSN2852_CHICHI.04_TCU042V.AT2
183	2959	94.31	8.3	36.4	6.2	97.72	225.77	Reverse	0.09316644	SRSS	-	1	-	0.1	"Chi-Chi_ Taiwan-05"	1999	"CHY055"	0.075	1	RSN2959_CHICHI.05_CHY055N.AT2	RSN2959_CHICHI.05_CHY055W.AT2	RSN2959_CHICHI.05_CHY055V.AT2
184	2961	91.69	4.3	12.4	6.2	95.2	411.46	Reverse	0.06763401	SRSS	-	1	-	0.1	"Chi-Chi_ Taiwan-05"	1999	"CHY057"	0.08	1	RSN2961_CHICHI.05_CHY057N.AT2	RSN2961_CHICHI.05_CHY057E.AT2	RSN2961_CHICHI.05_CHY057V.AT2
185	3072	97.53	16.6	24.1	6.2	97.84	447.51	Reverse	0.03059764	SRSS	-	1	-	0	"Chi-Chi_ Taiwan-05"	1999	"ILA062"	0.25	1	RSN3072_CHICHI.05_ILA062N.AT2	RSN3072_CHICHI.05_ILA062W.AT2	RSN3072_CHICHI.05_ILA062V.AT2
186	3073	97.09	14.6	23	6.2	97.4	488.61	Reverse	0.02081948	SRSS	-	1	-	0	"Chi-Chi_ Taiwan-05"	1999	"ILA064"	0.1	1	RSN3073_CHICHI.05_ILA064N.AT2	RSN3073_CHICHI.05_ILA064W.AT2	RSN3073_CHICHI.05_ILA064V.AT2
187	3162	97.6	9.3	20.8	6.2	97.9	569.98	Reverse	0.03308872	SRSS	-	1	-	0	"Chi-Chi_ Taiwan-05"	1999	"TCU026"	0.25	1	RSN3162_CHICHI.05_TCU026N.AT2	RSN3162_CHICHI.05_TCU026E.AT2	RSN3162_CHICHI.05_TCU026V.AT2
188	3200	95.44	8.9	22.6	6.2	95.75	346.56	Reverse	0.04942152	SRSS	-	1	-	0	"Chi-Chi_ Taiwan-05"	1999	"TCU098"	0.2	1	RSN3200_CHICHI.05_TCU098N.AT2	RSN3200_CHICHI.05_TCU098E.AT2	RSN3200_CHICHI.05_TCU098V.AT2
189	3242	96.74	5.1	11.7	6.2	98.65	573.04	Reverse	0.03639366	SRSS	-	1	-	0	"Chi-Chi_ Taiwan-05"	1999	"TTN026"	0.2	1	RSN3242_CHICHI.05_TTN026N.AT2	RSN3242_CHICHI.05_TTN026E.AT2	RSN3242_CHICHI.05_TTN026V.AT2
190	3293	97.88	13.2	29.2	6.3	98.39	246.88	Reverse	0.03109284	SRSS	-	1	-	0.1	"Chi-Chi_ Taiwan-06"	1999	"CHY063"	0.04	1	RSN3293_CHICHI.06_CHY063N.AT2	RSN3293_CHICHI.06_CHY063E.AT2	RSN3293_CHICHI.06_CHY063V.AT2
191	9370	95.47	3.9	14.2	4.88	96.77	244.74	Reverse Oblique	0.028246077	SRSS	-	1	-	0	"14155260"	2005	"Fountain Valley_ I-5"	0.15	1	RSN9370_14155260_CILLSHHN.AT2	RSN9370_14155260_CILLSHHE.AT2	RSN9370_14155260_CILLSHHZ.AT2
192	9399	98.14	2.8	11.2	4.88	99.4	278.64	Reverse Oblique	0.024484796	SRSS	-	1	-	0	"14155260"	2005	"Rush"	0.175	1	RSN9399_14155260_CIRUSHHN.AT2	RSN9399_14155260_CIRUSHHE.AT2	RSN9399_14155260_CIRUSHHZ.AT2
193	62	96.81	5.1	7.3	6.61	96.81	301.95	Reverse	0.03155577	SRSS	-	1	-	0	"San Fernando"	1971	"Colton - So Cal Edison"	0.125	1	RSN62_SFERN_CLN090.AT2	RSN62_SFERN_CLN180.AT2	RSN62_SFERN_CLN-UP.AT2
194	425	95.57	9.6	15.3	6.5	96.06	309.41	Reverse	0.02814607	SRSS	-	1	-	0	"Taiwan SMART1(25)"	1983	"SMART1 C00"	0.1625	1	RSN425_SMART1.25_25C00EW.AT2	RSN425_SMART1.25_25C00NS.AT2	RSN425_SMART1.25_25C00DN.AT2
195	428	95.72	9.3	14.6	6.5	96.2	275.82	Reverse	0.0241127	SRSS	-	1	-	0	"Taiwan SMART1(25)"	1983	"SMART1 I01"	0.125	1	RSN428_SMART1.25_25I01EW.AT2	RSN428_SMART1.25_25I01NS.AT2	RSN428_SMART1.25_25I01DN.AT2
196	429	95.42	8.6	14.4	6.5	95.9	309.41	Reverse	0.03436554	SRSS	-	1	-	0	"Taiwan SMART1(25)"	1983	"SMART1 I07"	0.1875	1	RSN429_SMART1.25_25I07EW.AT2	RSN429_SMART1.25_25I07NS.AT2	RSN429_SMART1.25_25I07DN.AT2
197	432	97.16	7.4	10.2	6.5	97.63	267.67	Reverse	0.02814742	SRSS	-	1	-	0	"Taiwan SMART1(25)"	1983	"SMART1 O01"	0.2625	1	RSN432_SMART1.25_25O01EW.AT2	RSN432_SMART1.25_25O01NS.AT2	RSN432_SMART1.25_25O01DN.AT2
198	887	96	18.6	27.8	7.28	96	389.95	strike slip	0.0426379	SRSS	-	1	-	0.1	"Landers"	1992	"Riverside Airport"	0.16	1	RSN887_LANDERS_RIV180.AT2	RSN887_LANDERS_RIV270.AT2	RSN887_LANDERS_RIV-UP.AT2
199	922	95.86	17.6	27.1	6.46	95.94	624.01	strike slip	0.0348394	SRSS	-	1	-	0	"Big Bear-01"	1992	"Pear Blossom - Pallet Creek"	0.4	1	RSN922_BIGBEAR_PPC090.AT2	RSN922_BIGBEAR_PPC180.AT2	RSN922_BIGBEAR_PPC-UP.AT2
200	924	95.08	15.6	19.8	6.46	95.86	442.7	strike slip	0.06109546	SRSS	-	1	-	0.1	"Big Bear-01"	1992	"Puerta La Cruz"	0.6	1	RSN924_BIGBEAR_PLC090.AT2	RSN924_BIGBEAR_PLC360.AT2	RSN924_BIGBEAR_PLC-UP.AT2
201	1064	98.83	6.2	12	6.69	98.95	389.95	Reverse	0.05871912	SRSS	-	1	-	0	"Northridge-01"	1994	"Riverside Airport"	0.3	1	RSN1064_NORTHR_RIV180.AT2	RSN1064_NORTHR_RIV270.AT2	RSN1064_NORTHR_RIV-UP.AT2
202	1105	95.72	6.1	17.4	6.9	95.72	256	strike slip	0.1394335	SRSS	-	1	-	0.4	"Kobe_ Japan"	1995	"HIK"	0.0625	1	RSN1105_KOBE_HIK000.AT2	RSN1105_KOBE_HIK090.AT2	RSN1105_KOBE_HIK-UP.AT2
203	1308	95.51	18	30.6	7.62	97.58	219.78	Reverse Oblique	0.07112439	SRSS	-	1	-	0.1	"Chi-Chi_ Taiwan"	1999	"ILA002"	0.05	1	RSN1308_CHICHI_ILA002-N.AT2	RSN1308_CHICHI_ILA002-W.AT2	RSN1308_CHICHI_ILA002-V.AT2
204	1362	96.84	29.2	43.9	7.62	98.88	217.05	Reverse Oblique	0.03170694	SRSS	-	1	-	0.1	"Chi-Chi_ Taiwan"	1999	"KAU022"	0.025	1	RSN1362_CHICHI_KAU022-E.AT2	RSN1362_CHICHI_KAU022-N.AT2	RSN1362_CHICHI_KAU022-V.AT2
205	1419	97.69	14.3	35.7	7.62	98.93	217.83	Reverse Oblique	0.1127056	SRSS	-	1	-	0.6	"Chi-Chi_ Taiwan"	1999	"TAP017"	0.0375	1	RSN1419_CHICHI_TAP017-N.AT2	RSN1419_CHICHI_TAP017-E.AT2	RSN1419_CHICHI_TAP017-V.AT2
206	1422	94.87	18	34.8	7.62	96.39	194.98	Reverse Oblique	0.07742098	SRSS	-	1	-	0.2	"Chi-Chi_ Taiwan"	1999	"TAP024"	0.025	1	RSN1422_CHICHI_TAP024-S.AT2	RSN1422_CHICHI_TAP024-W.AT2	RSN1422_CHICHI_TAP024-V.AT2
207	1423	95.84	13	31.3	7.62	97.64	194.28	Reverse Oblique	0.07826975	SRSS	-	1	-	0.2	"Chi-Chi_ Taiwan"	1999	"TAP026"	0.0375	1	RSN1423_CHICHI_TAP026-N.AT2	RSN1423_CHICHI_TAP026-E.AT2	RSN1423_CHICHI_TAP026-V.AT2
208	1424	94.73	16.7	27.3	7.62	96.59	287.94	Reverse Oblique	0.05219437	SRSS	-	1	-	0.1	"Chi-Chi_ Taiwan"	1999	"TAP028"	0.025	1	RSN1424_CHICHI_TAP028-N.AT2	RSN1424_CHICHI_TAP028-E.AT2	RSN1424_CHICHI_TAP028-V.AT2
209	1436	98.51	13.9	25.6	7.62	99.24	433.88	Reverse Oblique	0.06583353	SRSS	-	1	-	0.2	"Chi-Chi_ Taiwan"	1999	"TAP052"	0.025	1	RSN1436_CHICHI_TAP052-E.AT2	RSN1436_CHICHI_TAP052-N.AT2	RSN1436_CHICHI_TAP052-V.AT2
210	1442	95.31	15.8	25.8	7.62	97.39	807.68	Reverse Oblique	0.03716032	SRSS	-	1	-	0.1	"Chi-Chi_ Taiwan"	1999	"TAP067"	0.025	1	RSN1442_CHICHI_TAP067-E.AT2	RSN1442_CHICHI_TAP067-N.AT2	RSN1442_CHICHI_TAP067-V.AT2
211	1457	97.26	16	29.1	7.62	99.16	237.23	Reverse Oblique	0.08278223	SRSS	-	1	-	0.2	"Chi-Chi_ Taiwan"	1999	"TAP097"	0.0375	1	RSN1457_CHICHI_TAP097-N.AT2	RSN1457_CHICHI_TAP097-W.AT2	RSN1457_CHICHI_TAP097-V.AT2
212	1824	96.91	8.7	14.3	7.13	96.91	642.83	strike slip	0.03215039	SRSS	-	1	-	0	"Hector Mine"	1999	"San Bernardino - Del Rosa Wk Sta"	0	1	RSN1824_HECTOR_DRW016.AT2	RSN1824_HECTOR_DRW106.AT2	RSN1824_HECTOR_DRW-UP.AT2
213	3579	95.61	6	10.3	6.5	96.1	309.41	Reverse	0.02905704	SRSS	-	1	-	0	"Taiwan SMART1(25)"	1983	"SMART1 I02"	0.25	1	RSN3579_SMART1.25_25I02EW.AT2	RSN3579_SMART1.25_25I02NS.AT2	RSN3579_SMART1.25_25I02DN.AT2
214	3580	95.53	5.6	10.7	6.5	96.01	314.88	Reverse	0.02882204	SRSS	-	1	-	0	"Taiwan SMART1(25)"	1983	"SMART1 I03"	0.25	1	RSN3580_SMART1.25_25I03EW.AT2	RSN3580_SMART1.25_25I03NS.AT2	RSN3580_SMART1.25_25I03DN.AT2
215	3581	95.42	5.4	10.1	6.5	95.91	314.88	Reverse	0.03350761	SRSS	-	1	-	0	"Taiwan SMART1(25)"	1983	"SMART1 I04"	0.1625	1	RSN3581_SMART1.25_25I04EW.AT2	RSN3581_SMART1.25_25I04NS.AT2	RSN3581_SMART1.25_25I04DN.AT2
216	3582	95.38	10.2	15.4	6.5	95.86	309.41	Reverse	0.03439683	SRSS	-	1	-	0	"Taiwan SMART1(25)"	1983	"SMART1 I06"	0.1875	1	RSN3582_SMART1.25_25I06EW.AT2	RSN3582_SMART1.25_25I06NS.AT2	RSN3582_SMART1.25_25I06DN.AT2
217	3583	95.5	8.7	14.1	6.5	95.98	309.41	Reverse	0.03138503	SRSS	-	1	-	0	"Taiwan SMART1(25)"	1983	"SMART1 I08"	0.1625	1	RSN3583_SMART1.25_25I08EW.AT2	RSN3583_SMART1.25_25I08NS.AT2	RSN3583_SMART1.25_25I08DN.AT2
218	3584	95.69	8.9	14.7	6.5	96.17	309.41	Reverse	0.02383294	SRSS	-	1	-	0	"Taiwan SMART1(25)"	1983	"SMART1 I10"	0.1375	1	RSN3584_SMART1.25_25I10EW.AT2	RSN3584_SMART1.25_25I10NS.AT2	RSN3584_SMART1.25_25I10DN.AT2
219	3585	95.73	9.4	14.7	6.5	96.21	309.41	Reverse	0.02294953	SRSS	-	1	-	0	"Taiwan SMART1(25)"	1983	"SMART1 I11"	0.1625	1	RSN3585_SMART1.25_25I11EW.AT2	RSN3585_SMART1.25_25I11NS.AT2	RSN3585_SMART1.25_25I11DN.AT2
220	3586	95.76	9.3	14.6	6.5	96.24	275.82	Reverse	0.0260134	SRSS	-	1	-	0	"Taiwan SMART1(25)"	1983	"SMART1 I12"	0.125	1	RSN3586_SMART1.25_25I12EW.AT2	RSN3586_SMART1.25_25I12NS.AT2	RSN3586_SMART1.25_25I12DN.AT2
221	3587	95.95	7.2	13	6.5	96.43	306.78	Reverse	0.02776591	SRSS	-	1	-	0	"Taiwan SMART1(25)"	1983	"SMART1 M02"	0.225	1	RSN3587_SMART1.25_25M02EW.AT2	RSN3587_SMART1.25_25M02NS.AT2	RSN3587_SMART1.25_25M02DN.AT2
222	3588	95.43	7	12.8	6.5	95.91	306.78	Reverse	0.03643111	SRSS	-	1	-	0	"Taiwan SMART1(25)"	1983	"SMART1 M03"	0.2875	1	RSN3588_SMART1.25_25M03EW.AT2	RSN3588_SMART1.25_25M03NS.AT2	RSN3588_SMART1.25_25M03DN.AT2
223	3589	94.88	10.4	15.2	6.5	95.37	306.38	Reverse	0.03018682	SRSS	-	1	-	0	"Taiwan SMART1(25)"	1983	"SMART1 M04"	0.15	1	RSN3589_SMART1.25_25M04EW.AT2	RSN3589_SMART1.25_25M04NS.AT2	RSN3589_SMART1.25_25M04DN.AT2
224	3590	94.66	9	13.1	6.5	95.15	306.38	Reverse	0.03408886	SRSS	-	1	-	0	"Taiwan SMART1(25)"	1983	"SMART1 M05"	0.375	1	RSN3590_SMART1.25_25M05EW.AT2	RSN3590_SMART1.25_25M05NS.AT2	RSN3590_SMART1.25_25M05DN.AT2
225	3591	95.23	10	16.2	6.5	95.71	301.05	Reverse	0.02498647	SRSS	-	1	-	0	"Taiwan SMART1(25)"	1983	"SMART1 M08"	0.1625	1	RSN3591_SMART1.25_25M08EW.AT2	RSN3591_SMART1.25_25M08NS.AT2	RSN3591_SMART1.25_25M08DN.AT2
226	3592	95.71	8.3	13.7	6.5	96.19	321.63	Reverse	0.02989108	SRSS	-	1	-	0	"Taiwan SMART1(25)"	1983	"SMART1 M09"	0.1875	1	RSN3592_SMART1.25_25M09EW.AT2	RSN3592_SMART1.25_25M09NS.AT2	RSN3592_SMART1.25_25M09DN.AT2
227	3593	96.14	8.8	11.6	6.5	96.61	321.63	Reverse	0.023116	SRSS	-	1	-	0	"Taiwan SMART1(25)"	1983	"SMART1 M10"	0.1625	1	RSN3593_SMART1.25_25M10EW.AT2	RSN3593_SMART1.25_25M10NS.AT2	RSN3593_SMART1.25_25M10DN.AT2
228	3594	96.52	7.8	10.9	6.5	97	300.22	Reverse	0.02092062	SRSS	-	1	-	0	"Taiwan SMART1(25)"	1983	"SMART1 M11"	0.1625	1	RSN3594_SMART1.25_25M11EW.AT2	RSN3594_SMART1.25_25M11NS.AT2	RSN3594_SMART1.25_25M11DN.AT2
229	3595	96.54	6.3	12.1	6.5	97.02	275.82	Reverse	0.02432134	SRSS	-	1	-	0	"Taiwan SMART1(25)"	1983	"SMART1 M12"	0.25	1	RSN3595_SMART1.25_25M12EW.AT2	RSN3595_SMART1.25_25M12NS.AT2	RSN3595_SMART1.25_25M12DN.AT2
230	3596	96.19	6.1	14	6.5	96.67	285.09	Reverse	0.02936971	SRSS	-	1	-	0	"Taiwan SMART1(25)"	1983	"SMART1 O02"	0.275	1	RSN3596_SMART1.25_25O02EW.AT2	RSN3596_SMART1.25_25O02NS.AT2	RSN3596_SMART1.25_25O02DN.AT2
231	3597	95.15	5.1	9.7	6.5	95.63	278.32	Reverse	0.03124267	SRSS	-	1	-	0	"Taiwan SMART1(25)"	1983	"SMART1 O03"	0.1625	1	RSN3597_SMART1.25_25O03EW.AT2	RSN3597_SMART1.25_25O03NS.AT2	RSN3597_SMART1.25_25O03DN.AT2
232	3600	94.85	10.5	16.9	6.5	95.34	357.43	Reverse	0.03188958	SRSS	-	1	-	0	"Taiwan SMART1(25)"	1983	"SMART1 O08"	0.2875	1	RSN3600_SMART1.25_25O08EW.AT2	RSN3600_SMART1.25_25O08NS.AT2	RSN3600_SMART1.25_25O08DN.AT2
233	3602	96.94	7.3	10.5	6.5	97.41	320.11	Reverse	0.02418427	SRSS	-	1	-	0	"Taiwan SMART1(25)"	1983	"SMART1 O10"	0.1625	1	RSN3602_SMART1.25_25O10EW.AT2	RSN3602_SMART1.25_25O10NS.AT2	RSN3602_SMART1.25_25O10DN.AT2
234	3603	97.42	8.6	15.1	6.5	97.89	295.17	Reverse	0.03071455	SRSS	-	1	-	0	"Taiwan SMART1(25)"	1983	"SMART1 O11"	0.1625	1	RSN3603_SMART1.25_25O11EW.AT2	RSN3603_SMART1.25_25O11NS.AT2	RSN3603_SMART1.25_25O11DN.AT2
235	3604	97.52	6.4	8.7	6.5	97.99	303.36	Reverse	0.02336695	SRSS	-	1	-	0	"Taiwan SMART1(25)"	1983	"SMART1 O12"	0.1625	1	RSN3604_SMART1.25_25O12EW.AT2	RSN3604_SMART1.25_25O12NS.AT2	RSN3604_SMART1.25_25O12DN.AT2
236	3895	99.64	16.6	22.6	6.61	99.64	760.54	strike slip	0.03530571	SRSS	-	1	-	0	"Tottori_ Japan"	2000	"HYG007"	0.0625	1	RSN3895_TOTTORI_HYG007NS.AT2	RSN3895_TOTTORI_HYG007EW.AT2	RSN3895_TOTTORI_HYG007UD.AT2
237	3898	95.23	13.9	21	6.61	95.24	189.16	strike slip	0.06854452	SRSS	-	1	-	0.1	"Tottori_ Japan"	2000	"HYG016"	0.025	1	RSN3898_TOTTORI_HYG016NS.AT2	RSN3898_TOTTORI_HYG016EW.AT2	RSN3898_TOTTORI_HYG016UD.AT2
238	3900	98.02	17.3	24.5	6.61	98.02	511.5	strike slip	0.07107843	SRSS	-	1	-	0.1	"Tottori_ Japan"	2000	"HYGH03"	0.075	1	RSN3900_TOTTORI_HYGH03NS.AT2	RSN3900_TOTTORI_HYGH03EW.AT2	RSN3900_TOTTORI_HYGH03UD.AT2
239	3953	95.22	13.8	23.8	6.61	95.22	533.2	strike slip	0.08877292	SRSS	-	1	-	0.1	"Tottori_ Japan"	2000	"SMNH08"	0.03375	1	RSN3953_TOTTORI_SMNH08NS.AT2	RSN3953_TOTTORI_SMNH08EW.AT2	RSN3953_TOTTORI_SMNH08UD.AT2
240	3957	96.93	13.8	24.3	6.61	96.93	650	strike slip	0.05587853	SRSS	-	1	-	0	"Tottori_ Japan"	2000	"SMNH13"	0.025	1	RSN3957_TOTTORI_SMNH13NS.AT2	RSN3957_TOTTORI_SMNH13EW.AT2	RSN3957_TOTTORI_SMNH13UD.AT2
241	4176	98	9.3	28.2	6.63	98.08	369.84	Reverse	0.03177351	SRSS	-	1	-	0	"Niigata_ Japan"	2004	"GNM008"	0.0375	1	RSN4176_NIIGATA_GNM008NS.AT2	RSN4176_NIIGATA_GNM008EW.AT2	RSN4176_NIIGATA_GNM008UD.AT2
242	4177	97.61	14	21.5	6.63	97.7	391.9	Reverse	0.1562212	SRSS	-	1	-	0.1	"Niigata_ Japan"	2004	"GNM009"	0.0225	1	RSN4177_NIIGATA_GNM009NS.AT2	RSN4177_NIIGATA_GNM009EW.AT2	RSN4177_NIIGATA_GNM009UD.AT2
243	4178	98.85	5.7	16.4	6.63	98.94	258.27	Reverse	0.0810601	SRSS	-	1	-	0.1	"Niigata_ Japan"	2004	"GNM013"	0.02875	1	RSN4178_NIIGATA_GNM013NS.AT2	RSN4178_NIIGATA_GNM013EW.AT2	RSN4178_NIIGATA_GNM013UD.AT2
244	4188	96.03	18.7	53.6	6.63	96.86	318.98	Reverse	0.02008208	SRSS	-	1	-	0	"Niigata_ Japan"	2004	"NGN007"	0.01875	1	RSN4188_NIIGATA_NGN007NS.AT2	RSN4188_NIIGATA_NGN007EW.AT2	RSN4188_NIIGATA_NGN007UD.AT2
245	4221	97.5	14.9	23.1	6.63	97.61	392.08	Reverse	0.06097578	SRSS	-	1	-	0.1	"Niigata_ Japan"	2004	"NIGH04"	0.05	1	RSN4221_NIIGATA_NIGH04NS.AT2	RSN4221_NIIGATA_NIGH04EW.AT2	RSN4221_NIIGATA_NIGH04UD.AT2
246	4244	95.57	16	31.6	6.63	95.65	649.05	Reverse	0.03130706	SRSS	-	1	-	0	"Niigata_ Japan"	2004	"TCGH09"	0.05	1	RSN4244_NIIGATA_TCGH09NS.AT2	RSN4244_NIIGATA_TCGH09EW.AT2	RSN4244_NIIGATA_TCGH09UD.AT2
247	4246	99.89	16.3	33.8	6.63	99.97	328.98	Reverse	0.06443177	SRSS	-	1	-	0	"Niigata_ Japan"	2004	"TCGH11"	0.05	1	RSN4246_NIIGATA_TCGH11NS.AT2	RSN4246_NIIGATA_TCGH11EW.AT2	RSN4246_NIIGATA_TCGH11UD.AT2
248	4250	99.33	13.2	25	6.63	99.41	356.67	Reverse	0.08500356	SRSS	-	1	-	0.1	"Niigata_ Japan"	2004	"YMT014"	0.05	1	RSN4250_NIIGATA_YMT014NS.AT2	RSN4250_NIIGATA_YMT014EW.AT2	RSN4250_NIIGATA_YMT014UD.AT2
249	4990	98.16	13.6	37.7	6.8	99.66	370.4	Reverse	0.02706312	SRSS	-	1	-	0	"Chuetsu-oki_ Japan"	2007	"FKS021"	0.05	1	RSN4990_CHUETSU_FKS021NS.AT2	RSN4990_CHUETSU_FKS021EW.AT2	RSN4990_CHUETSU_FKS021UD.AT2
250	4996	95.87	15.6	22.6	6.8	97.4	697.72	Reverse	0.04486682	SRSS	-	1	-	0	"Chuetsu-oki_ Japan"	2007	"FKS027"	0.05	1	RSN4996_CHUETSU_FKS027NS.AT2	RSN4996_CHUETSU_FKS027EW.AT2	RSN4996_CHUETSU_FKS027UD.AT2
251	5003	93.48	20.8	42.9	6.8	95.05	245.88	Reverse	0.03195586	SRSS	-	1	-	0	"Chuetsu-oki_ Japan"	2007	"FKSH04"	0.0375	1	RSN5003_CHUETSU_FKSH04NS.AT2	RSN5003_CHUETSU_FKSH04EW.AT2	RSN5003_CHUETSU_FKSH04UD.AT2
252	5117	96.52	17.4	47.8	6.8	96.57	166.91	Reverse	0.09709636	SRSS	-	1	-	0.2	"Chuetsu-oki_ Japan"	2007	"ISK002"	0.05	1	RSN5117_CHUETSU_ISK002NS.AT2	RSN5117_CHUETSU_ISK002EW.AT2	RSN5117_CHUETSU_ISK002UD.AT2
253	5130	97.49	14.8	32.1	6.8	97.54	344.86	Reverse	0.05187415	SRSS	-	1	-	0.1	"Chuetsu-oki_ Japan"	2007	"ISKH01"	0.05	1	RSN5130_CHUETSU_ISKH01NS.AT2	RSN5130_CHUETSU_ISKH01EW.AT2	RSN5130_CHUETSU_ISKH01UD.AT2
254	5278	96.15	13.8	26.9	6.8	97.68	392.08	Reverse	0.06105041	SRSS	-	1	-	0.1	"Chuetsu-oki_ Japan"	2007	"NIGH04"	0.05	1	RSN5278_CHUETSU_NIGH04NS.AT2	RSN5278_CHUETSU_NIGH04EW.AT2	RSN5278_CHUETSU_NIGH04UD.AT2
255	5392	95.21	6.3	28.9	6.8	95.26	486.47	Reverse	0.03125716	SRSS	-	1	-	0	"Chuetsu-oki_ Japan"	2007	"TYM004"	0.0625	1	RSN5392_CHUETSU_TYM004NS.AT2	RSN5392_CHUETSU_TYM004EW.AT2	RSN5392_CHUETSU_TYM004UD.AT2
256	5476	98.11	9.2	16.4	6.9	98.87	620.59	Reverse	0.04765899	SRSS	-	1	-	0	"Iwate_ Japan"	2008	"AKT021"	0.025	1	RSN5476_IWATE_AKT021NS.AT2	RSN5476_IWATE_AKT021EW.AT2	RSN5476_IWATE_AKT021UD.AT2
257	5489	98.36	14.5	22.3	6.9	99.12	389.24	Reverse	0.06866243	SRSS	-	1	-	0.2	"Iwate_ Japan"	2008	"AKTH12"	0.0375	1	RSN5489_IWATE_AKTH12NS.AT2	RSN5489_IWATE_AKTH12EW.AT2	RSN5489_IWATE_AKTH12UD.AT2
258	5645	97.66	15.2	26.4	6.9	97.75	620.54	Reverse	0.03065229	SRSS	-	1	-	0	"Iwate_ Japan"	2008	"IWTH13"	0.0375	1	RSN5645_IWATE_IWTH13NS.AT2	RSN5645_IWATE_IWTH13EW.AT2	RSN5645_IWATE_IWTH13UD.AT2
259	5646	99.04	12.9	19	6.9	99.05	816.31	Reverse	0.1326201	SRSS	-	1	-	0.9	"Iwate_ Japan"	2008	"IWTH14"	0.025	1	RSN5646_IWATE_IWTH14NS.AT2	RSN5646_IWATE_IWTH14EW.AT2	RSN5646_IWATE_IWTH14UD.AT2
260	5676	95.3	9.7	24.1	6.9	95.3	122.07	Reverse	0.1035029	SRSS	-	1	-	0.2	"Iwate_ Japan"	2008	"MYG017"	0.05	1	RSN5676_IWATE_MYG017NS.AT2	RSN5676_IWATE_MYG017EW.AT2	RSN5676_IWATE_MYG017UD.AT2
261	5684	99.62	9.3	23.9	6.9	99.63	347.54	Reverse	0.2077063	SRSS	-	1	-	0.5	"Iwate_ Japan"	2008	"MYGH10"	0.025	1	RSN5684_IWATE_MYGH10NS.AT2	RSN5684_IWATE_MYGH10EW.AT2	RSN5684_IWATE_MYGH10UD.AT2
262	5763	95.69	12.6	22.3	6.9	95.7	247.62	Reverse	0.05530869	SRSS	-	1	-	0	"Iwate_ Japan"	2008	"YMTH04"	0.025	1	RSN5763_IWATE_YMTH04NS.AT2	RSN5763_IWATE_YMTH04EW.AT2	RSN5763_IWATE_YMTH04UD.AT2
263	5833	95.2	23.1	33	7.2	96.55	521.76	strike slip	0.04704266	SRSS	-	1	-	0.1	"El Mayor-Cucapah_ Mexico"	2010	"TRES HERMANOS"	0.0625	1	RSN5833_SIERRA.MEX_TRH000.AT2	RSN5833_SIERRA.MEX_TRH090.AT2	RSN5833_SIERRA.MEX_TRH--V.AT2
264	5841	97.09	19.6	32.5	7.2	97.09	567.81	strike slip	0.02590162	SRSS	-	1	-	0	"El Mayor-Cucapah_ Mexico"	2010	"Alpine Fire Station"	0.0375	1	RSN5841_SIERRA.MEX_02467360.AT2	RSN5841_SIERRA.MEX_02467-90.AT2	RSN5841_SIERRA.MEX_02467-UP.AT2
265	5858	95.72	24.8	56.6	7.2	95.87	387.53	strike slip	0.04562067	SRSS	-	1	-	0.1	"El Mayor-Cucapah_ Mexico"	2010	"North Shore - Hwy 111"	0.0375	1	RSN5858_SIERRA.MEX_11217360.AT2	RSN5858_SIERRA.MEX_11217-90.AT2	RSN5858_SIERRA.MEX_11217-UP.AT2
266	6210	95.37	15.3	22.6	6.61	95.37	306.81	strike slip	0.07074629	SRSS	-	1	-	0.2	"Tottori_ Japan"	2000	"HRS020"	0.05	1	RSN6210_TOTTORI.1_HRS020NS.AT2	RSN6210_TOTTORI.1_HRS020EW.AT2	RSN6210_TOTTORI.1_HRS020UD.AT2
267	6239	99.39	5.6	9.6	6.61	99.39	324.85	strike slip	0.1148661	SRSS	-	1	-	0.2	"Tottori_ Japan"	2000	"KGW001"	0.0625	1	RSN6239_TOTTORI.1_KGW001NS.AT2	RSN6239_TOTTORI.1_KGW001EW.AT2	RSN6239_TOTTORI.1_KGW001UD.AT2
268	6374	97.37	16	23.4	6.61	97.37	315.55	strike slip	0.04367675	SRSS	-	1	-	0	"Tottori_ Japan"	2000	"SMN019"	0.0625	1	RSN6374_TOTTORI.1_SMN019NS.AT2	RSN6374_TOTTORI.1_SMN019EW.AT2	RSN6374_TOTTORI.1_SMN019UD.AT2
269	6922	95.18	20.2	35.4	7	95.18	511.16	strike slip	0.04419027	SRSS	-	1	-	0.1	"Darfield_ New Zealand"	2010	"KOKS"	0.0625	1	RSN6922_DARFIELD_KOKSN26E.AT2	RSN6922_DARFIELD_KOKSS64E.AT2	RSN6922_DARFIELD_KOKSUP.AT2
270	106	7.79	1.5	3.4	5.89	7.99	680.37	Normal	0.08819763	SRSS	-	1	-	0	"Oroville-01"	1975	"Oroville Seismograph Station"	3.75	1	RSN106_OROVILLE_A-ORV037.AT2	RSN106_OROVILLE_A-ORV307.AT2	-----
271	107	13.55	2.6	7.5	4.79	14.07	391.76	Normal	0.03974564	SRSS	-	1	-	0	"Oroville-02"	1975	"Oroville Airport"	0.2875	1	RSN107_OROVILLE_B-OAP180.AT2	RSN107_OROVILLE_B-OAP270.AT2	RSN107_OROVILLE_B-OAPDWN.AT2
272	108	12.07	3.3	7.1	4.79	12.65	377.25	Normal	0.03082829	SRSS	-	1	-	0	"Oroville-02"	1975	"Up & Down Cafe (OR1)"	0.5375	1	RSN108_OROVILLE_B-OR1000.AT2	RSN108_OROVILLE_B-OR1270.AT2	RSN108_OROVILLE_B-OR1DWN.AT2
273	109	9.22	1.7	5.1	4.37	10.5	519.15	Normal Oblique	0.07818607	SRSS	-	1	-	0	"Oroville-04"	1975	"Medical Center"	0.3125	1	RSN109_OROVILLE_C-OMC246.AT2	RSN109_OROVILLE_C-OMC336.AT2	RSN109_OROVILLE_C-OMCDWN.AT2
274	112	5.95	1.6	5.6	4.7	9.25	427.38	Normal	0.1593173	SRSS	-	1	-	0.1	"Oroville-03"	1975	"Broadbeck Residence"	0.875	1	RSN112_OROVILLE_D-EBH000.AT2	RSN112_OROVILLE_D-EBH090.AT2	RSN112_OROVILLE_D-EBHDWN.AT2
275	113	0	0.8	2.8	4.7	6.03	634.85	Normal	0.1123415	SRSS	-	1	-	0.1	"Oroville-03"	1975	"DWR Garage"	4.125	1	RSN113_OROVILLE_D-DWR090.AT2	RSN113_OROVILLE_D-DWR180.AT2	RSN113_OROVILLE_D-DWRDWN.AT2
276	114	7.35	1.3	4.4	4.7	10.52	418.97	Normal	0.07599435	SRSS	-	1	-	0	"Oroville-03"	1975	"Duffy Residence (OR5)"	0.875	1	RSN114_OROVILLE_D-OR5090.AT2	RSN114_OROVILLE_D-OR5180.AT2	RSN114_OROVILLE_D-OR5DWN.AT2
277	115	7.38	1.8	5.5	4.7	9.83	589.8	Normal	0.1874978	SRSS	-	1	-	0.1	"Oroville-03"	1975	"Johnson Ranch"	1.25	1	RSN115_OROVILLE_D-DJR000.AT2	RSN115_OROVILLE_D-DJR090.AT2	RSN115_OROVILLE_D-DJRDWN.AT2
278	116	0.77	1.5	4.2	4.7	6.19	514.91	Normal	0.08906172	SRSS	-	1	-	0	"Oroville-03"	1975	"Nelson Ranch (OR7)"	1.25	1	RSN116_OROVILLE_D-OR7180.AT2	RSN116_OROVILLE_D-OR7270.AT2	RSN116_OROVILLE_D-OR7DWN.AT2
279	117	8.67	1.4	5.3	4.7	11.61	391.76	Normal	0.05188164	SRSS	-	1	-	0	"Oroville-03"	1975	"Oroville Airport"	0.625	1	RSN117_OROVILLE_D-OAP180.AT2	RSN117_OROVILLE_D-OAP270.AT2	RSN117_OROVILLE_D-OAPDWN.AT2
280	118	8.7	1.1	4.3	4.7	11.63	352.22	Normal	0.06785439	SRSS	-	1	-	0	"Oroville-03"	1975	"Pacific Heights Rd (OR4)"	0.625	1	RSN118_OROVILLE_D-OR4235.AT2	RSN118_OROVILLE_D-OR4325.AT2	RSN118_OROVILLE_D-OR4DWN.AT2
281	119	4.79	1.9	6.4	4.7	7.64	548.76	Normal	0.1029575	SRSS	-	1	-	0	"Oroville-03"	1975	"Summit Ave (OR6)"	1.25	1	RSN119_OROVILLE_D-OR6035.AT2	RSN119_OROVILLE_D-OR6125.AT2	RSN119_OROVILLE_D-OR6DWN.AT2
282	120	10.2	1	4.5	4.7	12.79	377.25	Normal	0.13244	SRSS	-	1	-	0	"Oroville-03"	1975	"Up & Down Cafe (OR1)"	0.5	1	RSN120_OROVILLE_D-OR1000.AT2	RSN120_OROVILLE_D-OR1090.AT2	RSN120_OROVILLE_D-OR1DWN.AT2
283	134	0.74	0.5	1.6	5.3	3.21	535.24	Normal	0.4165732	SRSS	-	1	-	0.3	"Izmir_ Turkey"	1977	"Izmir"	1.25	1	RSN134_IZMIR_IZM--L.AT2	RSN134_IZMIR_IZM--T.AT2	RSN134_IZMIR_IZM--V.AT2
284	144	5.57	1.4	2.5	5.34	9.15	585.04	Normal	0.2236327	SRSS	-	1	-	0.2	"Dursunbey_ Turkey"	1979	"Dursunbey"	1.25	1	RSN144_DURSUN.BEY_DUR--L.AT2	RSN144_DURSUN.BEY_DUR--T.AT2	RSN144_DURSUN.BEY_DUR--V.AT2
285	155	31.43	10.5	14.9	5.9	31.45	401.34	Normal	0.0234702	SRSS	-	1	-	0	"Norcia_ Italy"	1979	"Bevagna"	0.625	1	RSN155_ITALY_F-BEV-NS.AT2	RSN155_ITALY_F-BEV-EW.AT2	RSN155_ITALY_F-BEV-UP.AT2
286	156	1.41	2.7	5.7	5.9	4.64	585.04	Normal	0.2080025	SRSS	-	1	-	0.3	"Norcia_ Italy"	1979	"Cascia"	0.4125	1	RSN156_ITALY_F-CSC-NS.AT2	RSN156_ITALY_F-CSC-EW.AT2	RSN156_ITALY_F-CSC-UP.AT2
287	157	13.21	5.9	10.5	5.9	13.28	535.24	Normal	0.03723181	SRSS	-	1	-	0	"Norcia_ Italy"	1979	"Spoleto"	1.125	1	RSN157_ITALY_F-SPO-NS.AT2	RSN157_ITALY_F-SPO-EW.AT2	RSN157_ITALY_F-SPO-UP.AT2
288	230	1.1	7.1	9.6	6.06	6.63	382.12	Normal Oblique	0.4194571	SRSS	-	1	-	2.6	"Mammoth Lakes-01"	1980	"Convict Creek"	0.25	1	RSN230_MAMMOTH.I_I-CVK090.AT2	RSN230_MAMMOTH.I_I-CVK180.AT2	RSN230_MAMMOTH.I_I-CVK-UP.AT2
289	231	12.56	7.5	10.9	6.06	15.46	537.16	Normal Oblique	0.4302934	SRSS	-	1	-	1.3	"Mammoth Lakes-01"	1980	"Long Valley Dam (Upr L Abut)"	0.1375	1	RSN231_MAMMOTH.I_I-LUL000.AT2	RSN231_MAMMOTH.I_I-LUL090.AT2	RSN231_MAMMOTH.I_I-LUL-UP.AT2
290	232	4.48	5.3	8.2	6.06	4.67	346.82	Normal Oblique	0.324282	SRSS	-	1	-	0.8	"Mammoth Lakes-01"	1980	"Mammoth Lakes H. S."	0.25	1	RSN232_MAMMOTH.I_I-MLS254.AT2	RSN232_MAMMOTH.I_I-MLS344.AT2	RSN232_MAMMOTH.I_I-MLS-UP.AT2
291	279	13.25	4.6	10	5.2	14.43	412.68	Normal	0.07044998	SRSS	-	1	-	0	"Almiros_ Greece"	1980	"Almiros"	0.2875	1	RSN279_GREECE_A-ALM-NS.AT2	RSN279_GREECE_A-ALM-WE.AT2	RSN279_GREECE_A-ALM-UP.AT2
292	283	52.93	11	16.3	6.9	52.94	612.78	Normal	0.02658129	SRSS	-	1	-	0	"Irpinia_ Italy-01"	1980	"Arienzo"	0.5	1	RSN283_ITALY_A-ARI000.AT2	RSN283_ITALY_A-ARI270.AT2	RSN283_ITALY_A-ARI-UP.AT2
293	284	9.52	13	19.3	6.9	9.55	476.62	Normal	0.05512522	SRSS	-	1	-	0.1	"Irpinia_ Italy-01"	1980	"Auletta"	0.5	1	RSN284_ITALY_A-AUL000.AT2	RSN284_ITALY_A-AUL270.AT2	RSN284_ITALY_A-AUL-UP.AT2
294	286	17.51	16.8	27	6.9	21.26	496.46	Normal	0.0955313	SRSS	-	1	-	0.2	"Irpinia_ Italy-01"	1980	"Bisaccia"	0.15	1	RSN286_ITALY_A-BIS000.AT2	RSN286_ITALY_A-BIS270.AT2	RSN286_ITALY_A-BIS-UP.AT2
295	287	44.62	15.4	27.8	6.9	46.25	356.39	Normal	0.04628379	SRSS	-	1	-	0	"Irpinia_ Italy-01"	1980	"Bovino"	0.625	1	RSN287_ITALY_A-BOV000.AT2	RSN287_ITALY_A-BOV270.AT2	RSN287_ITALY_A-BOV-UP.AT2
296	288	22.54	5.7	13.2	6.9	22.56	561.04	Normal	0.2196351	SRSS	-	1	-	0.5	"Irpinia_ Italy-01"	1980	"Brienza"	0.2875	1	RSN288_ITALY_A-BRZ000.AT2	RSN288_ITALY_A-BRZ270.AT2	RSN288_ITALY_A-BRZ-UP.AT2
297	289	13.34	14.9	24.2	6.9	17.64	455.93	Normal	0.1264284	SRSS	-	1	-	0.8	"Irpinia_ Italy-01"	1980	"Calitri"	0.25	1	RSN289_ITALY_A-CTR000.AT2	RSN289_ITALY_A-CTR270.AT2	RSN289_ITALY_A-CTR-UP.AT2
298	290	29.79	14.3	26.7	6.9	29.8	428.57	Normal	0.1075987	SRSS	-	1	-	0.5	"Irpinia_ Italy-01"	1980	"Mercato San Severino"	0.625	1	RSN290_ITALY_A-MER000.AT2	RSN290_ITALY_A-MER270.AT2	RSN290_ITALY_A-MER-UP.AT2
299	291	27.49	18.4	24.9	6.9	30.07	574.88	Normal	0.09609018	SRSS	-	1	-	0.3	"Irpinia_ Italy-01"	1980	"Rionero In Vulture"	0.375	1	RSN291_ITALY_A-VLT000.AT2	RSN291_ITALY_A-VLT270.AT2	RSN291_ITALY_A-VLT-UP.AT2
300	293	59.63	18.1	32.8	6.9	59.63	593.35	Normal	0.06069896	SRSS	-	1	-	0.1	"Irpinia_ Italy-01"	1980	"Torre Del Greco"	0.375	1	RSN293_ITALY_A-TDG000.AT2	RSN293_ITALY_A-TDG270.AT2	RSN293_ITALY_A-TDG-UP.AT2
301	294	51.74	16.8	22.9	6.9	53.16	496.46	Normal	0.04696378	SRSS	-	1	-	0	"Irpinia_ Italy-01"	1980	"Tricarico"	0.15	1	RSN294_ITALY_A-TRC000.AT2	RSN294_ITALY_A-TRC270.AT2	RSN294_ITALY_A-TRC-UP.AT2
302	296	17.79	7.8	21.8	6.2	19.56	649.67	Normal	0.05594445	SRSS	-	1	-	0	"Irpinia_ Italy-02"	1980	"Bagnoli Irpinio"	0.4125	1	RSN296_ITALY_B-BAG000.AT2	RSN296_ITALY_B-BAG270.AT2	RSN296_ITALY_B-BAG-UP.AT2
303	297	14.73	9.6	22	6.2	14.74	496.46	Normal	0.06240174	SRSS	-	1	-	0.1	"Irpinia_ Italy-02"	1980	"Bisaccia"	0.1625	1	RSN297_ITALY_B-BIS000.AT2	RSN297_ITALY_B-BIS270.AT2	RSN297_ITALY_B-BIS-UP.AT2
304	298	43.5	10.3	15.7	6.2	43.5	356.39	Normal	0.03285914	SRSS	-	1	-	0	"Irpinia_ Italy-02"	1980	"Bovino"	0.5	1	RSN298_ITALY_B-BOV000.AT2	RSN298_ITALY_B-BOV270.AT2	RSN298_ITALY_B-BOV-UP.AT2
305	299	41.73	11.5	22.5	6.2	42.65	561.04	Normal	0.03892412	SRSS	-	1	-	0	"Irpinia_ Italy-02"	1980	"Brienza"	0.35	1	RSN299_ITALY_B-BRZ000.AT2	RSN299_ITALY_B-BRZ270.AT2	RSN299_ITALY_B-BRZ-UP.AT2
306	300	8.81	7.8	20	6.2	8.83	455.93	Normal	0.1534989	SRSS	-	1	-	0.5	"Irpinia_ Italy-02"	1980	"Calitri"	0.375	1	RSN300_ITALY_B-CTR000.AT2	RSN300_ITALY_B-CTR270.AT2	RSN300_ITALY_B-CTR-UP.AT2
307	301	43.51	9.1	18.6	6.2	44.41	428.57	Normal	0.04137597	SRSS	-	1	-	0	"Irpinia_ Italy-02"	1980	"Mercato San Severino"	0.875	1	RSN301_ITALY_B-MER000.AT2	RSN301_ITALY_B-MER270.AT2	RSN301_ITALY_B-MER-UP.AT2
308	302	22.68	11.1	22.9	6.2	22.69	574.88	Normal	0.09966355	SRSS	-	1	-	0.3	"Irpinia_ Italy-02"	1980	"Rionero In Vulture"	0.25	1	RSN302_ITALY_B-VLT000.AT2	RSN302_ITALY_B-VLT270.AT2	RSN302_ITALY_B-VLT-UP.AT2
309	303	20.38	5	13.9	6.2	20.39	382	Normal	0.0697615	SRSS	-	1	-	0.1	"Irpinia_ Italy-02"	1980	"Sturno (STN)"	0.375	1	RSN303_ITALY_B-STU000.AT2	RSN303_ITALY_B-STU270.AT2	RSN303_ITALY_B-STU-UP.AT2
310	304	64.36	12.8	22.1	6.2	64.37	496.46	Normal	0.02121422	SRSS	-	1	-	0	"Irpinia_ Italy-02"	1980	"Tricarico"	0.2875	1	RSN304_ITALY_B-TRC000.AT2	RSN304_ITALY_B-TRC270.AT2	RSN304_ITALY_B-TRC-UP.AT2
311	305	4	3.1	8.5	4.7	13.71	412.23	Normal	0.07540034	SRSS	-	1	-	0.1	"Irpinia_ Italy-03"	1981	"Conza - Vetta"	0.375	1	RSN305_ITALY.P_C-CNV000.AT2	RSN305_ITALY.P_C-CNV090.AT2	RSN305_ITALY.P_C-CNV-UP.AT2
312	313	10.27	5.4	15.4	6.6	10.27	361.4	Normal Oblique	0.236771	SRSS	-	1	-	0.9	"Corinth_ Greece"	1981	"Corinth"	0.25	1	RSN313_CORINTH_COR--L.AT2	RSN313_CORINTH_COR--T.AT2	RSN313_CORINTH_COR-UP.AT2
313	436	82.6	10.2	16.6	6.88	82.6	279.97	Normal	0.04215418	SRSS	-	1	-	0	"Borah Peak_ ID-01"	1983	"CPP-601"	0.1625	1	RSN436_BORAH.MS_CPPA089.AT2	RSN436_BORAH.MS_CPPA179.AT2	-----
314	437	83	7.2	16.4	6.88	83	279.97	Normal	0.0659013	SRSS	-	1	-	0	"Borah Peak_ ID-01"	1983	"CPP-610"	0.125	1	RSN437_BORAH.MS_CPPBSOU.AT2	RSN437_BORAH.MS_CPPBEAS.AT2	-----
315	438	87.69	7.5	13.8	6.88	87.69	375.38	Normal	0.05090555	SRSS	-	1	-	0	"Borah Peak_ ID-01"	1983	"PBF (second bsmt)"	0.1	1	RSN438_BORAH.MS_PBFEAS.AT2	RSN438_BORAH.MS_PBFSOU.AT2	-----
316	439	84.8	10.8	19.1	6.88	84.8	279.97	Normal	0.05231784	SRSS	-	1	-	0	"Borah Peak_ ID-01"	1983	"TAN-719"	0.125	1	RSN439_BORAH.MS_TAN260.AT2	RSN439_BORAH.MS_TAN350.AT2	-----
317	440	79.59	10.8	17.2	6.88	79.59	324.2	Normal	0.02866779	SRSS	-	1	-	0	"Borah Peak_ ID-01"	1983	"TRA-642 ETR Reactor Bldg(Bsmt)"	0.35	1	RSN440_BORAH.MS_TRAA089.AT2	RSN440_BORAH.MS_TRAA179.AT2	RSN440_BORAH.MS_TRAA-UP.AT2
318	441	80	11.8	17.9	6.88	80	324.2	Normal	0.02180346	SRSS	-	1	-	0	"Borah Peak_ ID-01"	1983	"TRA-670 ATR Reactor Bldg(Bsmt)"	0.375	1	RSN441_BORAH.MS_TRAB179.AT2	RSN441_BORAH.MS_TRAB269.AT2	RSN441_BORAH.MS_TRAB-UP.AT2
319	442	16.31	2.3	5	5.1	18.51	468.44	Normal	0.05505717	SRSS	-	1	-	0	"Borah Peak_ ID-02"	1983	"BOR"	0.1	1	RSN442_BORAH.AS_BOR000.AT2	RSN442_BORAH.AS_BOR090.AT2	-----
320	443	21.03	3.9	10.9	5.1	22.35	471.53	Normal	0.02512011	SRSS	-	1	-	0	"Borah Peak_ ID-02"	1983	"CEM"	0.1875	1	RSN443_BORAH.AS_CEM000.AT2	RSN443_BORAH.AS_CEM090.AT2	-----
321	444	48.43	7.6	12.7	5.1	49.02	612.78	Normal	0.02857756	SRSS	-	1	-	0	"Borah Peak_ ID-02"	1983	"HAU"	0.225	1	RSN444_BORAH.AS_HAU000.AT2	RSN444_BORAH.AS_HAU090.AT2	-----
322	445	3.76	8.2	12.6	5.5	8.84	356.39	Normal	0.1479944	SRSS	-	1	-	0.1	"New Zealand-01"	1984	"Turangi Telephone Exchange"	0.25	1	RSN445_NEWZEAL_D-TUR059.AT2	RSN445_NEWZEAL_D-TUR329.AT2	RSN445_NEWZEAL_D-TUR-UP.AT2
323	477	12.8	3.6	10	5.8	18.89	585.04	Normal	0.09953762	SRSS	-	1	-	0.1	"Lazio-Abruzzo_ Italy"	1984	"Atina"	0.25	1	RSN477_ABRUZZO_ATI-NS.AT2	RSN477_ABRUZZO_ATI-WE.AT2	RSN477_ABRUZZO_ATI-UP.AT2
324	478	49.33	7.6	13.1	5.8	51.29	266.41	Normal	0.06046529	SRSS	-	1	-	0.1	"Lazio-Abruzzo_ Italy"	1984	"Garigliano-Centrale Nucleare"	0.375	1	RSN478_ABRUZZO_GCN-NS.AT2	RSN478_ABRUZZO_GCN-WE.AT2	RSN478_ABRUZZO_GCN-UP.AT2
325	479	29.71	5.6	11.6	5.8	31.23	460.31	Normal	0.06916625	SRSS	-	1	-	0.1	"Lazio-Abruzzo_ Italy"	1984	"Isernia-Sant'Agapito"	0.25	1	RSN479_ABRUZZO_ISE-NS.AT2	RSN479_ABRUZZO_ISE-WE.AT2	RSN479_ABRUZZO_ISE-UP.AT2
326	480	29.58	7.4	20.6	5.8	32.74	321.36	Normal	0.06443789	SRSS	-	1	-	0	"Lazio-Abruzzo_ Italy"	1984	"Pontecorvo"	0.5	1	RSN480_ABRUZZO_PON-NS.AT2	RSN480_ABRUZZO_PON-WE.AT2	RSN480_ABRUZZO_PON-UP.AT2
327	481	45.47	7.7	14.2	5.8	47.59	475.1	Normal	0.03647454	SRSS	-	1	-	0	"Lazio-Abruzzo_ Italy"	1984	"Roccamonfina"	0.5	1	RSN481_ABRUZZO_ROC-NS.AT2	RSN481_ABRUZZO_ROC-WE.AT2	RSN481_ABRUZZO_ROC-UP.AT2
328	482	16.57	5	8.5	5.3	16.89	551.3	Normal	0.03242157	SRSS	-	1	-	0	"Veroia_ Greece"	1984	"Edessa (bsmt)"	0.75	1	RSN482_GREECE_D-EDE-NS.AT2	RSN482_GREECE_D-EDE-WE.AT2	RSN482_GREECE_D-EDE-UP.AT2
329	486	41.53	6.1	11.5	5.8	41.73	309.41	Normal	0.07880092	SRSS	-	1	-	0	"Taiwan SMART1(33)"	1985	"SMART1 C00"	0.2875	1	RSN486_SMART1.33_33C00EW.AT2	RSN486_SMART1.33_33C00NS.AT2	RSN486_SMART1.33_33C00DN.AT2
330	487	41.54	5.9	10.8	5.8	41.74	275.82	Normal	0.1444427	SRSS	-	1	-	0.1	"Taiwan SMART1(33)"	1985	"SMART1 I01"	0.1625	1	RSN487_SMART1.33_33I01EW.AT2	RSN487_SMART1.33_33I01NS.AT2	RSN487_SMART1.33_33I01DN.AT2
331	488	41.51	6.5	12.5	5.8	41.71	309.41	Normal	0.04919157	SRSS	-	1	-	0	"Taiwan SMART1(33)"	1985	"SMART1 I07"	0.625	1	RSN488_SMART1.33_33I07EW.AT2	RSN488_SMART1.33_33I07NS.AT2	RSN488_SMART1.33_33I07DN.AT2
332	489	41.62	4.4	7.9	5.8	41.82	268.37	Normal	0.03028102	SRSS	-	1	-	0	"Taiwan SMART1(33)"	1985	"SMART1 M01"	0.25	1	RSN489_SMART1.33_33M01EW.AT2	RSN489_SMART1.33_33M01NS.AT2	RSN489_SMART1.33_33M01DN.AT2
333	490	41.5	4.7	10.4	5.8	41.7	327.61	Normal	0.09530309	SRSS	-	1	-	0	"Taiwan SMART1(33)"	1985	"SMART1 M07"	0.5	1	RSN490_SMART1.33_33M07EW.AT2	RSN490_SMART1.33_33M07NS.AT2	RSN490_SMART1.33_33M07DN.AT2
334	491	41.79	7.7	14.3	5.8	41.99	267.67	Normal	0.0617924	SRSS	-	1	-	0	"Taiwan SMART1(33)"	1985	"SMART1 O01"	0.3125	1	RSN491_SMART1.33_33O01EW.AT2	RSN491_SMART1.33_33O01NS.AT2	RSN491_SMART1.33_33O01DN.AT2
335	492	41.24	2.5	3.2	5.8	41.44	314.33	Normal	0.06418519	SRSS	-	1	-	0	"Taiwan SMART1(33)"	1985	"SMART1 O07"	0.2875	1	RSN492_SMART1.33_33O07EW.AT2	RSN492_SMART1.33_33O07NS.AT2	RSN492_SMART1.33_33O07DN.AT2
336	493	11.61	3	5.6	5.2	11.61	324.55	Normal Oblique	0.03540247	SRSS	-	1	-	0	"Drama_ Greece"	1985	"Drama"	0.2875	1	RSN493_GREECE_F-DRA-NS.AT2	RSN493_GREECE_F-DRA-WE.AT2	RSN493_GREECE_F-DRA-UP.AT2
337	494	43.38	4.9	9	5.2	43.38	535.24	Normal Oblique	0.05456018	SRSS	-	1	-	0	"Drama_ Greece"	1985	"Kavala"	0.875	1	RSN494_GREECE_G-KAV-NS.AT2	RSN494_GREECE_G-KAV-WE.AT2	RSN494_GREECE_G-KAV-UP.AT2
338	564	6.45	1.9	6.1	6.2	6.45	382.21	Normal	0.2385868	SRSS	-	1	-	0.7	"Kalamata_ Greece-01"	1986	"Kalamata (bsmt)"	0.1625	1	RSN564_GREECE_H-KAL-NS.AT2	RSN564_GREECE_H-KAL-WE.AT2	RSN564_GREECE_H-KAL-UP.AT2
339	565	4	1	4.2	5.4	5.6	382.21	Normal	0.2413711	SRSS	-	1	-	0.3	"Kalamata_ Greece-02"	1986	"Kalamata (bsmt) (1st trigger)"	0.25	1	RSN565_GREECE_J-KAL-NS.AT2	RSN565_GREECE_J-KAL-WE.AT2	RSN565_GREECE_J-KAL-UP.AT2
340	567	7.96	9.9	18.3	5.4	8.37	393.96	Normal	0.03168282	SRSS	-	1	-	0	"Kalamata_ Greece-02"	1986	"Messinia - Old Townhall"	0.2875	1	RSN567_GREECE_I-MES-NS.AT2	RSN567_GREECE_I-MES-WE.AT2	RSN567_GREECE_I-MES-UP.AT2
341	587	16.09	3.8	8.4	6.6	16.09	551.3	Normal	0.2838931	SRSS	-	1	-	0.7	"New Zealand-02"	1987	"Matahina Dam"	0.25	1	RSN587_NEWZEAL_A-MAT083.AT2	RSN587_NEWZEAL_A-MAT353.AT2	RSN587_NEWZEAL_A-MAT-UP.AT2
342	814	32.84	4	7.8	6.1	33.29	551.3	Normal	0.1034103	SRSS	-	1	-	0.2	"Griva_ Greece"	1990	"Edessa (bsmt)"	0.875	1	RSN814_GREECE_L-EDE-NS.AT2	RSN814_GREECE_L-EDE-WE.AT2	RSN814_GREECE_L-EDE-UP.AT2
343	815	26.75	4.4	11.6	6.1	29.2	454.56	Normal	0.05047016	SRSS	-	1	-	0	"Griva_ Greece"	1990	"Kilkis"	0.75	1	RSN815_GREECE_L-KIL-NS.AT2	RSN815_GREECE_L-KIL-WE.AT2	RSN815_GREECE_L-KIL-UP.AT2
344	1122	74.78	11.3	16.1	6.4	75.99	551.3	Normal	0.02317899	SRSS	-	1	-	0	"Kozani_ Greece-01"	1995	"Edessa (bsmt)"	0.4125	1	RSN1122_KOZANI_EDE--L.AT2	RSN1122_KOZANI_EDE--T.AT2	RSN1122_KOZANI_EDE-UP.AT2
345	1123	72.82	14.5	20.3	6.4	74.06	649.67	Normal	0.02527824	SRSS	-	1	-	0	"Kozani_ Greece-01"	1995	"Florina"	1.25	1	RSN1123_KOZANI_FLR--L.AT2	RSN1123_KOZANI_FLR--T.AT2	RSN1123_KOZANI_FLR-UP.AT2
346	1124	79.33	18.2	26.3	6.4	79.38	300.56	Normal	0.02062998	SRSS	-	1	-	0	"Kozani_ Greece-01"	1995	"Kardista"	0.175	1	RSN1124_KOZANI_KAR--L.AT2	RSN1124_KOZANI_KAR--T.AT2	RSN1124_KOZANI_KAR-UP.AT2
347	1126	14.13	3.3	8.6	6.4	19.54	649.67	Normal	0.2068541	SRSS	-	1	-	0.3	"Kozani_ Greece-01"	1995	"Kozani"	0.75	1	RSN1126_KOZANI_KOZ--L.AT2	RSN1126_KOZANI_KOZ--T.AT2	RSN1126_KOZANI_KOZ-UP.AT2
348	1127	74.06	21.7	32.3	6.4	74.11	282.27	Normal	0.03099393	SRSS	-	1	-	0.1	"Kozani_ Greece-01"	1995	"Larisa"	0.1625	1	RSN1127_KOZANI_LAR--L.AT2	RSN1127_KOZANI_LAR--T.AT2	RSN1127_KOZANI_LAR-UP.AT2
349	1128	55.66	9.3	18.5	6.4	57.27	490.65	Normal	0.03060346	SRSS	-	1	-	0	"Kozani_ Greece-01"	1995	"Veroia (bsmt)"	0.625	1	RSN1128_KOZANI_VEO--L.AT2	RSN1128_KOZANI_VEO--T.AT2	RSN1128_KOZANI_VEO-UP.AT2
350	1129	10.78	1.9	4.8	5.1	13.45	520.19	Normal	0.1605973	SRSS	-	1	-	0.1	"Kozani_ Greece-02"	1995	"Chromio Anapsiktirio"	0.375	1	RSN1129_KOZANI_A-CHR-EW.AT2	RSN1129_KOZANI_A-CHR-NS.AT2	RSN1129_KOZANI_A-CHR-UP.AT2
351	1130	77.8	2.6	6.8	5.1	78.11	520.19	Normal	0.04579877	SRSS	-	1	-	0	"Kozani_ Greece-02"	1995	"Grevena"	0.5	1	RSN1130_KOZANI_A-GR1--L.AT2	RSN1130_KOZANI_A-GR1--T.AT2	RSN1130_KOZANI_A-GR1-UP.AT2
352	1131	9.98	1.9	5.5	5.3	10.67	520.19	Normal	0.1185345	SRSS	-	1	-	0.1	"Kozani_ Greece-03"	1995	"Chromio Anapsiktirio"	0.25	1	RSN1131_KOZANI_B-CHR-EW.AT2	RSN1131_KOZANI_B-CHR-NS.AT2	RSN1131_KOZANI_B-CHR-UP.AT2
353	1133	83.8	4.2	8.3	5.1	84.1	520.19	Normal Oblique	0.030344	SRSS	-	1	-	0	"Kozani_ Greece-04"	1995	"Grevena"	0.625	1	RSN1133_KOZANI_C-GR1--L.AT2	RSN1133_KOZANI_C-GR1--T.AT2	RSN1133_KOZANI_C-GR1-UP.AT2
354	1134	11.9	2.5	7.2	5.1	13.62	503.83	Normal Oblique	0.02205228	SRSS	-	1	-	0	"Kozani_ Greece-04"	1995	"Grevena Posokemio"	0.75	1	RSN1134_KOZANI_C-GRP--L.AT2	RSN1134_KOZANI_C-GRP--T.AT2	RSN1134_KOZANI_C-GRP--V.AT2
355	1135	9.4	3.3	7.1	5.1	10.29	511.16	Normal Oblique	0.1889045	SRSS	-	1	-	0.4	"Kozani_ Greece-04"	1995	"Karpero"	0.125	1	RSN1135_KOZANI_C-KRP-EW.AT2	RSN1135_KOZANI_C-KRP-NS.AT2	RSN1135_KOZANI_C-KRP-UP.AT2
356	1137	35.59	12.1	16.9	6.4	36.82	468.44	Normal	0.03994348	SRSS	-	1	-	0	"Dinar_ Turkey"	1995	"Burdur"	0.375	1	RSN1137_DINAR_BUD090.AT2	RSN1137_DINAR_BUD180.AT2	RSN1137_DINAR_BUD-UP.AT2
357	1139	43.13	8	13.5	6.4	44.15	428.57	Normal	0.06581499	SRSS	-	1	-	0.1	"Dinar_ Turkey"	1995	"Cardak"	0.875	1	RSN1139_DINAR_CAR076.AT2	RSN1139_DINAR_CAR346.AT2	RSN1139_DINAR_CAR-UP.AT2
358	1752	9.98	3	13.5	6.1	17.73	240.09	Normal	0.3000828	SRSS	-	1	-	0.8	"Northwest China-03"	1997	"Jiashi"	0.4	1	RSN1752_NWCHINA3_JIA000.AT2	RSN1752_NWCHINA3_JIA270.AT2	RSN1752_NWCHINA3_JIA-UP.AT2
359	4460	18.76	9.2	23	6.3	22.51	525.95	Normal	0.02014825	SRSS	-	1	-	0	"L'Aquila_ Italy"	2009	"Antrodoco"	0.0375	1	RSN4460_L-AQUILA_DF006XTE.AT2	RSN4460_L-AQUILA_DF006YLN.AT2	RSN4460_L-AQUILA_DF006ZUP.AT2
360	4462	23.67	8.3	19	6.3	26.86	199	Normal	0.05591255	SRSS	-	1	-	0.1	"L'Aquila_ Italy"	2009	"Avezzano"	0.05	1	RSN4462_L-AQUILA_BI016XTE.AT2	RSN4462_L-AQUILA_BI016YLN.AT2	RSN4462_L-AQUILA_BI016ZUP.AT2
361	4472	17.82	3.9	7.9	6.3	21.4	612.78	Normal	0.0820215	SRSS	-	1	-	0	"L'Aquila_ Italy"	2009	"Celano"	0.0375	1	RSN4472_L-AQUILA_TK003XTE.AT2	RSN4472_L-AQUILA_TK003YLN.AT2	RSN4472_L-AQUILA_TK003ZUP.AT2
362	4474	49.21	16.8	30	6.3	49.22	356.39	Normal	0.02841893	SRSS	-	1	-	0	"L'Aquila_ Italy"	2009	"Chieti"	0.025	1	RSN4474_L-AQUILA_EK007XTE.AT2	RSN4474_L-AQUILA_EK007YLN.AT2	RSN4474_L-AQUILA_EK007ZUP.AT2
363	4475	19.08	10.3	22.4	6.3	22.92	638.39	Normal	0.02411774	SRSS	-	1	-	0	"L'Aquila_ Italy"	2009	"Fiamignano"	0.125	1	RSN4475_L-AQUILA_BX007XTE.AT2	RSN4475_L-AQUILA_BX007YLN.AT2	RSN4475_L-AQUILA_BX007ZUP.AT2
364	4477	6.35	6.6	8.9	6.3	6.4	488	Normal	0.1498508	SRSS	-	1	-	0.4	"L'Aquila_ Italy"	2009	"GRAN SASSO (Assergi)"	0.15	1	RSN4477_L-AQUILA_EF021XTE.AT2	RSN4477_L-AQUILA_EF021YLN.AT2	RSN4477_L-AQUILA_EF021ZUP.AT2
365	4478	11.12	7.1	11.5	6.3	11.15	547	Normal	0.02138772	SRSS	-	1	-	0	"L'Aquila_ Italy"	2009	"Lab.Gran Sasso"	0.1875	1	RSN4478_L-AQUILA_GE146XTE.AT2	RSN4478_L-AQUILA_GE146YLN.AT2	RSN4478_L-AQUILA_GE146ZUP.AT2
366	4481	0	4.3	8.4	6.3	6.81	685	Normal	0.4815743	SRSS	-	1	-	1.4	"L'Aquila_ Italy"	2009	"L'Aquila - V. Aterno -Colle Grilli"	0.05	1	RSN4481_L-AQUILA_FA030XTE.AT2	RSN4481_L-AQUILA_FA030YLN.AT2	RSN4481_L-AQUILA_FA030ZUP.AT2
367	4489	15.51	7.4	14.4	6.3	15.77	421.13	Normal	0.04396239	SRSS	-	1	-	0.1	"L'Aquila_ Italy"	2009	"Montereale"	0.025	1	RSN4489_L-AQUILA_BY048XTE.AT2	RSN4489_L-AQUILA_BY048YLN.AT2	RSN4489_L-AQUILA_BY048ZUP.AT2
368	4491	35.07	6.2	13.7	6.3	37.16	388.01	Normal	0.0655368	SRSS	-	1	-	0	"L'Aquila_ Italy"	2009	"Ortucchio"	0.025	1	RSN4491_L-AQUILA_CR008XTE.AT2	RSN4491_L-AQUILA_CR008YLN.AT2	RSN4491_L-AQUILA_CR008ZUP.AT2
369	4503	39.04	6.8	14.1	6.3	39.05	612.78	Normal	0.03429402	SRSS	-	1	-	0	"L'Aquila_ Italy"	2009	"Sulmona"	0.025	1	RSN4503_L-AQUILA_CR003XTE.AT2	RSN4503_L-AQUILA_CR003YLN.AT2	RSN4503_L-AQUILA_CR003ZUP.AT2
370	4264	1.31	0.8	3	4	3.77	256	Normal	0.4115798	SRSS	-	1	-	0.3	"Ancona-11_ Italy"	1972	"Ancona-Palombina"	0.875	1	RSN4264_ANCONA.P_R-ANP000.AT2	RSN4264_ANCONA.P_R-ANP090.AT2	RSN4264_ANCONA.P_R-ANP-UP.AT2
371	4265	1.97	0.5	1.5	4	3.86	549	Normal	0.1784125	SRSS	-	1	-	0	"Ancona-11_ Italy"	1972	"Ancona-Rocca"	1.75	1	RSN4265_ANCONA.P_R-ANR000.AT2	RSN4265_ANCONA.P_R-ANR090.AT2	RSN4265_ANCONA.P_R-ANR-UP.AT2
372	4298	25.87	1.3	4	4	40.57	519	Normal	0.04955088	SRSS	-	1	-	0	"Campano Lucano (aftershock 2)_ Italy"	1980	"Procisa Nuova"	1.25	1	RSN4298_CLUCANO.P_E-PRN000.AT2	RSN4298_CLUCANO.P_E-PRN090.AT2	RSN4298_CLUCANO.P_E-PRN-UP.AT2
373	4304	13.88	2.4	5.1	4	14.53	535.24	Normal	0.02429899	SRSS	-	1	-	0	"Campano Lucano (aftershock 6)_ Italy"	1981	"Cairano 4"	1	1	RSN4304_CLUCANO.P_L-CR4000.AT2	RSN4304_CLUCANO.P_L-CR4090.AT2	RSN4304_CLUCANO.P_L-CR4-UP.AT2
374	4263	0.22	0.5	1.8	4.3	6.93	549	Normal	0.4649435	SRSS	-	1	-	0.3	"Ancona-10_ Italy"	1972	"Ancona-Rocca"	1.75	1	RSN4263_ANCONA.P_Q-ANR000.AT2	RSN4263_ANCONA.P_Q-ANR090.AT2	RSN4263_ANCONA.P_Q-ANR-UP.AT2
375	4291	7.98	0.9	3.4	4.2	13.75	547	Normal	0.1230158	SRSS	-	1	-	0	"W of Cosenza_ Italy"	1980	"Cosenza"	0.875	1	RSN4291_COSENZA.P_CSZ000.AT2	RSN4291_COSENZA.P_CSZ270.AT2	RSN4291_COSENZA.P_CSZ-UP.AT2
376	11065	5.28	3.4	6.5	4.3	5.88	561.43	strike slip	0.038303995	SRSS	-	1	-	0	"21522424"	2006	"Coyote Lake Dam - Southwest Abutment"	0.15	1	RSN11065_51171759_57217360.AT2	RSN11065_51171759_57217090.AT2	RSN11065_51171759_57217-UP.AT2
377	11066	7.44	1.2	2.7	4.3	7.88	663.31	strike slip	0.12009299	SRSS	-	1	-	0.1	"21522424"	2006	"Gilroy Array #6"	0.175	1	RSN11066_51171759_57383360.AT2	RSN11066_51171759_57383090.AT2	RSN11066_51171759_57383-UP.AT2
378	11087	4.98	2.4	5.1	4.5	7.64	526.07	strike slip	0.10217606	SRSS	-	1	-	0.1	"21530368"	2006	"Glen Ellen; Fire Station Arnold Drt; 1-story; ground level"	0.275	1	RSN11087_40187964_N1848HNN.AT2	RSN11087_40187964_N1848HNE.AT2	RSN11087_40187964_N1848HNZ.AT2
379	11101	10.67	2.3	6.4	4.5	12.14	760	strike slip	0.037309887	SRSS	-	1	-	0	"21530368"	2006	"Carmenet Vineyards_ Sonoma_ CA_ USA"	0.3875	1	RSN11101_40187964_BKCVSHHN.AT2	RSN11101_40187964_BKCVSHHE.AT2	RSN11101_40187964_BKCVSHHZ.AT2
380	11133	0.97	2	6.9	4.5	5.88	664.57	strike slip	0.083118217	SRSS	-	1	-	0.1	"21530368"	2006	"Sonoma Mountain"	0.2875	1	RSN11133_40187964_NCNSMHNN.AT2	RSN11133_40187964_NCNSMHNE.AT2	RSN11133_40187964_NCNSMHNZ.AT2
381	11136	6.35	3.7	9.5	4.5	9.01	760	strike slip	0.027300057	SRSS	-	1	-	0	"21530368"	2006	"Taylor Mountain"	0.5875	1	RSN11136_40187964_NNTYBHNN.AT2	RSN11136_40187964_NNTYBHNE.AT2	RSN11136_40187964_NNTYBHNZ.AT2
382	11162	4.85	2	3.9	4.4	7.86	710.29	strike slip	0.022530255	SRSS	-	1	-	0	"21149422"	2001	"Lick Observatory_ Mt. Hamiliton_ CA_ USA"	0.4875	1	RSN11162_21149422_BKMHCHLN.AT2	RSN11162_21149422_BKMHCHLE.AT2	RSN11162_21149422_BKMHCHLZ.AT2
383	11606	6.66	1	2.4	4.3	9.36	643.8	strike slip	0.044715684	SRSS	-	1	-	0	"21262721"	2003	"San Andreas Geophysical Obs._ Hollister_ CA_ USA"	0.675	1	RSN11606_40139808_BKSAOHHN.AT2	RSN11606_40139808_BKSAOHHE.AT2	RSN11606_40139808_BKSAOHHZ.AT2
384	11686	6.41	0.5	1.4	4.3	6.85	710.29	strike slip	0.074595866	SRSS	-	1	-	0	"40234037"	2009	"Lick Observatory_ Mt. Hamiliton_ CA_ USA"	0.1	1	RSN11686_40234037_BKMHCHLN.AT2	RSN11686_40234037_BKMHCHLE.AT2	RSN11686_40234037_BKMHCHLZ.AT2
385	11882	8.8	0.4	2.1	4.24	10.77	681.24	strike slip	0.044033816	SRSS	-	1	-	0	"9703873"	2001	"Los Angeles; Sepulveda Canyon"	0.2625	1	RSN11882_9703873_NS757256.AT2	RSN11882_9703873_NS757166.AT2	RSN11882_9703873_NS757-UP.AT2
386	12045	6.96	1.3	2.5	4.42	8.27	630.66	strike slip	0.029504658	SRSS	-	1	-	0	"14116972"	2005	"San Bernardino - Sycamore FS"	0.2375	1	RSN12045_14116972_N5036360.AT2	RSN12045_14116972_N5036090.AT2	RSN12045_14116972_N5036-UP.AT2
387	12050	11.98	3.4	8.3	4.42	13.01	526.24	strike slip	0.023796907	SRSS	-	1	-	0	"14116972"	2005	"Devore - Devore Water Company"	0.1875	1	RSN12050_14116972_N5265360.AT2	RSN12050_14116972_N5265090.AT2	RSN12050_14116972_N5265-UP.AT2
388	12260	4.79	0.8	2.7	4.2	5.77	515.29	strike slip	0.16324448	SRSS	-	1	-	0.1	"40199209"	2007	"Orinda - Valley View & Moraga"	0.1375	1	RSN12260_40199209_58211360.AT2	RSN12260_40199209_58211090.AT2	RSN12260_40199209_58211-UP.AT2
389	12261	5.31	0.7	1.3	4.2	6.22	511.12	strike slip	0.2500574	SRSS	-	1	-	0.4	"40199209"	2007	"Oakland - Hwys 13 & 24"	0.1875	1	RSN12261_40199209_58295360.AT2	RSN12261_40199209_58295090.AT2	RSN12261_40199209_58295-UP.AT2
390	12263	8.91	0.9	2	4.2	9.48	623.52	strike slip	0.063165539	SRSS	-	1	-	0	"40199209"	2007	"Berkeley LBL"	0.6125	1	RSN12263_40199209_58471360.AT2	RSN12263_40199209_58471090.AT2	RSN12263_40199209_58471-UP.AT2
391	12267	4	1	1.8	4.2	5.22	597.28	strike slip	0.11810762	SRSS	-	1	-	0	"40199209"	2007	"Piedmont Jr. High School Grounds (Small structure)"	0.15	1	RSN12267_40199209_58790360.AT2	RSN12267_40199209_58790090.AT2	RSN12267_40199209_58790-UP.AT2
392	12270	8.29	1.4	3.1	4.2	8.89	521.55	strike slip	0.038314164	SRSS	-	1	-	0	"40199209"	2007	"Byerly Seismographic Vault_ Berkeley_ CA_ USA"	0.1	1	RSN12270_40199209_BDBKS360.AT2	RSN12270_40199209_BDBKS090.AT2	RSN12270_40199209_BDBKS-UP.AT2
393	12890	6.05	1.6	4.4	4.11	6.72	623	Normal	0.031886334	SRSS	-	1	-	0	"14282008"	2007	"Joshua Ridge: China Lake"	0.15	1	RSN12890_14282008_CJRC2HHN.AT2	RSN12890_14282008_CJRC2HHE.AT2	RSN12890_14282008_CJRC2HHZ.AT2
394	12977	8.35	2.3	4.6	4	8.8	760	strike slip	0.029630956	SRSS	-	1	-	0	"30226086"	2003	"Geyserville; Warm Springs Dam; Right Abutment_ Downstream"	0.3125	1	RSN12977_40145275_N2122360.AT2	RSN12977_40145275_N2122090.AT2	RSN12977_40145275_N2122-UP.AT2
395	14205	12.1	1.8	5	4.02	13.75	623	strike slip	0.020072527	SRSS	-	1	-	0	"14239764"	2006	"Joshua Ridge: China Lake"	0.0875	1	RSN14205_14239764_CJRC2HLN.AT2	RSN14205_14239764_CJRC2HLE.AT2	RSN14205_14239764_CJRC2HLZ.AT2
396	14398	3.25	1.6	4.2	4.14	6.41	726	strike slip	0.028003474	SRSS	-	1	-	0	"10319993"	2008	"Hector"	0.6625	1	RSN14398_10319993_CIHECHHN.AT2	RSN14398_10319993_CIHECHHE.AT2	RSN14398_10319993_CIHECHHZ.AT2
397	18383	3.13	0.5	1.6	4.1	7.5	527.95	strike slip	0.043172623	SRSS	-	1	-	0	"21254383"	2002	"Bear Valley Ranch_ Parkfield_ CA_ USA"	0.2625	1	RSN18383_21254383_BKPKDHHN.AT2	RSN18383_21254383_BKPKDHHE.AT2	RSN18383_21254383_BKPKDHHZ.AT2
398	18810	2.93	1.9	3.6	4.05	10.5	519	strike slip	0.022374857	SRSS	-	1	-	0	"71336726"	2010	"Calaveras Reservoir #2"	0.325	1	RSN18810_71336726_NCCALHNN.AT2	RSN18810_71336726_NCCALHNE.AT2	RSN18810_71336726_NCCALHNZ.AT2
399	4280	8.13	2.5	5.5	5.2	15.26	525.6	Normal	0.07355681	SRSS	-	1	-	0.1	"Calabria_ Italy"	1978	"Ferruzzano"	0.375	1	RSN4280_CALABRIA.P_FRR000.AT2	RSN4280_CALABRIA.P_FRR090.AT2	RSN4280_CALABRIA.P_FRR-UP.AT2
400	4281	30.12	4.9	10.8	5.2	33.78	550.99	Normal	0.0316365	SRSS	-	1	-	0	"Calabria_ Italy"	1978	"Pellaro"	0.425	1	RSN4281_CALABRIA.P_PLL000.AT2	RSN4281_CALABRIA.P_PLL090.AT2	RSN4281_CALABRIA.P_PLL-UP.AT2
401	4354	2.58	1.7	4	5.3	4.71	405	Normal	0.1550669	SRSS	-	1	-	0.2	"Umbria Marche (aftershock 3)_ Italy"	1997	"Colfiorito-Casermette"	0.125	1	RSN4354_UBMARCHE.P_C-CLC180.AT2	RSN4354_UBMARCHE.P_C-CLC270.AT2	RSN4354_UBMARCHE.P_C-CLC-DN.AT2
402	4355	35.09	6.3	19.2	5.3	35.27	492	Normal	0.04993865	SRSS	-	1	-	0	"Umbria Marche (aftershock 3)_ Italy"	1997	"Gubbio-Piana"	0.1625	1	RSN4355_UBMARCHE.P_C-GBP000.AT2	RSN4355_UBMARCHE.P_C-GBP090.AT2	RSN4355_UBMARCHE.P_C-GBP-UP.AT2
403	4356	7.67	2	4.2	5.3	8.46	428	Normal	0.2870721	SRSS	-	1	-	0.4	"Umbria Marche (aftershock 3)_ Italy"	1997	"Nocera Umbra"	0.375	1	RSN4356_UBMARCHE.P_C-NCR000.AT2	RSN4356_UBMARCHE.P_C-NCR270.AT2	RSN4356_UBMARCHE.P_C-NCR-DN.AT2
404	4357	6.16	1.7	4.1	5.3	7.13	442	Normal	0.1864259	SRSS	-	1	-	0.2	"Umbria Marche (aftershock 3)_ Italy"	1997	"Nocera Umbra-Biscontini"	0.15	1	RSN4357_UBMARCHE.P_C-NCB000.AT2	RSN4357_UBMARCHE.P_C-NCB090.AT2	RSN4357_UBMARCHE.P_C-NCB-UP.AT2
405	4377	8.83	2.3	4.3	5.2	10.15	519	Normal	0.1693566	SRSS	-	1	-	0.1	"Umbria Marche (aftershock 8)_ Italy"	1997	"Borgo-Cerreto Torre"	0.25	1	RSN4377_UBMARCHE.P_I-BCT000.AT2	RSN4377_UBMARCHE.P_I-BCT090.AT2	RSN4377_UBMARCHE.P_I-BCT-UP.AT2
406	4378	11.62	4.1	8.2	5.2	12.82	405	Normal	0.03109657	SRSS	-	1	-	0	"Umbria Marche (aftershock 8)_ Italy"	1997	"Colfiorito-Casermette"	0	1	RSN4378_UBMARCHE.P_I-CLC180.AT2	RSN4378_UBMARCHE.P_I-CLC270.AT2	RSN4378_UBMARCHE.P_I-CLC-DN.AT2
407	4379	18.35	1.6	4.6	5.2	19.02	395	Normal	0.03023964	SRSS	-	1	-	0	"Umbria Marche (aftershock 8)_ Italy"	1997	"Foligno Santa Maria Infraportas-Base"	0.1625	1	RSN4379_UBMARCHE.P_I-FSM000.AT2	RSN4379_UBMARCHE.P_I-FSM090.AT2	RSN4379_UBMARCHE.P_I-FSM-UP.AT2
408	4380	15.98	2.5	6.6	5.2	17.12	678	Normal	0.03789778	SRSS	-	1	-	0	"Umbria Marche (aftershock 8)_ Italy"	1997	"Norcia"	0.1375	1	RSN4380_UBMARCHE.P_I-NRC000.AT2	RSN4380_UBMARCHE.P_I-NRC270.AT2	RSN4380_UBMARCHE.P_I-NRC-DN.AT2
409	4381	21.95	2.6	6	5.2	22.51	442	Normal	0.03224933	SRSS	-	1	-	0	"Umbria Marche (aftershock 8)_ Italy"	1997	"Nocera Umbra-Biscontini"	0.25	1	RSN4381_UBMARCHE.P_I-NCB000.AT2	RSN4381_UBMARCHE.P_I-NCB090.AT2	RSN4381_UBMARCHE.P_I-NCB-UP.AT2
410	4406	17.65	3.3	7.7	5	19.42	428	Normal	0.036946	SRSS	-	1	-	0	"Umbria Marche (aftershock 15)_ Italy"	1998	"Nocera Umbra 2"	0.1375	1	RSN4406_UBMARCHE.P_P-NC2000.AT2	RSN4406_UBMARCHE.P_P-NC2090.AT2	RSN4406_UBMARCHE.P_P-NC2-UP.AT2
411	4407	7.38	1.3	1.5	5	11.17	509	Normal	0.03569834	SRSS	-	1	-	0	"Umbria Marche (aftershock 15)_ Italy"	1998	"Sellano Ovest"	0.1875	1	RSN4407_UBMARCHE.P_P-SEO000.AT2	RSN4407_UBMARCHE.P_P-SEO090.AT2	RSN4407_UBMARCHE.P_P-SEO-UP.AT2
412	4410	18.3	6.8	15.6	5.1	19.31	492	Normal	0.04856527	SRSS	-	1	-	0	"Umbria Marche (aftershock 17)_ Italy"	1998	"Gubbio-Piana"	0.1625	1	RSN4410_UBMARCHE.P_R-GBP000.AT2	RSN4410_UBMARCHE.P_R-GBP090.AT2	RSN4410_UBMARCHE.P_R-GBP-UP.AT2
413	4411	9.58	1.5	3	5.1	10.43	442	Normal	0.1513882	SRSS	-	1	-	0.2	"Umbria Marche (aftershock 17)_ Italy"	1998	"Nocera Umbra-Biscontini"	0.3	1	RSN4411_UBMARCHE.P_R-NCB000.AT2	RSN4411_UBMARCHE.P_R-NCB090.AT2	RSN4411_UBMARCHE.P_R-NCB-UP.AT2
414	4412	8.48	1.1	4.5	5.1	9.44	428	Normal	0.3804075	SRSS	-	1	-	0.5	"Umbria Marche (aftershock 17)_ Italy"	1998	"Nocera Umbra 2"	0.125	1	RSN4412_UBMARCHE.P_R-NC2000.AT2	RSN4412_UBMARCHE.P_R-NC2090.AT2	RSN4412_UBMARCHE.P_R-NC2-UP.AT2
415	4413	35.07	3.7	9.6	5.1	35.31	509	Normal	0.02029939	SRSS	-	1	-	0	"Umbria Marche (aftershock 17)_ Italy"	1998	"Sellano Ovest"	0.075	1	RSN4413_UBMARCHE.P_R-SEO000.AT2	RSN4413_UBMARCHE.P_R-SEO090.AT2	RSN4413_UBMARCHE.P_R-SEO-UP.AT2
416	1750	17.9	3.4	17.6	5.93	37.26	240.09	Normal	0.124878	SRSS	-	1	-	0.2	"Northwest China-02"	1997	"Jiashi"	0.3	1	RSN1750_NWCHINA2_JIA000.AT2	RSN1750_NWCHINA2_JIA270.AT2	RSN1750_NWCHINA2_JIA-UP.AT2
417	1751	38.26	11.2	22.7	5.93	46.24	341.56	Normal	0.07164802	SRSS	-	1	-	0.1	"Northwest China-02"	1997	"Xiker"	0.4	1	RSN1751_NWCHINA2_XIK000.AT2	RSN1751_NWCHINA2_XIK270.AT2	RSN1751_NWCHINA2_XIK-UP.AT2
418	1754	21.49	5.5	14.2	5.8	27.86	240.09	Normal Oblique	0.1872705	SRSS	-	1	-	0.4	"Northwest China-04"	1997	"Jiashi"	0.3	1	RSN1754_NWCHINA4_JIA000.AT2	RSN1754_NWCHINA4_JIA270.AT2	RSN1754_NWCHINA4_JIA-UP.AT2
419	1755	35.6	7.6	20.7	5.8	40	341.56	Normal Oblique	0.1350257	SRSS	-	1	-	0.1	"Northwest China-04"	1997	"Xiker"	0.3	1	RSN1755_NWCHINA4_XIK000.AT2	RSN1755_NWCHINA4_XIK270.AT2	RSN1755_NWCHINA4_XIK-UP.AT2
420	3605	19.97	4.2	11.9	5.8	24.4	436.79	Normal	0.1458455	SRSS	-	1	-	0.2	"Lazio-Abruzzo_ Italy"	1984	"Cassino-Sant' Elia"	0.375	1	RSN3605_ABRUZZO.P_CSS000.AT2	RSN3605_ABRUZZO.P_CSS090.AT2	RSN3605_ABRUZZO.P_CSS-UP.AT2
421	3606	49.33	8.1	13.6	5.8	51.29	228.85	Normal	0.05981073	SRSS	-	1	-	0.1	"Lazio-Abruzzo_ Italy"	1984	"Garigliano-Centrale Nucleare 2"	0.3	1	RSN3606_ABRUZZO.P_GC2000.AT2	RSN3606_ABRUZZO.P_GC2090.AT2	RSN3606_ABRUZZO.P_GC2-UP.AT2
422	3607	28.75	5.6	11.2	5.8	30.06	477.35	Normal	0.06901786	SRSS	-	1	-	0.1	"Lazio-Abruzzo_ Italy"	1984	"San Agapito"	0.5	1	RSN3607_ABRUZZO.P_SGP000.AT2	RSN3607_ABRUZZO.P_SGP090.AT2	RSN3607_ABRUZZO.P_SGP-UP.AT2
423	3608	41.42	6	10.7	5.8	41.62	309.41	Normal	0.1331332	SRSS	-	1	-	0.1	"Taiwan SMART1(33)"	1985	"SMART1 I02"	0.2875	1	RSN3608_SMART1.33_33I02EW.AT2	RSN3608_SMART1.33_33I02NS.AT2	RSN3608_SMART1.33_33I02DN.AT2
424	3609	41.34	4.6	9.3	5.8	41.55	314.88	Normal	0.07222424	SRSS	-	1	-	0	"Taiwan SMART1(33)"	1985	"SMART1 I03"	0.1625	1	RSN3609_SMART1.33_33I03EW.AT2	RSN3609_SMART1.33_33I03NS.AT2	RSN3609_SMART1.33_33I03DN.AT2
425	3610	41.3	6.4	11.2	5.8	41.5	314.88	Normal	0.1514885	SRSS	-	1	-	0.1	"Taiwan SMART1(33)"	1985	"SMART1 I04"	0.25	1	RSN3610_SMART1.33_33I04EW.AT2	RSN3610_SMART1.33_33I04NS.AT2	RSN3610_SMART1.33_33I04DN.AT2
426	3611	41.32	4.1	8.5	5.8	41.52	309.41	Normal	0.09271342	SRSS	-	1	-	0	"Taiwan SMART1(33)"	1985	"SMART1 I05"	0.1625	1	RSN3611_SMART1.33_33I05EW.AT2	RSN3611_SMART1.33_33I05NS.AT2	RSN3611_SMART1.33_33I05DN.AT2
427	3612	41.41	5.3	11	5.8	41.61	309.41	Normal	0.06791323	SRSS	-	1	-	0	"Taiwan SMART1(33)"	1985	"SMART1 I06"	0.1875	1	RSN3612_SMART1.33_33I06EW.AT2	RSN3612_SMART1.33_33I06NS.AT2	RSN3612_SMART1.33_33I06DN.AT2
428	3613	41.58	6	11.5	5.8	41.78	309.41	Normal	0.05209366	SRSS	-	1	-	0	"Taiwan SMART1(33)"	1985	"SMART1 I08"	0.375	1	RSN3613_SMART1.33_33I08EW.AT2	RSN3613_SMART1.33_33I08NS.AT2	RSN3613_SMART1.33_33I08DN.AT2
429	3614	41.68	4.4	12	5.8	41.88	309.41	Normal	0.06039486	SRSS	-	1	-	0	"Taiwan SMART1(33)"	1985	"SMART1 I09"	0.1625	1	RSN3614_SMART1.33_33I09EW.AT2	RSN3614_SMART1.33_33I09NS.AT2	RSN3614_SMART1.33_33I09DN.AT2
430	3615	41.68	6.3	12.6	5.8	41.88	309.41	Normal	0.1126821	SRSS	-	1	-	0	"Taiwan SMART1(33)"	1985	"SMART1 I11"	0.2875	1	RSN3615_SMART1.33_33I11EW.AT2	RSN3615_SMART1.33_33I11NS.AT2	RSN3615_SMART1.33_33I11DN.AT2
431	3616	41.63	6.6	11.4	5.8	41.83	275.82	Normal	0.1089341	SRSS	-	1	-	0	"Taiwan SMART1(33)"	1985	"SMART1 I12"	0.2875	1	RSN3616_SMART1.33_33I12EW.AT2	RSN3616_SMART1.33_33I12NS.AT2	RSN3616_SMART1.33_33I12DN.AT2
432	3617	41.1	6.7	11.2	5.8	41.3	306.78	Normal	0.09101596	SRSS	-	1	-	0.1	"Taiwan SMART1(33)"	1985	"SMART1 M02"	0.15	1	RSN3617_SMART1.33_33M02EW.AT2	RSN3617_SMART1.33_33M02NS.AT2	RSN3617_SMART1.33_33M02DN.AT2
433	3618	40.77	6.1	11	5.8	40.98	306.78	Normal	0.04077281	SRSS	-	1	-	0	"Taiwan SMART1(33)"	1985	"SMART1 M03"	0.25	1	RSN3618_SMART1.33_33M03EW.AT2	RSN3618_SMART1.33_33M03NS.AT2	RSN3618_SMART1.33_33M03DN.AT2
434	3619	40.51	3.9	7.8	5.8	40.71	306.38	Normal	0.1290961	SRSS	-	1	-	0.1	"Taiwan SMART1(33)"	1985	"SMART1 M04"	0.1625	1	RSN3619_SMART1.33_33M04EW.AT2	RSN3619_SMART1.33_33M04NS.AT2	RSN3619_SMART1.33_33M04DN.AT2
435	3620	40.62	4.5	10	5.8	40.83	306.38	Normal	0.07611988	SRSS	-	1	-	0	"Taiwan SMART1(33)"	1985	"SMART1 M05"	0.3125	1	RSN3620_SMART1.33_33M05EW.AT2	RSN3620_SMART1.33_33M05NS.AT2	RSN3620_SMART1.33_33M05DN.AT2
436	3621	40.95	4.6	9.1	5.8	41.15	308.39	Normal	0.05148455	SRSS	-	1	-	0	"Taiwan SMART1(33)"	1985	"SMART1 M06"	0.25	1	RSN3621_SMART1.33_33M06EW.AT2	RSN3621_SMART1.33_33M06NS.AT2	RSN3621_SMART1.33_33M06DN.AT2
437	3622	42.32	6.1	11	5.8	42.51	321.63	Normal	0.07318737	SRSS	-	1	-	0	"Taiwan SMART1(33)"	1985	"SMART1 M09"	0.1625	1	RSN3622_SMART1.33_33M09EW.AT2	RSN3622_SMART1.33_33M09NS.AT2	RSN3622_SMART1.33_33M09DN.AT2
438	3623	42.42	5.9	10.9	5.8	42.61	321.63	Normal	0.05493407	SRSS	-	1	-	0	"Taiwan SMART1(33)"	1985	"SMART1 M10"	0.5	1	RSN3623_SMART1.33_33M10EW.AT2	RSN3623_SMART1.33_33M10NS.AT2	RSN3623_SMART1.33_33M10DN.AT2
439	3624	42.42	3.5	9.3	5.8	42.61	300.22	Normal	0.09423735	SRSS	-	1	-	0	"Taiwan SMART1(33)"	1985	"SMART1 M11"	0.2875	1	RSN3624_SMART1.33_33M11EW.AT2	RSN3624_SMART1.33_33M11NS.AT2	RSN3624_SMART1.33_33M11DN.AT2
440	3625	42.08	5.6	10.9	5.8	42.27	275.82	Normal	0.04108929	SRSS	-	1	-	0	"Taiwan SMART1(33)"	1985	"SMART1 M12"	0.25	1	RSN3625_SMART1.33_33M12EW.AT2	RSN3625_SMART1.33_33M12NS.AT2	RSN3625_SMART1.33_33M12DN.AT2
441	3626	40.7	6.7	12.3	5.8	40.9	285.09	Normal	0.05394359	SRSS	-	1	-	0	"Taiwan SMART1(33)"	1985	"SMART1 O02"	0.25	1	RSN3626_SMART1.33_33O02EW.AT2	RSN3626_SMART1.33_33O02NS.AT2	RSN3626_SMART1.33_33O02DN.AT2
442	3627	39.85	6.1	11.6	5.8	40.06	278.32	Normal	0.03832516	SRSS	-	1	-	0	"Taiwan SMART1(33)"	1985	"SMART1 O03"	0.25	1	RSN3627_SMART1.33_33O03EW.AT2	RSN3627_SMART1.33_33O03NS.AT2	RSN3627_SMART1.33_33O03DN.AT2
443	3628	39.54	6.6	11.4	5.8	39.75	288.24	Normal	0.06032298	SRSS	-	1	-	0	"Taiwan SMART1(33)"	1985	"SMART1 O04"	0.25	1	RSN3628_SMART1.33_33O04EW.AT2	RSN3628_SMART1.33_33O04NS.AT2	RSN3628_SMART1.33_33O04DN.AT2
444	3629	39.67	6	9.9	5.8	39.88	286.03	Normal	0.03956859	SRSS	-	1	-	0	"Taiwan SMART1(33)"	1985	"SMART1 O05"	0.1625	1	RSN3629_SMART1.33_33O05EW.AT2	RSN3629_SMART1.33_33O05NS.AT2	RSN3629_SMART1.33_33O05DN.AT2
445	3630	40.4	4.4	11.5	5.8	40.6	293.46	Normal	0.1175509	SRSS	-	1	-	0	"Taiwan SMART1(33)"	1985	"SMART1 O06"	1.25	1	RSN3630_SMART1.33_33O06EW.AT2	RSN3630_SMART1.33_33O06NS.AT2	RSN3630_SMART1.33_33O06DN.AT2
446	3631	43.51	6.2	10.6	5.8	43.71	320.11	Normal	0.02787973	SRSS	-	1	-	0	"Taiwan SMART1(33)"	1985	"SMART1 O10"	0.2875	1	RSN3631_SMART1.33_33O10EW.AT2	RSN3631_SMART1.33_33O10NS.AT2	RSN3631_SMART1.33_33O10DN.AT2
447	3632	43.27	6.1	11	5.8	43.47	295.17	Normal	0.03593455	SRSS	-	1	-	0	"Taiwan SMART1(33)"	1985	"SMART1 O11"	0.375	1	RSN3632_SMART1.33_33O11EW.AT2	RSN3632_SMART1.33_33O11NS.AT2	RSN3632_SMART1.33_33O11DN.AT2
448	3633	42.67	6.8	10.5	5.8	42.87	303.36	Normal	0.03048686	SRSS	-	1	-	0	"Taiwan SMART1(33)"	1985	"SMART1 O12"	0.375	1	RSN3633_SMART1.33_33O12EW.AT2	RSN3633_SMART1.33_33O12NS.AT2	RSN3633_SMART1.33_33O12DN.AT2
449	4345	16.55	2.6	4.3	6	16.55	376.6	Normal	0.188474	SRSS	-	1	-	0.3	"Umbria Marche_ Italy"	1997	"Assisi-Stallone"	0	1	RSN4345_UBMARCHE.P_A-AAL018.AT2	RSN4345_UBMARCHE.P_A-AAL108.AT2	RSN4345_UBMARCHE.P_A-AAL-UP.AT2
450	4346	18.86	11.8	21.3	6	18.86	401.34	Normal	0.07854513	SRSS	-	1	-	0.2	"Umbria Marche_ Italy"	1997	"Bevagna"	0.25	1	RSN4346_UBMARCHE.P_A-BEV000.AT2	RSN4346_UBMARCHE.P_A-BEV270.AT2	RSN4346_UBMARCHE.P_A-BEV-DN.AT2
451	4347	18.76	5.1	9.3	6	18.76	519	Normal	0.07347799	SRSS	-	1	-	0.1	"Umbria Marche_ Italy"	1997	"Borgo-Cerreto Torre"	0.1875	1	RSN4347_UBMARCHE.P_A-BCT000.AT2	RSN4347_UBMARCHE.P_A-BCT090.AT2	RSN4347_UBMARCHE.P_A-BCT-UP.AT2
452	4348	17.28	8.6	28.6	6	17.28	293	Normal	0.1725283	SRSS	-	1	-	0.3	"Umbria Marche_ Italy"	1997	"Castelnuovo-Assisi"	0.1125	1	RSN4348_UBMARCHE.P_A-CSA000.AT2	RSN4348_UBMARCHE.P_A-CSA270.AT2	RSN4348_UBMARCHE.P_A-CSA-DN.AT2
453	4349	0.8	4.8	11.4	6	6.92	317	Normal	0.1984555	SRSS	-	1	-	0.5	"Umbria Marche_ Italy"	1997	"Colfiorito"	0.1625	1	RSN4349_UBMARCHE.P_A-CLF000.AT2	RSN4349_UBMARCHE.P_A-CLF270.AT2	RSN4349_UBMARCHE.P_A-CLF-DN.AT2
454	4350	35.79	13.6	28.6	6	35.91	492	Normal	0.09346378	SRSS	-	1	-	0.3	"Umbria Marche_ Italy"	1997	"Gubbio-Piana"	0.0625	1	RSN4350_UBMARCHE.P_A-GBP000.AT2	RSN4350_UBMARCHE.P_A-GBP090.AT2	RSN4350_UBMARCHE.P_A-GBP-UP.AT2
455	4351	22.75	3.4	8.5	6	25.24	437	Normal	0.1167758	SRSS	-	1	-	0.1	"Umbria Marche_ Italy"	1997	"Matelica"	0.125	1	RSN4351_UBMARCHE.P_A-MTL000.AT2	RSN4351_UBMARCHE.P_A-MTL270.AT2	RSN4351_UBMARCHE.P_A-MTL-DN.AT2
456	4352	8.29	2.9	4.7	6	8.92	428	Normal	0.4722703	SRSS	-	1	-	2.5	"Umbria Marche_ Italy"	1997	"Nocera Umbra"	0.75	1	RSN4352_UBMARCHE.P_A-NCR000.AT2	RSN4352_UBMARCHE.P_A-NCR270.AT2	RSN4352_UBMARCHE.P_A-NCR-DN.AT2
457	4335	21.98	1.4	4.3	5.7	23.48	376.6	Normal	0.1131839	SRSS	-	1	-	0.1	"Umbria Marche (foreshock)_ Italy"	1997	"Assisi-Stallone"	0.3	1	RSN4335_UBMARCHE.P_B-AAL018.AT2	RSN4335_UBMARCHE.P_B-AAL108.AT2	RSN4335_UBMARCHE.P_B-AAL-UP.AT2
458	4336	19.65	3.2	6.2	5.7	21.31	519	Normal	0.1849704	SRSS	-	1	-	0.2	"Umbria Marche (foreshock)_ Italy"	1997	"Borgo-Cerreto Torre"	0.1625	1	RSN4336_UBMARCHE.P_B-BCT000.AT2	RSN4336_UBMARCHE.P_B-BCT090.AT2	RSN4336_UBMARCHE.P_B-BCT-UP.AT2
459	4337	0.58	2.9	4.8	5.7	4.02	317	Normal	0.3396129	SRSS	-	1	-	0.7	"Umbria Marche (foreshock)_ Italy"	1997	"Colfiorito"	0.25	1	RSN4337_UBMARCHE.P_B-CLF000.AT2	RSN4337_UBMARCHE.P_B-CLF270.AT2	RSN4337_UBMARCHE.P_B-CLF-DN.AT2
460	4338	38.81	16.5	28.7	5.7	39.02	492	Normal	0.03375323	SRSS	-	1	-	0	"Umbria Marche (foreshock)_ Italy"	1997	"Gubbio-Piana"	0.15	1	RSN4338_UBMARCHE.P_B-GBP000.AT2	RSN4338_UBMARCHE.P_B-GBP090.AT2	RSN4338_UBMARCHE.P_B-GBP-UP.AT2
461	4339	11.45	2.4	4.5	5.7	12.32	428	Normal	0.4738101	SRSS	-	1	-	1.2	"Umbria Marche (foreshock)_ Italy"	1997	"Nocera Umbra"	1.25	1	RSN4339_UBMARCHE.P_B-NCR000.AT2	RSN4339_UBMARCHE.P_B-NCR270.AT2	RSN4339_UBMARCHE.P_B-NCR-DN.AT2
462	4340	27.78	9.1	14.7	5.7	28.65	551	Normal	0.03714888	SRSS	-	1	-	0	"Umbria Marche (foreshock)_ Italy"	1997	"Norcia-Zona Industriale"	0.1625	1	RSN4340_UBMARCHE.P_B-NZI000.AT2	RSN4340_UBMARCHE.P_B-NZI090.AT2	RSN4340_UBMARCHE.P_B-NZI-UP.AT2
463	4341	62.99	18	31.2	5.7	63.53	313.07	Normal	0.02556649	SRSS	-	1	-	0	"Umbria Marche (foreshock)_ Italy"	1997	"Rieti"	0	1	RSN4341_UBMARCHE.P_B-RTI180.AT2	RSN4341_UBMARCHE.P_B-RTI270.AT2	RSN4341_UBMARCHE.P_B-RTI-DN.AT2
464	4312	14.67	3.3	6.8	5.6	15.72	922	Normal	0.05010167	SRSS	-	1	-	0	"Umbria-03_ Italy"	1984	"Gubbio"	0.2875	1	RSN4312_UMBRIA.P_I-GBB000.AT2	RSN4312_UMBRIA.P_I-GBB090.AT2	RSN4312_UMBRIA.P_I-GBB-UP.AT2
465	4313	14.47	2.2	5.8	5.6	16.76	428	Normal	0.2160579	SRSS	-	1	-	0.1	"Umbria-03_ Italy"	1984	"Nocera Umbra"	1	1	RSN4313_UMBRIA.P_I-NCR000.AT2	RSN4313_UMBRIA.P_I-NCR090.AT2	RSN4313_UMBRIA.P_I-NCR-UP.AT2
466	4314	40.71	5.8	14.5	5.6	41.1	388	Normal	0.05120301	SRSS	-	1	-	0	"Umbria-03_ Italy"	1984	"Citta Di Castello-Regnano"	0.3	1	RSN4314_UMBRIA.P_I-CCR000.AT2	RSN4314_UMBRIA.P_I-CCR090.AT2	-----
467	4315	52.64	2.7	8.4	5.6	52.94	519	Normal	0.05242834	SRSS	-	1	-	0	"Umbria-03_ Italy"	1984	"Peglio"	0.2	1	RSN4315_UMBRIA.P_I-PGL000.AT2	RSN4315_UMBRIA.P_I-PGL090.AT2	-----
468	4316	24.69	1.1	4.1	5.6	25.33	497	Normal	0.1941369	SRSS	-	1	-	0.1	"Umbria-03_ Italy"	1984	"Pietralunga"	0.125	1	RSN4316_UMBRIA.P_I-PTL000.AT2	RSN4316_UMBRIA.P_I-PTL090.AT2	RSN4316_UMBRIA.P_I-PTL-UP.AT2
469	4317	26.33	2.9	6.6	5.6	26.98	574.32	Normal	0.03516858	SRSS	-	1	-	0	"Umbria-03_ Italy"	1984	"Umbertide"	0.225	1	RSN4317_UMBRIA.P_I-UMB000.AT2	RSN4317_UMBRIA.P_I-UMB090.AT2	-----
470	4383	8.3	2.8	4.8	5.6	9.41	519	Normal	0.338332	SRSS	-	1	-	0.4	"Umbria Marche (aftershock 2)_ Italy"	1997	"Borgo-Cerreto Torre"	0.1	1	RSN4383_UBMARCHE.P_J-BCT000.AT2	RSN4383_UBMARCHE.P_J-BCT090.AT2	RSN4383_UBMARCHE.P_J-BCT-UP.AT2
471	4384	19.92	2.3	5	5.6	21.61	585.04	Normal	0.05367175	SRSS	-	1	-	0	"Umbria Marche (aftershock 2)_ Italy"	1997	"Cascia"	0.25	1	RSN4384_UBMARCHE.P_J-CSC000.AT2	RSN4384_UBMARCHE.P_J-CSC270.AT2	RSN4384_UBMARCHE.P_J-CSCDWN.AT2
472	4385	10.5	4.3	9.8	5.6	11.11	317	Normal	0.09272009	SRSS	-	1	-	0.1	"Umbria Marche (aftershock 2)_ Italy"	1997	"Colfiorito"	0.5	1	RSN4385_UBMARCHE.P_J-CLF000.AT2	RSN4385_UBMARCHE.P_J-CLF270.AT2	RSN4385_UBMARCHE.P_J-CLFDWN.AT2
473	4386	9.68	4.2	7.7	5.6	10.31	405	Normal	0.06889703	SRSS	-	1	-	0	"Umbria Marche (aftershock 2)_ Italy"	1997	"Colfiorito-Casermette"	0	1	RSN4386_UBMARCHE.P_J-CLC180.AT2	RSN4386_UBMARCHE.P_J-CLC270.AT2	RSN4386_UBMARCHE.P_J-CLCDWN.AT2
474	4387	15.97	1.8	4.9	5.6	16.36	395	Normal	0.07362552	SRSS	-	1	-	0	"Umbria Marche (aftershock 2)_ Italy"	1997	"Foligno Santa Maria Infraportas-Base"	0.15	1	RSN4387_UBMARCHE.P_J-FSM000.AT2	RSN4387_UBMARCHE.P_J-FSM090.AT2	RSN4387_UBMARCHE.P_J-FSM-UP.AT2
475	4389	19.4	4.5	8.4	5.6	19.72	442	Normal	0.04048919	SRSS	-	1	-	0	"Umbria Marche (aftershock 2)_ Italy"	1997	"Nocera Umbra-Biscontini"	0.225	1	RSN4389_UBMARCHE.P_J-NCB000.AT2	RSN4389_UBMARCHE.P_J-NCB090.AT2	RSN4389_UBMARCHE.P_J-NCB-UP.AT2
476	4390	16.91	3	10.6	5.6	19.06	678	Normal	0.09479282	SRSS	-	1	-	0.1	"Umbria Marche (aftershock 2)_ Italy"	1997	"Norcia"	0.1625	1	RSN4390_UBMARCHE.P_J-NRC000.AT2	RSN4390_UBMARCHE.P_J-NRC270.AT2	RSN4390_UBMARCHE.P_J-NRCDWN.AT2
477	4391	16.11	2.4	6.2	5.6	18.35	218	Normal	0.2271384	SRSS	-	1	-	0.2	"Umbria Marche (aftershock 2)_ Italy"	1997	"Norcia-Altavilla"	0.15	1	RSN4391_UBMARCHE.P_J-NRA000.AT2	RSN4391_UBMARCHE.P_J-NRA090.AT2	RSN4391_UBMARCHE.P_J-NRA-UP.AT2
478	4392	17.69	5.8	11.4	5.6	19.75	551	Normal	0.1042819	SRSS	-	1	-	0.1	"Umbria Marche (aftershock 2)_ Italy"	1997	"Norcia-Zona Industriale"	0.25	1	RSN4392_UBMARCHE.P_J-NZI000.AT2	RSN4392_UBMARCHE.P_J-NZI090.AT2	RSN4392_UBMARCHE.P_J-NZI-UP.AT2
479	4393	51.72	17.6	33.6	5.6	51.84	313.07	Normal	0.02375109	SRSS	-	1	-	0	"Umbria Marche (aftershock 2)_ Italy"	1997	"Rieti"	0.125	1	RSN4393_UBMARCHE.P_J-RTI180.AT2	RSN4393_UBMARCHE.P_J-RTI270.AT2	RSN4393_UBMARCHE.P_J-RTIDWN.AT2
480	4508	13.01	1.7	3.5	5.6	16.4	488	Normal Oblique	0.2825828	SRSS	-	1	-	0.3	"L'Aquila (aftershock 1)_ Italy"	2009	"GRAN SASSO (Assergi)"	0.125	1	RSN4508_L-AQUILA.A_EF068XTE.AT2	RSN4508_L-AQUILA.A_EF068YLN.AT2	RSN4508_L-AQUILA.A_EF068ZUP.AT2
481	4509	11.13	2	5.5	5.6	14.95	685	Normal Oblique	0.1462188	SRSS	-	1	-	0.1	"L'Aquila (aftershock 1)_ Italy"	2009	"L'Aquila - V. Aterno -Colle Grilli"	0.125	1	RSN4509_L-AQUILA.A_FA194XTE.AT2	RSN4509_L-AQUILA.A_FA194YLN.AT2	RSN4509_L-AQUILA.A_FA194ZUP.AT2
482	4510	10.95	2.7	5.3	5.6	14.81	475	Normal Oblique	0.129954	SRSS	-	1	-	0.1	"L'Aquila (aftershock 1)_ Italy"	2009	"L'Aquila - V. Aterno - Centro Valle"	0.1125	1	RSN4510_L-AQUILA.A_GX333XTE.AT2	RSN4510_L-AQUILA.A_GX333YLN.AT2	RSN4510_L-AQUILA.A_GX333ZUP.AT2
483	4511	10.73	2.6	4.9	5.6	14.66	563.74	Normal Oblique	0.0929007	SRSS	-	1	-	0.1	"L'Aquila (aftershock 1)_ Italy"	2009	"L'Aquila - V. Aterno - Il Moro"	0.1	1	RSN4511_L-AQUILA.A_BO282XTE.AT2	RSN4511_L-AQUILA.A_BO282YLN.AT2	RSN4511_L-AQUILA.A_BO282ZUP.AT2
484	4512	10.04	3.1	8.3	5.6	14.16	585.04	Normal Oblique	0.09405325	SRSS	-	1	-	0	"L'Aquila (aftershock 1)_ Italy"	2009	"L'Aquila - V. Aterno - M. Pettino"	0.375	1	RSN4512_L-AQUILA.A_VN048XTE.AT2	RSN4512_L-AQUILA.A_VN048YLN.AT2	RSN4512_L-AQUILA.A_VN048ZUP.AT2
485	4513	5.07	4.3	13.4	5.6	11.19	717	Normal Oblique	0.09107124	SRSS	-	1	-	0.1	"L'Aquila (aftershock 1)_ Italy"	2009	"L'Aquila - Parking"	0.0625	1	RSN4513_L-AQUILA.A_AM383XTE.AT2	RSN4513_L-AQUILA.A_AM383YLN.AT2	RSN4513_L-AQUILA.A_AM383ZUP.AT2
486	4514	10.58	3.6	7	5.6	14.54	561.04	Normal Oblique	0.0789524	SRSS	-	1	-	0	"L'Aquila (aftershock 1)_ Italy"	2009	"L'Aquila - V. Aterno - Ferriera"	0.1	1	RSN4514_L-AQUILA.A_AI015XTE.AT2	RSN4514_L-AQUILA.A_AI015YLN.AT2	RSN4514_L-AQUILA.A_AI015ZUP.AT2
487	4515	86.13	3.9	8.9	5.6	87.47	310.01	Normal Oblique	0.05443847	SRSS	-	1	-	0	"L'Aquila (aftershock 1)_ Italy"	2009	"Bazzano"	0.1	1	RSN4515_L-AQUILA.A_AZ009XTE.AT2	RSN4515_L-AQUILA.A_AZ009YLN.AT2	RSN4515_L-AQUILA.A_AZ009ZUP.AT2
488	4516	28.61	5.8	13.6	5.6	30.3	421.13	Normal Oblique	0.02472852	SRSS	-	1	-	0	"L'Aquila (aftershock 1)_ Italy"	2009	"Montereale"	0.1	1	RSN4516_L-AQUILA.A_BY098XTE.AT2	RSN4516_L-AQUILA.A_BY098YLN.AT2	RSN4516_L-AQUILA.A_BY098ZUP.AT2
489	4517	27.38	9.8	16.3	5.6	31.32	199	Normal Oblique	0.03095615	SRSS	-	1	-	0	"L'Aquila (aftershock 1)_ Italy"	2009	"Avezzano"	0.05	1	RSN4517_L-AQUILA.A_BI026XTE.AT2	RSN4517_L-AQUILA.A_BI026YLN.AT2	RSN4517_L-AQUILA.A_BI026ZUP.AT2
490	4518	19.95	4.7	8.3	5.6	25.08	612.78	Normal Oblique	0.02414411	SRSS	-	1	-	0	"L'Aquila (aftershock 1)_ Italy"	2009	"Celano"	0.1	1	RSN4518_L-AQUILA.A_TK011XTE.AT2	RSN4518_L-AQUILA.A_TK011YLN.AT2	RSN4518_L-AQUILA.A_TK011ZUP.AT2
491	4519	17.86	1.6	4.8	5.6	20.46	547	Normal Oblique	0.0288784	SRSS	-	1	-	0	"L'Aquila (aftershock 1)_ Italy"	2009	"Lab.Gran Sasso"	0.0875	1	RSN4519_L-AQUILA.A_GE1576XT.AT2	RSN4519_L-AQUILA.A_GE1576YL.AT2	RSN4519_L-AQUILA.A_GE1576ZU.AT2
492	23	9.74	1.2	5	5.28	11.02	874.72	Reverse	0.08576634	SRSS	-	1	-	0	"San Francisco"	1957	"Golden Gate Park"	0.875	1	RSN23_SANFRAN_GGP010.AT2	RSN23_SANFRAN_GGP100.AT2	RSN23_SANFRAN_GGP-UP.AT2
493	4083	4.66	3.9	8.8	6	5.29	906.96	strike slip	0.2453044	SRSS	-	1	-	0.2	"Parkfield-02_ CA"	2004	"PARKFIELD - TURKEY FLAT #1 (0M)"	0.1875	1	RSN4083_PARK2004_36529270.AT2	RSN4083_PARK2004_36529360.AT2	RSN4083_PARK2004_36529-UP.AT2
494	43	17.4	3.4	21.9	5.33	19.35	813.48	Reverse Oblique	0.04193621	H2	-	1	-	0	"Lytle Creek"	1970	"Cedar Springs_ Allen Ranch"	1	1	RSN43_LYTLECR_CSM095.AT2	RSN43_LYTLECR_CSM185.AT2	-----
495	680	6.78	2.4	6.2	5.99	18.12	969.07	Reverse Oblique	0.1117665	H2	-	1	-	0.1	"Whittier Narrows-01"	1987	"Pasadena - CIT Kresge Lab"	0.4125	1	RSN680_WHITTIER.A_A-KRE090.AT2	RSN680_WHITTIER.A_A-KRE360.AT2	RSN680_WHITTIER.A_A-KRE-UP.AT2
496	3925	15.23	10.4	19.6	6.61	15.23	940.2	strike slip	0.1277572	H2	-	1	-	0.3	"Tottori_ Japan"	2000	"OKYH07"	0.0075	1	RSN3925_TOTTORI_OKYH07NS.AT2	RSN3925_TOTTORI_OKYH07EW.AT2	RSN3925_TOTTORI_OKYH07UD.AT2
497	3954	15.58	4	12.8	6.61	15.59	967.27	strike slip	0.2305919	H2	-	1	-	0.5	"Tottori_ Japan"	2000	"SMNH10"	0.0375	1	RSN3954_TOTTORI_SMNH10NS.AT2	RSN3954_TOTTORI_SMNH10EW.AT2	RSN3954_TOTTORI_SMNH10UD.AT2
498	5618	16.26	9.3	22.6	6.9	16.27	825.83	Reverse	0.2886351	H2	-	1	-	1.4	"Iwate_ Japan"	2008	"IWT010"	0.025	1	RSN5618_IWATE_IWT010NS.AT2	RSN5618_IWATE_IWT010EW.AT2	RSN5618_IWATE_IWT010UD.AT2
499	9071	12.82	1.4	2.9	5.2	19.62	763	strike slip	0.24838642	H2	-	1	-	0.3	"14151344"	2005	"Pinon Flats Observatory_ Ca_ Usa"	0.0875	1	RSN9071_14151344_AZPFOHLN.AT2	RSN9071_14151344_AZPFOHLE.AT2	RSN9071_14151344_AZPFOHLZ.AT2
500	26	19.55	9.9	18.7	5.6	19.56	198.77	strike slip	0.05896931	SRSS	-	1	-	0.2	"Hollister-01"	1961	"Hollister City Hall"	0.125	1	RSN26_HOLLISTR_B-HCH181.AT2	RSN26_HOLLISTR_B-HCH271.AT2	RSN26_HOLLISTR_B-HCH-UP.AT2
501	27	17.2	7.6	16.5	5.5	18.08	198.77	strike slip	0.05919701	SRSS	-	1	-	0.1	"Hollister-02"	1961	"Hollister City Hall"	0.2875	1	RSN27_HOLLISTR_C-HCH181.AT2	RSN27_HOLLISTR_C-HCH271.AT2	RSN27_HOLLISTR_C-HCH-UP.AT2
502	97	15.48	6.1	13.8	5.65	17.71	248.98	Reverse	0.1277968	SRSS	-	1	-	0.1	"Point Mugu"	1973	"Port Hueneme"	0.25	1	RSN97_PTMUGU_PHN180.AT2	RSN97_PTMUGU_PHN270.AT2	RSN97_PTMUGU_PHN-UP.AT2
503	102	8.2	9.1	21.8	5.2	19.9	219.31	strike slip	0.09057604	SRSS	-	1	-	0.1	"Northern Calif-07"	1975	"Ferndale City Hall"	0.5	1	RSN102_NCALIF.AG_D-FRN224.AT2	RSN102_NCALIF.AG_D-FRN314.AT2	RSN102_NCALIF.AG_D-FRN-UP.AT2
504	175	17.94	9.7	19.6	6.53	17.94	196.88	strike slip	0.1449186	SRSS	-	1	-	0.4	"Imperial Valley-06"	1979	"El Centro Array #12"	0.0875	1	RSN175_IMPVALL.H_H-E12140.AT2	RSN175_IMPVALL.H_H-E12230.AT2	RSN175_IMPVALL.H_H-E12-UP.AT2
505	192	14.75	14	25.6	6.53	15.25	193.67	strike slip	0.07605474	SRSS	-	1	-	0.1	"Imperial Valley-06"	1979	"Westmorland Fire Sta"	0.0625	1	RSN192_IMPVALL.H_H-WSM090.AT2	RSN192_IMPVALL.H_H-WSM180.AT2	RSN192_IMPVALL.H_H-WSM-UP.AT2
506	199	13.61	1	5	5.01	15.42	196.25	strike slip	0.09720153	SRSS	-	1	-	0.1	"Imperial Valley-07"	1979	"El Centro Array #11"	0.875	1	RSN199_IMPVALL.A_A-E11140.AT2	RSN199_IMPVALL.A_A-E11230.AT2	RSN199_IMPVALL.A_A-E11-UP.AT2
507	200	17.32	1.5	6.2	5.01	18.78	188.78	strike slip	0.1539121	SRSS	-	1	-	0.1	"Imperial Valley-07"	1979	"El Centro Array #2"	1	1	RSN200_IMPVALL.A_A-E02140.AT2	RSN200_IMPVALL.A_A-E02230.AT2	RSN200_IMPVALL.A_A-E02-UP.AT2
508	266	18.53	10.9	19	6.33	18.96	242.05	strike slip	0.1509762	SRSS	-	1	-	0.4	"Victoria_ Mexico"	1980	"Chihuahua"	0.0625	1	RSN266_VICT_CHI102.AT2	RSN266_VICT_CHI192.AT2	RSN266_VICT_CHIDWN.AT2
509	314	15.28	3.6	8.8	5.9	15.41	208.71	strike slip	0.1547636	SRSS	-	1	-	0.3	"Westmorland"	1981	"Brawley Airport"	0.625	1	RSN314_WESMORL_BRA225.AT2	RSN314_WESMORL_BRA315.AT2	RSN314_WESMORL_BRA-UP.AT2
510	315	15.16	5.2	13	5.9	15.29	212	strike slip	0.1014836	SRSS	-	1	-	0.2	"Westmorland"	1981	"Niland Fire Station"	0.125	1	RSN315_WESMORL_NIL000.AT2	RSN315_WESMORL_NIL090.AT2	RSN315_WESMORL_NIL-UP.AT2
511	719	17.03	10.6	14.3	6.54	17.03	208.71	strike slip	0.1440078	SRSS	-	1	-	0.3	"Superstition Hills-02"	1987	"Brawley Airport"	0.25	1	RSN719_SUPER.B_B-BRA225.AT2	RSN719_SUPER.B_B-BRA315.AT2	-----
512	721	18.2	9.4	35.7	6.54	18.2	192.05	strike slip	0.3572612	SRSS	-	1	-	1.1	"Superstition Hills-02"	1987	"El Centro Imp. Co. Cent"	0.0875	1	RSN721_SUPER.B_B-ICC000.AT2	RSN721_SUPER.B_B-ICC090.AT2	RSN721_SUPER.B_B-ICC-UP.AT2
513	1203	16.04	12.3	32.8	7.62	16.04	233.14	Reverse Oblique	0.27255	SRSS	-	1	-	1.9	"Chi-Chi_ Taiwan"	1999	"CHY036"	0.0625	1	RSN1203_CHICHI_CHY036-E.AT2	RSN1203_CHICHI_CHY036-N.AT2	RSN1203_CHICHI_CHY036-V.AT2
514	1246	18.02	26.1	49.9	7.62	18.02	223.24	Reverse Oblique	0.1806784	SRSS	-	1	-	1.5	"Chi-Chi_ Taiwan"	1999	"CHY104"	0.0625	1	RSN1246_CHICHI_CHY104-N.AT2	RSN1246_CHICHI_CHY104-W.AT2	RSN1246_CHICHI_CHY104-V.AT2
515	1758	14.76	3.9	9	5.17	16.26	215.54	strike slip	0.04016771	SRSS	-	1	-	0	"San Juan Bautista"	1998	"Hollister Differential Array"	1.334	1	RSN1758_SANJUAN_HDA270.AT2	RSN1758_SANJUAN_HDA360.AT2	-----
516	3701	13.92	4	9.2	5.27	18.14	245.06	Reverse Oblique	0.160361	SRSS	-	1	-	0.1	"Whittier Narrows-02"	1987	"Downey - Birchdale"	0.375	1	RSN3701_WHITTIER.B_B-BIR090.AT2	RSN3701_WHITTIER.B_B-BIR180.AT2	RSN3701_WHITTIER.B_B-BIR-UP.AT2
517	4125	15.45	6.8	12.3	6	15.79	232.44	strike slip	0.103022	SRSS	-	1	-	0.1	"Parkfield-02_ CA"	2004	"Parkfield - Gold Hill 6W"	0.125	1	RSN4125_PARK2004_PG6090.AT2	RSN4125_PARK2004_PG6360.AT2	RSN4125_PARK2004_PG6-UP.AT2
518	4212	17.57	4	15.7	6.63	18.03	193.2	Reverse	0.3448339	SRSS	-	1	-	0.8	"Niigata_ Japan"	2004	"NIG022"	0.075	1	RSN4212_NIIGATA_NIG022NS.AT2	RSN4212_NIIGATA_NIG022EW.AT2	RSN4212_NIIGATA_NIG022UD.AT2
519	5823	18.21	26.8	51.2	7.2	19.47	242.05	strike slip	0.2484907	SRSS	-	1	-	2.3	"El Mayor-Cucapah_ Mexico"	2010	"Chihuahua"	0.075	1	RSN5823_SIERRA.MEX_CHI000.AT2	RSN5823_SIERRA.MEX_CHI090.AT2	RSN5823_SIERRA.MEX_CHI--V.AT2
520	5827	13.21	22.8	34.5	7.2	15.91	242.05	strike slip	0.537619	SRSS	-	1	-	6.1	"El Mayor-Cucapah_ Mexico"	2010	"MICHOACAN DE OCAMPO"	0.0625	1	RSN5827_SIERRA.MEX_MDO000.AT2	RSN5827_SIERRA.MEX_MDO090.AT2	RSN5827_SIERRA.MEX_MDO--V.AT2
521	5992	15.36	8.5	22.9	7.2	16.21	196.25	strike slip	0.5862838	SRSS	-	1	-	5.5	"El Mayor-Cucapah_ Mexico"	2010	"El Centro Array #11"	0.075	1	RSN5992_SIERRA.MEX_E11360.AT2	RSN5992_SIERRA.MEX_E11090.AT2	RSN5992_SIERRA.MEX_E11-UP.AT2
522	6888	19.89	11.6	27.8	7	19.89	198	strike slip	0.1944831	SRSS	-	1	-	1.3	"Darfield_ New Zealand"	2010	"Christchurch Cathedral College"	0.05	1	RSN6888_DARFIELD_CCCCN26W.AT2	RSN6888_DARFIELD_CCCCN64E.AT2	RSN6888_DARFIELD_CCCCUP.AT2
523	6889	18.4	12	26.6	7	18.4	194	strike slip	0.2093883	SRSS	-	1	-	1.2	"Darfield_ New Zealand"	2010	"Christchurch Hospital"	0.0375	1	RSN6889_DARFIELD_CHHCN01W.AT2	RSN6889_DARFIELD_CHHCS89W.AT2	RSN6889_DARFIELD_CHHCUP.AT2
524	6890	17.64	9	20	7	17.64	204	strike slip	0.229112	SRSS	-	1	-	1.1	"Darfield_ New Zealand"	2010	"Christchurch Cashmere High School"	0.075	1	RSN6890_DARFIELD_CMHSN10E.AT2	RSN6890_DARFIELD_CMHSS80E.AT2	RSN6890_DARFIELD_CMHSUP.AT2
525	8142	16.6	6.5	16.2	6.2	16.61	249.28	Reverse Oblique	0.1256335	SRSS	-	1	-	0.2	"Christchurch_ New Zealand"	2011	"TPLC"	0.0875	1	RSN8142_CCHURCH_TPLCN27W.AT2	RSN8142_CCHURCH_TPLCS63W.AT2	RSN8142_CCHURCH_TPLCUP.AT2
526	12979	16.82	0.6	1.8	4	19.48	238.66	strike slip	0.029536573	SRSS	-	1	-	0	"21305648"	2003	"San Francisco; Fire Station 08 China Basin; Bluxome St; 2-story; ground level"	0.4625	1	RSN12979_40146204_N1771HNN.AT2	RSN12979_40146204_N1771HNE.AT2	RSN12979_40146204_N1771HNZ.AT2
527	18501	16.23	3.4	7.2	4.01	18.29	232.44	strike slip	0.023844862	SRSS	-	1	-	0	"51182151"	2007	"Parkfield - Gold Hill 6W"	0.275	1	RSN18501_51182151_36432360.AT2	RSN18501_51182151_36432090.AT2	RSN18501_51182151_36432-UP.AT2
528	167	13.52	13.4	28.7	6.53	15.3	259.86	strike slip	0.1866391	SRSS	-	1	-	0.4	"Imperial Valley-06"	1979	"Compuertas"	0.15	1	RSN167_IMPVALL.H_H-CMP015.AT2	RSN167_IMPVALL.H_H-CMP285.AT2	RSN167_IMPVALL.H_H-CMPDWN.AT2
529	375	9.45	0.5	5.2	5.09	16.39	286.41	Reverse	0.1348308	SRSS	-	1	-	0	"Coalinga-02"	1983	"Coalinga-14th & Elm (Old CHP)"	0.625	1	RSN375_COALINGA_A-CHP000.AT2	RSN375_COALINGA_A-CHP090.AT2	RSN375_COALINGA_A-CHP-UP.AT2
530	376	11.35	1.1	10.2	5.09	15.49	274.15	Reverse	0.07252083	SRSS	-	1	-	0	"Coalinga-02"	1983	"Harris Ranch - Hdqtrs (temp)"	0.375	1	RSN376_COALINGA_A-XCH000.AT2	RSN376_COALINGA_A-XCH090.AT2	RSN376_COALINGA_A-XCH-UP.AT2
531	390	14.58	4.5	8.2	5.09	18.03	287.34	Reverse	0.03052584	SRSS	-	1	-	0	"Coalinga-02"	1983	"YUB (temp)"	0.5	1	RSN390_COALINGA_A-YUB080.AT2	RSN390_COALINGA_A-YUB350.AT2	-----
532	411	13.16	2.9	5.8	5.77	16.05	257.38	Reverse	0.2195358	SRSS	-	1	-	0.3	"Coalinga-05"	1983	"Pleasant Valley P.P. - FF"	1.125	1	RSN411_COALINGA_D-PVP270.AT2	RSN411_COALINGA_D-PVP360.AT2	RSN411_COALINGA_D-PVP-UP.AT2
533	412	13.16	3.4	7.3	5.77	16.05	257.38	Reverse	0.57522	SRSS	-	1	-	0.8	"Coalinga-05"	1983	"Pleasant Valley P.P. - yard"	0.1375	1	RSN412_COALINGA_D-PVY045.AT2	RSN412_COALINGA_D-PVY135.AT2	RSN412_COALINGA_D-PVY-UP.AT2
534	595	10.31	3.6	10.4	5.99	17.79	267.13	Reverse Oblique	0.2294175	SRSS	-	1	-	0.6	"Whittier Narrows-01"	1987	"Bell Gardens - Jaboneria"	0.12	1	RSN595_WHITTIER.A_A-JAB207.AT2	RSN595_WHITTIER.A_A-JAB297.AT2	RSN595_WHITTIER.A_A-JAB-UP.AT2
535	616	0.75	4.2	11.4	5.99	15.67	290.63	Reverse Oblique	0.1360791	SRSS	-	1	-	0.5	"Whittier Narrows-01"	1987	"El Monte - Fairview Av"	0.15	1	RSN616_WHITTIER.A_A-FAI095.AT2	RSN616_WHITTIER.A_A-FAI185.AT2	RSN616_WHITTIER.A_A-FAI-UP.AT2
536	633	10.5	5.6	11.8	5.99	17.91	283.14	Reverse Oblique	0.1603371	SRSS	-	1	-	0.2	"Whittier Narrows-01"	1987	"LA - E Vernon Ave"	0.14	1	RSN633_WHITTIER.A_A-VER083.AT2	RSN633_WHITTIER.A_A-VER173.AT2	RSN633_WHITTIER.A_A-VER-UP.AT2
537	709	14.37	6.1	12.4	5.27	18.66	271.9	Reverse Oblique	0.05952994	SRSS	-	1	-	0.1	"Whittier Narrows-02"	1987	"Downey - Co Maint Bldg"	0.4125	1	RSN709_WHITTIER.B_B-DWN180.AT2	RSN709_WHITTIER.B_B-DWN270.AT2	RSN709_WHITTIER.B_B-DWN-UP.AT2
538	752	8.65	5.6	13.2	6.93	15.23	288.62	Reverse Oblique	0.5111306	SRSS	-	1	-	4.4	"Loma Prieta"	1989	"Capitola"	0.25	1	RSN752_LOMAP_CAP000.AT2	RSN752_LOMAP_CAP090.AT2	RSN752_LOMAP_CAP-UP.AT2
539	1087	0.37	7.1	12.6	6.69	15.6	257.21	Reverse	1.779417	SRSS	-	1	-	22.7	"Northridge-01"	1994	"Tarzana - Cedar Hill A"	0.1	1	RSN1087_NORTHR_TAR090.AT2	RSN1087_NORTHR_TAR360.AT2	RSN1087_NORTHR_TAR-UP.AT2
540	1104	17.85	21.4	35.7	6.9	17.85	256	strike slip	0.1845571	SRSS	-	1	-	1.4	"Kobe_ Japan"	1995	"Fukushima"	0.1	1	RSN1104_KOBE_FKS000.AT2	RSN1104_KOBE_FKS090.AT2	RSN1104_KOBE_FKS-UP.AT2
541	1116	19.14	4.5	11.6	6.9	19.15	256	strike slip	0.2250042	SRSS	-	1	-	0.8	"Kobe_ Japan"	1995	"Shin-Osaka"	0.125	1	RSN1116_KOBE_SHI000.AT2	RSN1116_KOBE_SHI090.AT2	RSN1116_KOBE_SHI-UP.AT2
542	1158	13.6	6.1	11.8	7.51	15.37	281.86	strike slip	0.3119112	SRSS	-	1	-	1.3	"Kocaeli_ Turkey"	1999	"Duzce"	0.1	1	RSN1158_KOCAELI_DZC180.AT2	RSN1158_KOCAELI_DZC270.AT2	RSN1158_KOCAELI_DZC-UP.AT2
543	1194	19.07	22.2	35.3	7.62	19.07	277.5	Reverse Oblique	0.1616407	SRSS	-	1	-	1.2	"Chi-Chi_ Taiwan"	1999	"CHY025"	0.0625	1	RSN1194_CHICHI_CHY025-E.AT2	RSN1194_CHICHI_CHY025-N.AT2	RSN1194_CHICHI_CHY025-V.AT2
544	1674	18.46	12.2	13	5.2	19.89	257.21	Reverse	0.06890307	SRSS	-	1	-	0	"Northridge-03"	1994	"Tarzana - Cedar Hill A"	0.6	1	RSN1674_NORTH009_TAR090.AT2	RSN1674_NORTH009_TAR360.AT2	RSN1674_NORTH009_TAR-UP.AT2
545	1707	16.38	3.9	8.7	5.28	19.72	277.98	Reverse	0.1621113	SRSS	-	1	-	0.2	"Northridge-06"	1994	"LA - Century City CC North"	0.6	1	RSN1707_NORTH392_CCN090.AT2	RSN1707_NORTH392_CCN360.AT2	RSN1707_NORTH392_CCN-UP.AT2
546	1711	13.15	1.5	3	5.28	17.14	255	Reverse	0.08416301	SRSS	-	1	-	0	"Northridge-06"	1994	"LA - N Faring Rd"	1.5	1	RSN1711_NORTH392_FAR000.AT2	RSN1711_NORTH392_FAR090.AT2	RSN1711_NORTH392_FAR-UP.AT2
547	2056	17.18	7.1	18.1	4.265	18.21	283.34	strike slip	0.02231271	SRSS	-	1	-	0	"Yorba Linda"	2002	"Fullerton - Valencia&Brookhurst"	0.039	1	RSN2056_YLINDA_13879360.AT2	RSN2056_YLINDA_13879090.AT2	RSN2056_YLINDA_13879-UP.AT2
548	3687	9.92	4.6	12.7	5.27	15.37	267.13	Reverse Oblique	0.139192	SRSS	-	1	-	0.1	"Whittier Narrows-02"	1987	"Bell Gardens - Jaboneria"	0.1625	1	RSN3687_WHITTIER.B_B-JAB207.AT2	RSN3687_WHITTIER.B_B-JAB297.AT2	RSN3687_WHITTIER.B_B-JAB-UP.AT2
549	3710	12.37	4.7	9.7	5.27	17.47	283.14	Reverse Oblique	0.1048699	SRSS	-	1	-	0.1	"Whittier Narrows-02"	1987	"LA - E Vernon Ave"	0.3125	1	RSN3710_WHITTIER.B_B-VER083.AT2	RSN3710_WHITTIER.B_B-VER173.AT2	RSN3710_WHITTIER.B_B-VER-UP.AT2
550	4879	12.98	6.6	18.2	6.8	18.97	265.82	Reverse	0.2148257	SRSS	-	1	-	0.7	"Chuetsu-oki_ Japan"	2007	"Yan Sakuramachi City watershed"	0.1	1	RSN4879_CHUETSU_65084NS.AT2	RSN4879_CHUETSU_65084EW.AT2	RSN4879_CHUETSU_65084UD.AT2
551	6952	18.73	12.5	37	7	18.73	263.2	strike slip	0.2109005	SRSS	-	1	-	1.3	"Darfield_ New Zealand"	2010	"Papanui High School "	0.0625	1	RSN6952_DARFIELD_PPHSS33W.AT2	RSN6952_DARFIELD_PPHSS57E.AT2	RSN6952_DARFIELD_PPHSUP.AT2
552	6961	13.37	13.2	20.3	7	16.47	295.74	strike slip	0.1667085	SRSS	-	1	-	0.5	"Darfield_ New Zealand"	2010	"RKAC"	0.15	1	RSN6961_DARFIELD_RKACN14E.AT2	RSN6961_DARFIELD_RKACS76E.AT2	RSN6961_DARFIELD_RKACUP.AT2
553	8099	17.86	4.6	11.5	6.2	17.87	255	Reverse Oblique	0.1894154	SRSS	-	1	-	0.7	"Christchurch_ New Zealand"	2011	"Kaiapoi North School "	0.1	1	RSN8099_CCHURCH_KPOCN15E.AT2	RSN8099_CCHURCH_KPOCS75E.AT2	RSN8099_CCHURCH_KPOCUP.AT2
554	8102	18.47	6.9	13.3	6.2	18.48	263.2	Reverse Oblique	0.1604578	SRSS	-	1	-	0.2	"Christchurch_ New Zealand"	2011	"LINC"	0.0875	1	RSN8102_CCHURCH_LINCN23E.AT2	RSN8102_CCHURCH_LINCN67W.AT2	RSN8102_CCHURCH_LINCUP.AT2
555	8621	18.56	2.7	9.8	5.45	19.04	261.91	strike slip	0.093988227	SRSS	-	1	-	0.1	"40204628"	2007	"San Jose; Fire Station 13 South; Pearl Ave; 2-story;ground level"	0.3	1	RSN8621_40204628_N1779HNN.AT2	RSN8621_40204628_N1779HNE.AT2	RSN8621_40204628_N1779HNZ.AT2
556	8623	17.66	5.6	13	5.45	18.16	282.81	strike slip	0.074169059	SRSS	-	1	-	0	"40204628"	2007	"San Jose; Fire Station 06 Central; Cherry Ave; 1-story; ground level"	0.225	1	RSN8623_40204628_N1781HNN.AT2	RSN8623_40204628_N1781HNE.AT2	RSN8623_40204628_N1781HNZ.AT2
557	8631	18.72	4.5	20.3	5.45	19.2	260.78	strike slip	0.050761914	SRSS	-	1	-	0	"40204628"	2007	"Casa de Amigos"	0.1875	1	RSN8631_40204628_N1794HNN.AT2	RSN8631_40204628_N1794HNE.AT2	RSN8631_40204628_N1794HNZ.AT2
558	8660	19.02	6	19.7	5.45	19.49	273.32	strike slip	0.12623125	SRSS	-	1	-	0.1	"40204628"	2007	"Santa Clara; Fire Station 05 Bowers Ave; 1-story; ground level"	0.175	1	RSN8660_40204628_N1841HNN.AT2	RSN8660_40204628_N1841HNE.AT2	RSN8660_40204628_N1841HNZ.AT2
559	8776	8.15	2.5	11.5	5.39	15.91	292	Reverse Oblique	0.1452978	SRSS	-	1	-	0.2	"14383980"	2008	"Chino"	0.35	1	RSN8776_14383980_CICHNHNN.AT2	RSN8776_14383980_CICHNHNE.AT2	RSN8776_14383980_CICHNHNZ.AT2
560	9561	12.97	1.4	6.1	4.7	16.57	267.35	strike slip	0.15462492	SRSS	-	1	-	0.1	"10410337"	2009	"Compton - Long Beach & Palmer"	0.2	1	RSN9561_10410337_14058360.AT2	RSN9561_10410337_14058090.AT2	RSN9561_10410337_14058-UP.AT2
561	9566	12.35	5.7	14.6	4.7	16.11	264.86	strike slip	0.094335037	SRSS	-	1	-	0	"10410337"	2009	"Lynwood - Imperial Hwy & Long Beach Blvd"	0.1625	1	RSN9566_10410337_14175360.AT2	RSN9566_10410337_14175090.AT2	RSN9566_10410337_14175-UP.AT2
562	9567	15.38	1.2	7.8	4.7	18.57	261.91	strike slip	0.15171089	SRSS	-	1	-	0.1	"10410337"	2009	"Southgate - Atlantic & Southern"	0.1	1	RSN9567_10410337_14176045.AT2	RSN9567_10410337_14176315.AT2	RSN9567_10410337_14176-UP.AT2
563	9569	16.63	0.6	6	4.7	19.62	271.9	strike slip	0.13534329	SRSS	-	1	-	0.1	"10410337"	2009	"Downey - Co Maint Bldg"	0.125	1	RSN9569_10410337_14368360.AT2	RSN9569_10410337_14368090.AT2	RSN9569_10410337_14368-UP.AT2
564	9581	14.28	2.7	10.2	4.7	17.68	272.63	strike slip	0.062525019	SRSS	-	1	-	0	"10410337"	2009	"Huntington Park - Saturn & Hood"	0.15	1	RSN9581_10410337_14825360.AT2	RSN9581_10410337_14825090.AT2	RSN9581_10410337_14825-UP.AT2
565	9590	15.89	1	3.4	4.7	18.89	270.56	strike slip	0.19251402	SRSS	-	1	-	0.3	"10410337"	2009	"Long Beach - Santa Fe Ave & I405"	0.1875	1	RSN9590_10410337_14847360.AT2	RSN9590_10410337_14847090.AT2	RSN9590_10410337_14847-UP.AT2
566	9595	16.71	1.2	6.7	4.7	19.65	257.33	strike slip	0.16757225	SRSS	-	1	-	0.1	"10410337"	2009	"Long Beach - Artesia & Orange"	0.1375	1	RSN9595_10410337_14872360.AT2	RSN9595_10410337_14872090.AT2	RSN9595_10410337_14872-UP.AT2
567	9606	15.49	3.8	12.4	4.7	18.68	273.66	strike slip	0.052995505	SRSS	-	1	-	0	"10410337"	2009	"Los Angeles - Santa Fe & Olympic"	0.1875	1	RSN9606_10410337_24034360.AT2	RSN9606_10410337_24034090.AT2	RSN9606_10410337_24034-UP.AT2
568	9629	15.63	6.5	16	4.7	18.79	299.65	strike slip	0.031441035	SRSS	-	1	-	0	"10410337"	2009	"Los Angeles - 7th & San Julian"	0.1875	1	RSN9629_10410337_24977360.AT2	RSN9629_10410337_24977090.AT2	RSN9629_10410337_24977-UP.AT2
569	9632	12.81	7.6	17.6	4.7	16.49	273.99	strike slip	0.045750325	SRSS	-	1	-	0	"10410337"	2009	"Los Angeles - Central & Jefferson"	0.2875	1	RSN9632_10410337_24987360.AT2	RSN9632_10410337_24987090.AT2	RSN9632_10410337_24987-UP.AT2
570	10021	14.68	1.4	5.6	4.59	17.48	289.87	Normal Oblique	0.10017948	SRSS	-	1	-	0.1	"14138080"	2005	"Wheeler Ridge_ SCGC"	0.3	1	RSN10021_14138080_N5445360.AT2	RSN10021_14138080_N5445090.AT2	RSN10021_14138080_N5445-UP.AT2
571	10135	12.11	4	11.7	4.18	16.43	260	Reverse	0.026942444	SRSS	-	1	-	0	"9753485"	2002	"Simi Valley"	0.1875	1	RSN10135_9753485_CISMVHLN.AT2	RSN10135_9753485_CISMVHLE.AT2	RSN10135_9753485_CISMVHLZ.AT2
572	10880	12.24	7.4	25.5	4.66	15.08	260.02	Reverse	0.022544611	SRSS	-	1	-	0	"14312160"	2007	"Reseda - Vanowen & Wilbur"	0.1375	1	RSN10880_14312160_24866360.AT2	RSN10880_14312160_24866090.AT2	RSN10880_14312160_24866-UP.AT2
573	10895	14.31	10.4	23.7	4.66	16.76	287.16	Reverse	0.029031342	SRSS	-	1	-	0	"14312160"	2007	"Reseda - Fire Station 100"	0.175	1	RSN10895_14312160_N5424360.AT2	RSN10895_14312160_N5424090.AT2	RSN10895_14312160_N5424-UP.AT2
574	11647	18.56	9.4	16.8	4.2	19.71	288.67	strike slip	0.024864183	SRSS	-	1	-	0	"51183708"	2007	"Hollister - Airport Bldg #3"	0.125	1	RSN11647_51183708_01797360.AT2	RSN11647_51183708_01797090.AT2	RSN11647_51183708_01797-UP.AT2
575	11877	18.22	4.4	17.6	4.24	19.25	287.16	strike slip	0.021041502	SRSS	-	1	-	0	"9703873"	2001	"Reseda - Fire Station 100"	0.2	1	RSN11877_9703873_N5424180.AT2	RSN11877_9703873_N5424270.AT2	RSN11877_9703873_N5424-UP.AT2
576	12006	7.15	2.4	6.7	4.37	16.45	267.92	strike slip	0.031250253	SRSS	-	1	-	0	"9140050"	2000	"Colton_ Grape St. and W. Mill"	0.125	1	RSN12006_9533089_CICLTHHN.AT2	RSN12006_9533089_CICLTHHE.AT2	RSN12006_9533089_CICLTHHZ.AT2
577	18038	17.35	3.7	9.1	4.71	19.01	294.56	strike slip	0.028634344	SRSS	-	1	-	0	"14519756"	2009	"Owens Valley - Olancha"	0.15	1	RSN18038_14519756_44367003.AT2	RSN18038_14519756_44367093.AT2	RSN18038_14519756_44367-UP.AT2
578	18166	17.93	4.8	11.3	5.19	19.15	294.56	strike slip	0.086287119	SRSS	-	1	-	0	"14519780"	2009	"Owens Valley - Olancha"	0.125	1	RSN18166_14519780_44367003.AT2	RSN18166_14519780_44367093.AT2	RSN18166_14519780_44367-UP.AT2
579	18301	16.88	4.1	10.5	4.2	18.62	294.56	strike slip	0.025980488	SRSS	-	1	-	0	"14520900"	2009	"Owens Valley - Olancha"	0.1625	1	RSN18301_14520900_44367003.AT2	RSN18301_14520900_44367093.AT2	RSN18301_14520900_44367-UP.AT2
580	154	19.46	6.9	15.1	5.74	19.7	335.5	strike slip	0.1119537	SRSS	-	1	-	0.1	"Coyote Lake"	1979	"San Juan Bautista_ 24 Polk St"	0.125	1	RSN154_COYOTELK_SJB213.AT2	RSN154_COYOTELK_SJB303.AT2	RSN154_COYOTELK_SJB-UP.AT2
581	211	13.38	11.8	23.1	5.8	15.13	304.68	strike slip	0.04234304	SRSS	-	1	-	0	"Livermore-01"	1980	"Antioch - 510 G St"	0.225	1	RSN211_LIVERMOR_A-ANT270.AT2	RSN211_LIVERMOR_A-ANT360.AT2	RSN211_LIVERMOR_A-ANT-UP.AT2
582	374	10.89	3.7	6	5.09	17.4	352.2	Reverse	0.08767536	SRSS	-	1	-	0	"Coalinga-02"	1983	"Burnett Construction"	0.375	1	RSN374_COALINGA_A-BNT270.AT2	RSN374_COALINGA_A-BNT360.AT2	RSN374_COALINGA_A-BNT-UP.AT2
583	549	14.38	3.6	16.8	6.19	17.17	303.47	strike slip	0.2486099	SRSS	-	1	-	0.5	"Chalfant Valley-02"	1986	"Bishop - LADWP South St"	0.125	1	RSN549_CHALFANT.A_A-LAD180.AT2	RSN549_CHALFANT.A_A-LAD270.AT2	RSN549_CHALFANT.A_A-LAD-UP.AT2
584	613	9.49	6.2	15.3	5.99	18.59	324.79	Reverse Oblique	0.1356851	SRSS	-	1	-	0.2	"Whittier Narrows-01"	1987	"Covina - W Badillo"	0.15	1	RSN613_WHITTIER.A_A-BAD000.AT2	RSN613_WHITTIER.A_A-BAD270.AT2	RSN613_WHITTIER.A_A-BAD-UP.AT2
585	622	9.6	3.2	11.4	5.99	17.39	337	Reverse Oblique	0.1865797	SRSS	-	1	-	0.2	"Whittier Narrows-01"	1987	"Hacienda Heights - Colima"	0.2	1	RSN622_WHITTIER.A_A-COM140.AT2	RSN622_WHITTIER.A_A-COM230.AT2	RSN622_WHITTIER.A_A-COM-UP.AT2
586	634	11.07	2.9	7.6	5.99	18.86	329.06	Reverse Oblique	0.1797471	SRSS	-	1	-	0.4	"Whittier Narrows-01"	1987	"LA - Fletcher Dr"	0.33	1	RSN634_WHITTIER.A_A-FLE144.AT2	RSN634_WHITTIER.A_A-FLE234.AT2	RSN634_WHITTIER.A_A-FLE-UP.AT2
587	639	4.5	3.1	8	5.99	15.18	349.43	Reverse Oblique	0.4283814	SRSS	-	1	-	1.3	"Whittier Narrows-01"	1987	"LA - Obregon Park"	0.2875	1	RSN639_WHITTIER.A_A-OBR270.AT2	RSN639_WHITTIER.A_A-OBR360.AT2	RSN639_WHITTIER.A_A-OBR-UP.AT2
588	650	10.24	3.8	14.1	5.99	17.75	339.52	Reverse Oblique	0.1426874	SRSS	-	1	-	0.2	"Whittier Narrows-01"	1987	"La Puente - Rimgrove Av"	0.5	1	RSN650_WHITTIER.A_A-RIM015.AT2	RSN650_WHITTIER.A_A-RIM105.AT2	RSN650_WHITTIER.A_A-RIM-UP.AT2
589	674	4.3	3.6	11	5.99	17.3	341.14	Reverse Oblique	0.1626105	SRSS	-	1	-	0.3	"Whittier Narrows-01"	1987	"Pasadena - Brown Gym"	0.2875	1	RSN674_WHITTIER.A_A-BRG180.AT2	RSN674_WHITTIER.A_A-BRG270.AT2	RSN674_WHITTIER.A_A-BRG-UP.AT2
590	676	4.3	3.4	7.8	5.99	17.3	341.14	Reverse Oblique	0.1814023	SRSS	-	1	-	0.3	"Whittier Narrows-01"	1987	"Pasadena - CIT Bridge Lab"	0.275	1	RSN676_WHITTIER.A_A-BRI090.AT2	RSN676_WHITTIER.A_A-BRI360.AT2	RSN676_WHITTIER.A_A-BRI-UP.AT2
591	677	4.3	2.6	8.7	5.99	17.3	341.14	Reverse Oblique	0.1702203	SRSS	-	1	-	0.6	"Whittier Narrows-01"	1987	"Pasadena - CIT Calif Blvd"	0.25	1	RSN677_WHITTIER.A_A-CCB270.AT2	RSN677_WHITTIER.A_A-CCB360.AT2	RSN677_WHITTIER.A_A-CCB-UP.AT2
592	678	4.3	2.4	7.8	5.99	17.3	341.14	Reverse Oblique	0.2410171	SRSS	-	1	-	0.5	"Whittier Narrows-01"	1987	"Pasadena - CIT Indust. Rel"	0.225	1	RSN678_WHITTIER.A_A-CIR090.AT2	RSN678_WHITTIER.A_A-CIR180.AT2	RSN678_WHITTIER.A_A-CIR-UP.AT2
593	679	4.3	3.6	11.6	5.99	17.3	341.14	Reverse Oblique	0.1388351	SRSS	-	1	-	0.3	"Whittier Narrows-01"	1987	"Pasadena - CIT Keck Lab"	0.25	1	RSN679_WHITTIER.A_A-KEC270.AT2	RSN679_WHITTIER.A_A-KEC360.AT2	RSN679_WHITTIER.A_A-KEC-UP.AT2
594	681	4.3	2.8	6.8	5.99	17.3	341.14	Reverse Oblique	0.3434877	SRSS	-	1	-	0.9	"Whittier Narrows-01"	1987	"Pasadena - CIT Lura St"	0.25	1	RSN681_WHITTIER.A_A-LUR090.AT2	RSN681_WHITTIER.A_A-LUR180.AT2	RSN681_WHITTIER.A_A-LUR-UP.AT2
595	682	4.3	3.4	11	5.99	17.3	341.14	Reverse Oblique	0.1499366	SRSS	-	1	-	0.3	"Whittier Narrows-01"	1987	"Pasadena - CIT Mudd Lab"	0.2875	1	RSN682_WHITTIER.A_A-MUD090.AT2	RSN682_WHITTIER.A_A-MUD360.AT2	RSN682_WHITTIER.A_A-MUD-UP.AT2
596	692	11.47	1.8	6	5.99	18.49	339.06	Reverse Oblique	0.468637	SRSS	-	1	-	1.3	"Whittier Narrows-01"	1987	"Santa Fe Springs - E.Joslin"	0.1	1	RSN692_WHITTIER.A_A-EJS048.AT2	RSN692_WHITTIER.A_A-EJS318.AT2	RSN692_WHITTIER.A_A-EJS-UP.AT2
597	705	6.42	3.1	11.4	5.99	16.32	334.69	Reverse Oblique	0.1403729	SRSS	-	1	-	0.2	"Whittier Narrows-01"	1987	"West Covina - S Orange Ave"	0.22	1	RSN705_WHITTIER.A_A-SOR225.AT2	RSN705_WHITTIER.A_A-SOR315.AT2	RSN705_WHITTIER.A_A-SOR-UP.AT2
598	848	19.74	6.1	10.6	7.28	19.74	352.98	strike slip	0.2836816	SRSS	-	1	-	2.2	"Landers"	1992	"Coolwater"	0.1	1	RSN848_LANDERS_CLW-LN.AT2	RSN848_LANDERS_CLW-TR.AT2	RSN848_LANDERS_CLW-UP.AT2
599	953	9.44	6	9.3	6.69	17.15	355.81	Reverse	0.4434134	SRSS	-	1	-	4.5	"Northridge-01"	1994	"Beverly Hills - 14145 Mulhol"	0.15	1	RSN953_NORTHR_MUL009.AT2	RSN953_NORTHR_MUL279.AT2	RSN953_NORTHR_MUL-UP.AT2
600	1646	13.91	1.3	5.4	5.61	17.13	340	Reverse	0.1756327	SRSS	-	1	-	0.3	"Sierra Madre"	1991	"Pasadena - USGS/NSMP Office"	0.35	1	RSN1646_SMADRE_SMP270.AT2	RSN1646_SMADRE_SMP360.AT2	RSN1646_SMADRE_SMP-UP.AT2
601	1681	13.61	3.5	10	5.93	15.43	341.58	Reverse Oblique	0.1395157	SRSS	-	1	-	0.2	"Northridge-04"	1994	"Moorpark - Fire Sta"	0.4	1	RSN1681_NORTH142_MRP090.AT2	RSN1681_NORTH142_MRP180.AT2	RSN1681_NORTH142_MRP-UP.AT2
602	1697	12.86	1.4	3.2	5.28	17.62	320.57	Reverse	0.1395547	SRSS	-	1	-	0.2	"Northridge-06"	1994	"Burbank - N Buena Vista"	1.5	1	RSN1697_NORTH392_BUE250.AT2	RSN1697_NORTH392_BUE340.AT2	RSN1697_NORTH392_BUE-UP.AT2
603	1701	16.25	1.3	3	5.28	19.62	347.7	Reverse	0.0820479	SRSS	-	1	-	0	"Northridge-06"	1994	"Hollywood - Willoughby Ave"	1.625	1	RSN1701_NORTH392_WIL090.AT2	RSN1701_NORTH392_WIL180.AT2	-----
604	1738	7.55	1	2.3	5.28	15.62	348.87	Reverse	0.238598	SRSS	-	1	-	0.2	"Northridge-06"	1994	"Sylmar - Sayre St"	1	1	RSN1738_NORTH392_SAY045.AT2	RSN1738_NORTH392_SAY315.AT2	RSN1738_NORTH392_SAY-UP.AT2
605	1740	14.12	2.4	5.1	5.65	16.06	302.64	Normal	0.1312429	SRSS	-	1	-	0.2	"Little Skull Mtn_NV"	1992	"Station #1-Lathrop Wells"	0.12	1	RSN1740_SKULLMTN_LSM1000.AT2	RSN1740_SKULLMTN_LSM1270.AT2	RSN1740_SKULLMTN_LSM1-UP.AT2
606	2057	16.28	4.3	10.9	4.265	17.35	331.73	strike slip	0.02539969	SRSS	-	1	-	0	"Yorba Linda"	2002	"La Habra - La Habra&Monte Vista"	0.039	1	RSN2057_YLINDA_13881360.AT2	RSN2057_YLINDA_13881090.AT2	RSN2057_YLINDA_13881-UP.AT2
607	3707	14.9	1.8	12	5.27	18.51	337	Reverse Oblique	0.08443459	SRSS	-	1	-	0	"Whittier Narrows-02"	1987	"Hacienda Heights - Colima"	0.5	1	RSN3707_WHITTIER.B_B-COM140.AT2	RSN3707_WHITTIER.B_B-COM230.AT2	RSN3707_WHITTIER.B_B-COM-UP.AT2
608	3711	12.86	2.6	9.1	5.27	17.76	329.06	Reverse Oblique	0.07866059	SRSS	-	1	-	0.1	"Whittier Narrows-02"	1987	"LA - Fletcher Dr"	0.375	1	RSN3711_WHITTIER.B_B-FLE144.AT2	RSN3711_WHITTIER.B_B-FLE234.AT2	RSN3711_WHITTIER.B_B-FLE-UP.AT2
609	3721	16.06	3.3	13	5.27	19.46	339.52	Reverse Oblique	0.06186926	SRSS	-	1	-	0	"Whittier Narrows-02"	1987	"La Puente - Rimgrove Av"	0.625	1	RSN3721_WHITTIER.B_B-RIM015.AT2	RSN3721_WHITTIER.B_B-RIM105.AT2	RSN3721_WHITTIER.B_B-RIM-UP.AT2
610	3735	11.03	1	5.8	5.27	15.64	339.06	Reverse Oblique	0.3464585	SRSS	-	1	-	0.4	"Whittier Narrows-02"	1987	"Santa Fe Springs - E.Joslin"	0.25	1	RSN3735_WHITTIER.B_B-EJS048.AT2	RSN3735_WHITTIER.B_B-EJS318.AT2	RSN3735_WHITTIER.B_B-EJS-UP.AT2
611	3743	12.99	4.9	10.1	5.27	17.01	334.69	Reverse Oblique	0.07584689	SRSS	-	1	-	0	"Whittier Narrows-02"	1987	"West Covina - S Orange Ave"	0.125	1	RSN3743_WHITTIER.B_B-SOR225.AT2	RSN3743_WHITTIER.B_B-SOR315.AT2	RSN3743_WHITTIER.B_B-SOR-UP.AT2
612	3830	15.45	2.1	5.7	5	17.29	331.66	strike slip	0.3367194	SRSS	-	1	-	0.6	"Yountville"	2000	"Napa - Napa College"	0.375	1	RSN3830_YOUNTVL_NAP090.AT2	RSN3830_YOUNTVL_NAP360.AT2	RSN3830_YOUNTVL_NAP-UP.AT2
613	4106	15.49	9.6	14.7	6	15.83	359.03	strike slip	0.07968376	SRSS	-	1	-	0	"Parkfield-02_ CA"	2004	"Parkfield - Cholame 12W"	0.15	1	RSN4106_PARK2004_C12090.AT2	RSN4106_PARK2004_C12360.AT2	RSN4106_PARK2004_C12-UP.AT2
614	4861	10.73	10.7	19.5	6.8	19.89	319	Reverse	0.3251827	SRSS	-	1	-	2.1	"Chuetsu-oki_ Japan"	2007	"Nakanoshima Nagaoka"	0.125	1	RSN4861_CHUETSU_65034NS.AT2	RSN4861_CHUETSU_65034EW.AT2	RSN4861_CHUETSU_65034UD.AT2
615	5812	16.44	11	23.6	6.9	16.67	348.99	Reverse	0.1536019	SRSS	-	1	-	0.5	"Iwate_ Japan"	2008	"Kitakami Yanagiharach"	0.1	1	RSN5812_IWATE_44B61NS.AT2	RSN5812_IWATE_44B61EW.AT2	RSN5812_IWATE_44B61UD.AT2
616	6874	17.15	5.8	11.1	6.1	17.86	333.89	strike slip	0.2046543	SRSS	-	1	-	0.6	"Joshua Tree_ CA "	1992	"Thousand Palms Post Office"	0.125	1	RSN6874_JOSHUA_5068045.AT2	RSN6874_JOSHUA_5068135.AT2	RSN6874_JOSHUA_5068_UP.AT2
617	8341	14.98	3.5	12.9	4.265	16.15	318.11	strike slip	0.021225162	SRSS	-	1	-	0	"Yorba Linda"	2002	"Orange (Chapman)"	0.1125	1	RSN8341_YLINDA_CIOGCHLN.AT2	RSN8341_YLINDA_CIOGCHLE.AT2	RSN8341_YLINDA_CIOGCHLZ.AT2
618	8624	19.22	4.2	12	5.45	19.69	337.58	strike slip	0.06801819	SRSS	-	1	-	0	"40204628"	2007	"San Jose; Fire Station 10 Northwest; South Monroe St; 2-story; ground level"	0.2125	1	RSN8624_40204628_N1782HNN.AT2	RSN8624_40204628_N1782HNE.AT2	RSN8624_40204628_N1782HNZ.AT2
619	8795	14.46	8.5	22.3	5.39	19.04	351.22	Reverse Oblique	0.09170287	SRSS	-	1	-	0.1	"14383980"	2008	"Fullerton"	0.3	1	RSN8795_14383980_CIFULHNN.AT2	RSN8795_14383980_CIFULHNE.AT2	RSN8795_14383980_CIFULHNZ.AT2
620	8883	10.17	3.8	12.4	5.39	16.02	359.47	Reverse Oblique	0.095678815	SRSS	-	1	-	0.2	"14383980"	2008	"Anaheim - Lakeview & Riverdale"	0.1	1	RSN8883_14383980_13849360.AT2	RSN8883_14383980_13849090.AT2	RSN8883_14383980_13849-UP.AT2
621	8885	14.9	0.6	10.7	5.39	19.37	331.73	Reverse Oblique	0.28024697	SRSS	-	1	-	0.2	"14383980"	2008	"La Habra - La Habra&Monte Vista"	0.075	1	RSN8885_14383980_13881360.AT2	RSN8885_14383980_13881090.AT2	RSN8885_14383980_13881-UP.AT2
622	9497	16.39	2.7	9.5	4.7	19.38	344.72	strike slip	0.10509702	SRSS	-	1	-	0	"10410337"	2009	"LB - Orange Ave"	0.25	1	RSN9497_10410337_CILTPHNN.AT2	RSN9497_10410337_CILTPHNE.AT2	RSN9497_10410337_CILTPHNZ.AT2
623	9562	11.01	0.7	4.2	4.7	15.03	352.67	strike slip	0.2060454	SRSS	-	1	-	0.1	"10410337"	2009	"Compton - Hwy 91 & Wilmington"	0.1125	1	RSN9562_10410337_14059360.AT2	RSN9562_10410337_14059090.AT2	RSN9562_10410337_14059-UP.AT2
624	9588	15.12	3	9.8	4.7	18.18	351.59	strike slip	0.11391865	SRSS	-	1	-	0	"10410337"	2009	"Harbor City - Normandie & Pac. Coast Hwy"	0.1375	1	RSN9588_10410337_14845360.AT2	RSN9588_10410337_14845090.AT2	RSN9588_10410337_14845-UP.AT2
625	9589	13.73	0.8	6.6	4.7	17.05	312.59	strike slip	0.15363504	SRSS	-	1	-	0.1	"10410337"	2009	"Carson - Main & Sepulveda"	0.1625	1	RSN9589_10410337_14846360.AT2	RSN9589_10410337_14846090.AT2	RSN9589_10410337_14846-UP.AT2
626	9619	11.85	5.3	17.7	4.7	15.68	333.75	strike slip	0.020486291	SRSS	-	1	-	0	"10410337"	2009	"Los Angeles - Washington & La Brea"	0.15	1	RSN9619_10410337_24818360.AT2	RSN9619_10410337_24818090.AT2	RSN9619_10410337_24818-UP.AT2
627	9831	17.13	3.9	9.8	4.6	19.38	317	strike slip	0.057574408	SRSS	-	1	-	0	"51182810"	2007	"Mammoth Lakes"	0.15	1	RSN9831_51182810_NMMLBHNN.AT2	RSN9831_51182810_NMMLBHNE.AT2	RSN9831_51182810_NMMLBHNZ.AT2
628	10433	11.66	1.6	7.3	4.45	18.11	335.43	strike slip	0.028871172	SRSS	-	1	-	0	"10370141"	2009	"Fontana_ Arrow Hwy and Bennett"	0.075	1	RSN10433_10370141_CIFONHNN.AT2	RSN10433_10370141_CIFONHNE.AT2	RSN10433_10370141_CIFONHNZ.AT2
629	10444	7.89	2.8	9.7	4.45	16.36	335.43	strike slip	0.026967302	SRSS	-	1	-	0	"10370141"	2009	"Highland_ Baseline"	0.1	1	RSN10444_10370141_CIHLNHNN.AT2	RSN10444_10370141_CIHLNHNE.AT2	RSN10444_10370141_CIHLNHNZ.AT2
630	10510	14.22	2.1	6.4	4.45	19.85	360	strike slip	0.076848708	SRSS	-	1	-	0	"10370141"	2009	"Riverside_ UCR campus"	0.15	1	RSN10510_10370141_CIRSBHLN.AT2	RSN10510_10370141_CIRSBHLE.AT2	RSN10510_10370141_CIRSBHLZ.AT2
631	10511	14.18	2.1	6.2	4.45	19.83	360	strike slip	0.048250252	SRSS	-	1	-	0	"10370141"	2009	"Riverside Surface"	0.125	1	RSN10511_10370141_CIRSSHHN.AT2	RSN10511_10370141_CIRSSHHE.AT2	RSN10511_10370141_CIRSSHHZ.AT2
632	10513	13.29	2.5	5.6	4.45	19.2	355.87	strike slip	0.04551739	SRSS	-	1	-	0	"10370141"	2009	"Riverside"	0.1125	1	RSN10513_10370141_CIRVRHNN.AT2	RSN10513_10370141_CIRVRHNE.AT2	RSN10513_10370141_CIRVRHNZ.AT2
633	10584	13.82	1.7	6.7	4.45	19.57	340.65	strike slip	0.061300598	SRSS	-	1	-	0	"10370141"	2009	"Riverside - I215 & 3rd"	0.3125	1	RSN10584_10370141_13915360.AT2	RSN10584_10370141_13915090.AT2	RSN10584_10370141_13915-UP.AT2
634	10619	12.98	0.8	3.5	4.45	18.98	332.35	strike slip	0.03358316	SRSS	-	1	-	0	"10370141"	2009	"Fontana - Citrus & Baseline"	0.275	1	RSN10619_10370141_23138360.AT2	RSN10619_10370141_23138090.AT2	RSN10619_10370141_23138-UP.AT2
635	10622	11.35	3.3	9.8	4.45	18.38	328.76	strike slip	0.049675373	SRSS	-	1	-	0	"10370141"	2009	"Redlands - Orange"	0.2	1	RSN10622_10370141_23169360.AT2	RSN10622_10370141_23169090.AT2	RSN10622_10370141_23169-UP.AT2
636	10632	8.79	0.7	3.8	4.45	16.41	325.13	strike slip	0.10044452	SRSS	-	1	-	0	"10370141"	2009	"Rialto - I10 & Cedar"	0.225	1	RSN10632_10370141_23899360.AT2	RSN10632_10370141_23899090.AT2	RSN10632_10370141_23899-UP.AT2
637	10633	11.2	1.7	6.6	4.45	17.82	329.24	strike slip	0.047242452	SRSS	-	1	-	0	"10370141"	2009	"Fontana - Arrow & Sierra"	0.3125	1	RSN10633_10370141_23912360.AT2	RSN10633_10370141_23912090.AT2	RSN10633_10370141_23912-UP.AT2
638	10650	7.35	4.7	11.8	4.45	15.89	342.79	strike slip	0.025560957	SRSS	-	1	-	0	"10370141"	2009	"Loma Linda; VA Hospital_ North Freefield"	0.125	1	RSN10650_10370141_N5229360.AT2	RSN10650_10370141_N5229090.AT2	RSN10650_10370141_N5229-UP.AT2
639	10655	6.46	3.9	10.5	4.45	15.37	358.92	strike slip	0.034406516	SRSS	-	1	-	0	"10370141"	2009	"San Bernardino - Mont. Mem Pk"	0.1625	1	RSN10655_10370141_U5328360.AT2	RSN10655_10370141_U5328090.AT2	RSN10655_10370141_U5328-UP.AT2
640	10858	13.7	3.8	10.4	4.66	15.37	328.43	Reverse	0.025987421	SRSS	-	1	-	0	"14312160"	2007	"Mission Hills - Sepulveda & San Fernando"	0.25	1	RSN10858_14312160_24800360.AT2	RSN10858_14312160_24800090.AT2	RSN10858_14312160_24800-UP.AT2
641	10954	16.67	3.3	8.1	4.26	19	338.28	strike slip	0.023706631	SRSS	-	1	-	0	"14295640"	2007	"Mirage"	0.125	1	RSN10954_14295640_CIMGEHLN.AT2	RSN10954_14295640_CIMGEHLE.AT2	RSN10954_14295640_CIMGEHLZ.AT2
642	11248	9.57	1	5.8	4.42	15.33	349.54	strike slip	0.025218877	SRSS	-	1	-	0	"10403777"	2009	"Malibu - Point Dume Sch"	0.325	1	RSN11248_10403777_24396360.AT2	RSN11248_10403777_24396090.AT2	RSN11248_10403777_24396-UP.AT2
643	11252	12.7	0.7	3.4	4.42	17.5	315.84	strike slip	0.046629062	SRSS	-	1	-	0	"10403777"	2009	"Newbury Park - Hillcrest & Lawrence"	0.3125	1	RSN11252_10403777_24857360.AT2	RSN11252_10403777_24857090.AT2	RSN11252_10403777_24857-UP.AT2
644	11503	15.97	3.2	6.5	4.73	18.67	354.82	strike slip	0.079239295	SRSS	-	1	-	0	"10275733"	2007	"Corona - Hwy 91 & McKinley"	0.325	1	RSN11503_10275733_13098068.AT2	RSN11503_10275733_13098338.AT2	RSN11503_10275733_13098-UP.AT2
645	11509	13.3	0.8	2.6	4.73	16.24	334.85	strike slip	0.09317294	SRSS	-	1	-	0	"10275733"	2007	"Corona - California Ave"	0.4625	1	RSN11509_10275733_13726180.AT2	RSN11509_10275733_13726090.AT2	RSN11509_10275733_13726-UP.AT2
646	11875	14.75	3.5	7.2	4.24	16.01	304.04	strike slip	0.034250468	SRSS	-	1	-	0	"9703873"	2001	"Van Nuys - Fire Station No. 39"	0.2	1	RSN11875_9703873_N5422360.AT2	RSN11875_9703873_N5422090.AT2	RSN11875_9703873_N5422-UP.AT2
647	11878	18.96	4.3	12.2	4.24	19.96	332.51	strike slip	0.023938673	SRSS	-	1	-	0	"9703873"	2001	"Tarzana - Fire Station No. 93"	0.275	1	RSN11878_9703873_N5427360.AT2	RSN11878_9703873_N5427090.AT2	RSN11878_9703873_N5427-UP.AT2
648	12030	11.22	1.5	4.6	4.37	18.58	360	strike slip	0.024844145	SRSS	-	1	-	0	"9140050"	2000	"Riverside Surface"	0.175	1	RSN12030_9533089_CIRSSHHN.AT2	RSN12030_9533089_CIRSSHHE.AT2	RSN12030_9533089_CIRSSHHZ.AT2
649	12054	16.18	2.3	9.3	4.42	16.69	316.83	strike slip	0.065210554	SRSS	-	1	-	0	"14116972"	2005	"San Bernardino - Fire Sta. #11"	0.1875	1	RSN12054_14116972_N5329180.AT2	RSN12054_14116972_N5329270.AT2	RSN12054_14116972_N5329-UP.AT2
650	12371	9.6	0.6	2.3	4.23	16.5	357.28	strike slip	0.11781688	SRSS	-	1	-	0	"40194055"	2007	"Concord - Clayton & Ellis"	0.25	1	RSN12371_40194055_58667360.AT2	RSN12371_40194055_58667090.AT2	RSN12371_40194055_58667-UP.AT2
651	12768	14.56	3.6	9.6	4.26	16.08	338.28	strike slip	0.024734267	SRSS	-	1	-	0	"14118096"	2005	"Mirage"	0.2125	1	RSN12768_14118096_CIMGEHHN.AT2	RSN12768_14118096_CIMGEHHE.AT2	RSN12768_14118096_CIMGEHHZ.AT2
652	13774	12.66	0.8	2.3	4.06	16.57	356	strike slip	0.049957299	SRSS	-	1	-	0	"10295849"	2007	"Big Bear Solar Observatory"	0.1375	1	RSN13774_10295849_CIBBRHLN.AT2	RSN13774_10295849_CIBBRHLE.AT2	RSN13774_10295849_CIBBRHLZ.AT2
653	18495	12.57	3.3	6.2	4.01	15.07	308.87	strike slip	0.028256888	SRSS	-	1	-	0	"51182151"	2007	"Parkfield - Vineyard Cany 3W"	0.2625	1	RSN18495_51182151_36176360.AT2	RSN18495_51182151_36176090.AT2	RSN18495_51182151_36176-UP.AT2
654	214	15.19	7.8	14.2	5.8	17.24	377.51	strike slip	0.1497026	SRSS	-	1	-	0.2	"Livermore-01"	1980	"San Ramon - Eastman Kodak"	0.15	1	RSN214_LIVERMOR_A-KOD180.AT2	RSN214_LIVERMOR_A-KOD270.AT2	RSN214_LIVERMOR_A-KOD-UP.AT2
655	215	15.84	13.5	27.1	5.8	17.93	384.47	strike slip	0.05513429	SRSS	-	1	-	0.1	"Livermore-01"	1980	"San Ramon Fire Station"	0.25	1	RSN215_LIVERMOR_A-SRM070.AT2	RSN215_LIVERMOR_A-SRM340.AT2	RSN215_LIVERMOR_A-SRM-UP.AT2
656	223	14.31	5.8	12.4	5.42	18.28	377.51	strike slip	0.2798793	SRSS	-	1	-	0.3	"Livermore-02"	1980	"San Ramon - Eastman Kodak"	0.25	1	RSN223_LIVERMOR_B-KOD180.AT2	RSN223_LIVERMOR_B-KOD270.AT2	RSN223_LIVERMOR_B-KOD-UP.AT2
657	227	13.8	2.6	4.1	5.19	17.52	360.45	strike slip	0.06531434	SRSS	-	1	-	0	"Anza (Horse Canyon)-01"	1980	"Anza Fire Station"	0.375	1	RSN227_ANZA_AZF225.AT2	RSN227_ANZA_AZF315.AT2	RSN227_ANZA_AZF-UP.AT2
658	318	19.26	5	11.1	5.9	19.37	362.38	strike slip	0.08087943	SRSS	-	1	-	0.1	"Westmorland"	1981	"Superstition Mtn Camera"	0.1	1	RSN318_WESMORL_SUP045.AT2	RSN318_WESMORL_SUP135.AT2	RSN318_WESMORL_SUP-UP.AT2
659	590	8.72	2.4	8.2	5.99	19.52	375.16	Reverse Oblique	0.3070681	SRSS	-	1	-	0.4	"Whittier Narrows-01"	1987	"Altadena - Eaton Canyon"	0.2625	1	RSN590_WHITTIER.A_A-ALT000.AT2	RSN590_WHITTIER.A_A-ALT090.AT2	RSN590_WHITTIER.A_A-ALT-UP.AT2
660	592	4.53	3	10.5	5.99	17.42	367.53	Reverse Oblique	0.2928505	SRSS	-	1	-	0.9	"Whittier Narrows-01"	1987	"Arcadia - Campus Dr"	0.2	1	RSN592_WHITTIER.A_A-CAM009.AT2	RSN592_WHITTIER.A_A-CAM279.AT2	RSN592_WHITTIER.A_A-CAM-UP.AT2
661	632	8.56	3.1	9.7	5.99	16.97	366.71	Reverse Oblique	0.1653319	SRSS	-	1	-	0.2	"Whittier Narrows-01"	1987	"LA - Cypress Ave"	0.3	1	RSN632_WHITTIER.A_A-CYP053.AT2	RSN632_WHITTIER.A_A-CYP143.AT2	RSN632_WHITTIER.A_A-CYP-UP.AT2
662	637	6	3.4	8.6	5.99	16.53	364.91	Reverse Oblique	0.1345191	SRSS	-	1	-	0.4	"Whittier Narrows-01"	1987	"LA - N Figueroa St"	0.4	1	RSN637_WHITTIER.A_A-FIG058.AT2	RSN637_WHITTIER.A_A-FIG328.AT2	RSN637_WHITTIER.A_A-FIG-UP.AT2
663	683	8.03	2.5	6.7	5.99	19.17	397.27	Reverse Oblique	0.2368586	SRSS	-	1	-	0.4	"Whittier Narrows-01"	1987	"Pasadena - Old House Rd"	0.13	1	RSN683_WHITTIER.A_A-OLD000.AT2	RSN683_WHITTIER.A_A-OLD090.AT2	RSN683_WHITTIER.A_A-OLD-UP.AT2
664	691	1.57	3.2	11.4	5.99	15.94	379.43	Reverse Oblique	0.1383049	SRSS	-	1	-	0.3	"Whittier Narrows-01"	1987	"San Marino - SW Academy"	0.375	1	RSN691_WHITTIER.A_A-SMA270.AT2	RSN691_WHITTIER.A_A-SMA360.AT2	RSN691_WHITTIER.A_A-SMA-UP.AT2
665	708	10.77	0.7	3.1	5.27	15.38	375.16	Reverse Oblique	0.2707069	SRSS	-	1	-	0.2	"Whittier Narrows-02"	1987	"Altadena - Eaton Canyon"	0.375	1	RSN708_WHITTIER.B_B-ALT000.AT2	RSN708_WHITTIER.B_B-ALT090.AT2	RSN708_WHITTIER.B_B-ALT-UP.AT2
666	811	11.03	8	11	6.93	17.47	388.33	Reverse Oblique	0.3731846	SRSS	-	1	-	6.3	"Loma Prieta"	1989	"WAHO"	0.1	1	RSN811_LOMAP_WAH000.AT2	RSN811_LOMAP_WAH090.AT2	RSN811_LOMAP_WAH-UP.AT2
667	881	17.36	19.1	31.9	7.28	17.36	396.41	strike slip	0.2230478	SRSS	-	1	-	1.2	"Landers"	1992	"Morongo Valley Fire Station"	0.25	1	RSN881_LANDERS_MVH045.AT2	RSN881_LANDERS_MVH135.AT2	RSN881_LANDERS_MVH-UP.AT2
668	1500	17.17	24.9	36.9	7.62	17.17	379.64	Reverse Oblique	0.1356281	SRSS	-	1	-	1.3	"Chi-Chi_ Taiwan"	1999	"TCU061"	0.05	1	RSN1500_CHICHI_TCU061-E.AT2	RSN1500_CHICHI_TCU061-N.AT2	RSN1500_CHICHI_TCU061-V.AT2
669	1647	15.85	2.5	5.4	5.61	18.74	379.43	Reverse	0.1693595	SRSS	-	1	-	0.1	"Sierra Madre"	1991	"San Marino - SW Academy"	0.5	1	RSN1647_SMADRE_SMA000.AT2	RSN1647_SMADRE_SMA090.AT2	RSN1647_SMADRE_SMA-UP.AT2
670	1734	7.77	0.8	1.6	5.28	15.29	393.67	Reverse	0.3314411	SRSS	-	1	-	0.4	"Northridge-06"	1994	"Sun Valley - Sunland"	1.25	1	RSN1734_NORTH392_SUL230.AT2	RSN1734_NORTH392_SUL320.AT2	RSN1734_NORTH392_SUL-UP.AT2
671	1958	10.21	2.8	4.7	4.92	16.64	380.64	Normal Oblique	0.127179	SRSS	-	1	-	0	"Anza-02"	2001	"Mountain Center - Pine Mtn Rnch"	0.13	1	RSN1958_ANZA1_2044A090.AT2	RSN1958_ANZA1_2044B360.AT2	RSN1958_ANZA1_2044C-UP.AT2
672	3709	10.22	2.6	7.6	5.27	15.84	366.71	Reverse Oblique	0.08958838	SRSS	-	1	-	0.1	"Whittier Narrows-02"	1987	"LA - Cypress Ave"	0.5375	1	RSN3709_WHITTIER.B_B-CYP053.AT2	RSN3709_WHITTIER.B_B-CYP143.AT2	RSN3709_WHITTIER.B_B-CYP-UP.AT2
673	3748	16.64	6.2	13.6	7.01	19.32	387.95	Reverse	0.3758504	SRSS	-	1	-	1.7	"Cape Mendocino"	1992	"Ferndale Fire Station"	0.125	1	RSN3748_CAPEMEND_FFS270.AT2	RSN3748_CAPEMEND_FFS360.AT2	RSN3748_CAPEMEND_FFS-UP.AT2
674	3764	17.51	2	3.2	6.05	19.53	398.42	Reverse	0.1385257	SRSS	-	1	-	0.1	"Northridge-02"	1994	"LA - UCLA Grounds"	1	1	RSN3764_NORTH001_UCL090.AT2	RSN3764_NORTH001_UCL360.AT2	RSN3764_NORTH001_UCL-UP.AT2
675	3769	15.32	2.6	7.4	5.28	18.86	398.42	Reverse	0.09673485	SRSS	-	1	-	0.1	"Northridge-06"	1994	"LA - UCLA Grounds"	0.75	1	RSN3769_NORTH392_UCL090.AT2	RSN3769_NORTH392_UCL360.AT2	RSN3769_NORTH392_UCL-UP.AT2
676	4362	16.84	1.6	3.8	5.5	17.36	376.6	Normal	0.1029164	SRSS	-	1	-	0.1	"Umbria Marche (aftershock 1)_ Italy"	1997	"Assisi-Stallone"	0.3	1	RSN4362_UBMARCHE.P_E-AAL018.AT2	RSN4362_UBMARCHE.P_E-AAL108.AT2	RSN4362_UBMARCHE.P_E-AAL-DN.AT2
677	6108	15.03	1.5	4.8	4.265	16.19	384.44	strike slip	0.07544023	SRSS	-	1	-	0	"Yorba Linda"	2002	"Pomona - 4th & Locust FF"	0.39	1	RSN6108_YLINDA_23525090.AT2	RSN6108_YLINDA_23525360.AT2	RSN6108_YLINDA_23525-UP.AT2
678	6111	15.68	4.2	9.9	4.265	16.8	368.88	strike slip	0.03152467	SRSS	-	1	-	0	"Yorba Linda"	2002	"Pomona - Orange Grove & Fairplex"	0.39	1	RSN6111_YLINDA_23837088.AT2	RSN6111_YLINDA_23837358.AT2	RSN6111_YLINDA_23837-UP.AT2
679	8204	12.13	4	5.6	4.92	17.97	361	Normal Oblique	0.14022967	SRSS	-	1	-	0.1	"Anza-02"	2001	"Anza_ Mitchell Rd."	0.0875	1	RSN8204_ANZA1_CIDNRHLN.AT2	RSN8204_ANZA1_CIDNRHLE.AT2	RSN8204_ANZA1_CIDNRHLZ.AT2
680	8884	9.49	2.2	11.2	5.39	15.6	396.21	Reverse Oblique	0.26052128	SRSS	-	1	-	0.2	"14383980"	2008	"Brea - Central Ave Caltrans Yard"	0.1	1	RSN8884_14383980_13873360.AT2	RSN8884_14383980_13873090.AT2	RSN8884_14383980_13873-UP.AT2
681	9557	13.56	1.3	5.8	4.7	16.91	397.99	strike slip	0.14473276	SRSS	-	1	-	0.1	"10410337"	2009	"Torrance - Pac. Coast Hwy & Robinson"	0.175	1	RSN9557_10410337_14037360.AT2	RSN9557_10410337_14037090.AT2	RSN9557_10410337_14037-UP.AT2
682	10648	8.77	0.4	2.4	4.45	16.84	362.39	strike slip	0.15780174	SRSS	-	1	-	0.1	"10370141"	2009	"Highland Fire Station"	0.325	1	RSN10648_10370141_U5161360.AT2	RSN10648_10370141_U5161090.AT2	RSN10648_10370141_U5161-UP.AT2
683	10834	13.2	4.3	12	4.66	15.87	383.69	Reverse	0.050382504	SRSS	-	1	-	0	"14312160"	2007	"West Side Station"	0.1375	1	RSN10834_14312160_CIWSSHLN.AT2	RSN10834_14312160_CIWSSHLE.AT2	RSN10834_14312160_CIWSSHLZ.AT2
684	10871	18.56	3.6	11	4.66	19.83	371.58	Reverse	0.032190128	SRSS	-	1	-	0	"14312160"	2007	"Piru - Church St & Camulos"	0.575	1	RSN10871_14312160_24855360.AT2	RSN10871_14312160_24855090.AT2	RSN10871_14312160_24855-UP.AT2
685	11284	15.53	2.8	5.1	4.39	16.25	362.42	strike slip	0.023733302	SRSS	-	1	-	0	"40238431"	2009	"Cambria - Hwy 1 Caltrans Bridge"	0.175	1	RSN11284_14477200_37737360.AT2	RSN11284_14477200_37737090.AT2	RSN11284_14477200_37737-UP.AT2
686	11364	16.07	0.9	4.4	4.73	18.6	392.7	strike slip	0.065507811	SRSS	-	1	-	0	"10275733"	2007	"Corona_ E. 5th St. and Joy St."	0.425	1	RSN11364_10275733_CICRNHLN.AT2	RSN11364_10275733_CICRNHLE.AT2	RSN11364_10275733_CICRNHLZ.AT2
687	11780	16.03	3.3	12.3	4.26	18.05	365.47	Reverse	0.020376408	SRSS	-	1	-	0	"9173365"	2001	"Universal City - Hwy 101 & Lankershim"	0.325	1	RSN11780_9613229_24865360.AT2	RSN11780_9613229_24865090.AT2	RSN11780_9613229_24865-UP.AT2
688	12379	15.7	3.2	6.8	4.43	16.78	374.82	strike slip	0.021575438	SRSS	-	1	-	0	"10321585"	2008	"Lake Isabella - Kern River Valley"	0.4625	1	RSN12379_10321585_34349360.AT2	RSN12379_10321585_34349090.AT2	RSN12379_10321585_34349-UP.AT2
689	12477	9.4	7.6	14	4	16.34	365.26	strike slip	0.02535979	SRSS	-	1	-	0	"21266207"	2003	"Danville Fire Station"	0.1375	1	RSN12477_51125525_N1690180.AT2	RSN12477_51125525_N1690090.AT2	RSN12477_51125525_N1690-UP.AT2
690	12562	9.34	4.5	10	4.1	15.66	382.77	strike slip	0.071459437	SRSS	-	1	-	0	"51207740"	2008	"Pleasant Hill Fire Station #2"	0.125	1	RSN12562_51207740_U1691360.AT2	RSN12562_51207740_U1691090.AT2	RSN12562_51207740_U1691-UP.AT2
691	18414	12.75	7	16.4	4.88	15.51	376	strike slip	0.038618669	SRSS	-	1	-	0	"21401170"	2004	"Hog Canyon"	0.125	1	RSN18414_21401170_NPHOBHNN.AT2	RSN18414_21401170_NPHOBHNE.AT2	RSN18414_21401170_NPHOBHNZ.AT2
692	18797	11.15	4.7	10.8	4.05	15.03	389.55	strike slip	0.020906073	SRSS	-	1	-	0	"71336726"	2010	"S. Grimmer Blvd._ Fremont_ CA"	0.275	1	RSN18797_71336726_NC017HNN.AT2	RSN18797_71336726_NC017HNE.AT2	RSN18797_71336726_NC017HNZ.AT2
693	20125	18.5	3.1	9.4	5.45	18.99	400	strike slip	0.14173726	SRSS	-	1	-	0.1	"40204628"	2007	"Coe Ranch"	0.06605887	1	RSN20125_40204628_CCOHNN.AT2	RSN20125_40204628_CCOHNE.AT2	-----
694	28	17.64	14.7	29	6.19	17.64	408.93	strike slip	0.05974132	SRSS	-	1	-	0.1	"Parkfield"	1966	"Cholame - Shandon Array #12"	0.125	1	RSN28_PARKF_C12050.AT2	RSN28_PARKF_C12320.AT2	RSN28_PARKF_C12DWN.AT2
695	128	16.33	2.5	4.7	5.5	17.7	412.37	Reverse	0.09743121	SRSS	-	1	-	0.1	"Fruili_ Italy-03"	1976	"Forgaria Cornino"	0.375	1	RSN128_FRIULI_FOC-NS.AT2	RSN128_FRIULI_FOC-WE.AT2	RSN128_FRIULI_FOC-UP.AT2
696	164	15.19	19.7	36.4	6.53	15.19	471.53	strike slip	0.1682932	SRSS	-	1	-	1.3	"Imperial Valley-06"	1979	"Cerro Prieto"	0.1125	1	RSN164_IMPVALL.H_H-CPE147.AT2	RSN164_IMPVALL.H_H-CPE237.AT2	RSN164_IMPVALL.H_H-CPEDWN.AT2
697	219	10.03	3.2	9.2	5.42	15.17	403.37	strike slip	0.03880073	SRSS	-	1	-	0	"Livermore-02"	1980	"Del Valle Dam (Toe)"	0.625	1	RSN219_LIVERMOR_B-DVD156.AT2	RSN219_LIVERMOR_B-DVD246.AT2	RSN219_LIVERMOR_B-DVD-UP.AT2
698	675	4.18	3.2	11	5.99	17.24	415.13	Reverse Oblique	0.1716251	SRSS	-	1	-	0.2	"Whittier Narrows-01"	1987	"Pasadena - CIT Athenaeum"	0.25	1	RSN675_WHITTIER.A_A-PAS180.AT2	RSN675_WHITTIER.A_A-PAS270.AT2	RSN675_WHITTIER.A_A-PAS-UP.AT2
699	690	0	2.7	8.3	5.99	15.2	401.37	Reverse Oblique	0.2623274	SRSS	-	1	-	0.8	"Whittier Narrows-01"	1987	"San Gabriel - E Grand Ave"	0.1	1	RSN690_WHITTIER.A_A-GRN180.AT2	RSN690_WHITTIER.A_A-GRN270.AT2	RSN690_WHITTIER.A_A-GRN-UP.AT2
700	827	15.97	11.3	18.7	7.01	19.95	457.06	Reverse	0.1167631	SRSS	-	1	-	0.3	"Cape Mendocino"	1992	"Fortuna - Fortuna Blvd"	0.07	1	RSN827_CAPEMEND_FOR000.AT2	RSN827_CAPEMEND_FOR090.AT2	RSN827_CAPEMEND_FOR-UP.AT2
701	1016	17.81	6	11	6.69	18.5	411.55	Reverse	0.2210345	SRSS	-	1	-	0.5	"Northridge-01"	1994	"La Crescenta - New York"	0.375	1	RSN1016_NORTHR_NYA090.AT2	RSN1016_NORTHR_NYA180.AT2	RSN1016_NORTHR_NYA-UP.AT2
702	1205	19.37	12.1	30.2	7.62	19.83	492.26	Reverse Oblique	0.3029707	SRSS	-	1	-	3.6	"Chi-Chi_ Taiwan"	1999	"CHY041"	0.05	1	RSN1205_CHICHI_CHY041-E.AT2	RSN1205_CHICHI_CHY041-N.AT2	RSN1205_CHICHI_CHY041-V.AT2
703	1506	19	20.8	28.9	7.62	19	401.26	Reverse Oblique	0.2539683	SRSS	-	1	-	2.3	"Chi-Chi_ Taiwan"	1999	"TCU070"	0.0375	1	RSN1506_CHICHI_TCU070-E.AT2	RSN1506_CHICHI_TCU070-N.AT2	RSN1506_CHICHI_TCU070-V.AT2
704	1534	15.99	24.4	37.4	7.62	15.99	409	Reverse Oblique	0.1299554	SRSS	-	1	-	1.3	"Chi-Chi_ Taiwan"	1999	"TCU107"	0.0375	1	RSN1534_CHICHI_TCU107-E.AT2	RSN1534_CHICHI_TCU107-N.AT2	RSN1534_CHICHI_TCU107-V.AT2
705	2052	17.3	5.5	14	4.265	18.35	420	strike slip	0.02128985	SRSS	-	1	-	0	"Yorba Linda"	2002	"Corona - 6th & Smith"	0.39	1	RSN2052_YLINDA_13099043.AT2	RSN2052_YLINDA_13099133.AT2	RSN2052_YLINDA_13099-UP.AT2
706	2390	13.94	4.3	11.1	5.9	15.36	443.04	Reverse	0.05183328	SRSS	-	1	-	0	"Chi-Chi_ Taiwan-02"	1999	"TCU078"	0.375	1	RSN2390_CHICHI.02_TCU078N.AT2	RSN2390_CHICHI.02_TCU078E.AT2	RSN2390_CHICHI.02_TCU078V.AT2
707	2457	18.47	3.9	12.9	6.2	19.65	427.73	Reverse	0.1871952	SRSS	-	1	-	0.4	"Chi-Chi_ Taiwan-03"	1999	"CHY024"	0.03	1	RSN2457_CHICHI.03_CHY024N.AT2	RSN2457_CHICHI.03_CHY024E.AT2	RSN2457_CHICHI.03_CHY024V.AT2
708	2655	18.1	3.3	9	6.2	19.3	475.46	Reverse	0.2007051	SRSS	-	1	-	0.3	"Chi-Chi_ Taiwan-03"	1999	"TCU122"	0.05	1	RSN2655_CHICHI.03_TCU122N.AT2	RSN2655_CHICHI.03_TCU122E.AT2	RSN2655_CHICHI.03_TCU122V.AT2
709	2699	19.67	8.7	15.1	6.2	19.73	427.73	strike slip	0.07309127	SRSS	-	1	-	0.1	"Chi-Chi_ Taiwan-04"	1999	"CHY024"	0.04	1	RSN2699_CHICHI.04_CHY024N.AT2	RSN2699_CHICHI.04_CHY024E.AT2	RSN2699_CHICHI.04_CHY024V.AT2
710	3767	9.15	4.7	7.7	5.28	16.63	440.54	Reverse	0.1817729	SRSS	-	1	-	0.2	"Northridge-06"	1994	"Sylmar - Olive View Med FF"	0.5	1	RSN3767_NORTH392_SYL090.AT2	RSN3767_NORTH392_SYL180.AT2	RSN3767_NORTH392_SYL-UP.AT2
711	3778	14.27	1.5	2.6	5.28	19.26	409.4	Reverse	0.2270166	SRSS	-	1	-	0.2	"Northridge-06"	1994	"Chatsworth - Devonshire"	1.625	1	RSN3778_NORTH392_DEV000.AT2	RSN3778_NORTH392_DEV090.AT2	RSN3778_NORTH392_DEV-UP.AT2
712	3907	19.72	5.7	15.9	6.61	19.72	475.8	strike slip	0.8246068	SRSS	-	1	-	7.2	"Tottori_ Japan"	2000	"OKY004"	0.375	1	RSN3907_TOTTORI_OKY004NS.AT2	RSN3907_TOTTORI_OKY004EW.AT2	RSN3907_TOTTORI_OKY004UD.AT2
713	4253	15.43	1.2	3.8	4.4	16.97	448.77	Normal	0.1087208	SRSS	-	1	-	0	"Ancona-03_ Italy"	1972	"Genio-Civile"	1.25	1	RSN4253_ANCONA.P_E-GEN000.AT2	RSN4253_ANCONA.P_E-GEN090.AT2	RSN4253_ANCONA.P_E-GEN-UP.AT2
714	4254	11.96	1.6	3.4	4.1	15.28	448.77	Normal	0.0883685	SRSS	-	1	-	0	"Ancona-04_ Italy"	1972	"Genio-Civile"	1.25	1	RSN4254_ANCONA.P_G-GEN000.AT2	RSN4254_ANCONA.P_G-GEN090.AT2	RSN4254_ANCONA.P_G-GEN-UP.AT2
715	4255	13.59	1	2.4	4.3	16.43	448.77	Normal	0.1789747	SRSS	-	1	-	0.1	"Ancona-05_ Italy"	1972	"Genio-Civile"	1.25	1	RSN4255_ANCONA.P_I-GEN000.AT2	RSN4255_ANCONA.P_I-GEN090.AT2	RSN4255_ANCONA.P_I-GEN-UP.AT2
716	4277	12.3	2.2	4.7	5.5	16.52	412.37	Reverse	0.1294493	SRSS	-	1	-	0.4	"Friuli (aftershock 9)_ Italy"	1976	"Forgaria Cornino"	0.25	1	RSN4277_FRIULI.P_W-FOC000.AT2	RSN4277_FRIULI.P_W-FOC090.AT2	RSN4277_FRIULI.P_W-FOC-UP.AT2
717	4285	14.6	3.9	8.9	6	17.4	441.28	strike slip	0.07425006	SRSS	-	1	-	0.2	"Basso Tirreno_ Italy"	1978	"Patti-Cabina Prima"	0.5	1	RSN4285_BTIRRENO.P_PTT000.AT2	RSN4285_BTIRRENO.P_PTT090.AT2	RSN4285_BTIRRENO.P_PTT-UP.AT2
718	4363	16.55	10.5	19.3	5.5	17.08	401.34	Normal	0.03578484	SRSS	-	1	-	0	"Umbria Marche (aftershock 1)_ Italy"	1997	"Bevagna"	0.25	1	RSN4363_UBMARCHE.P_E-BEV000.AT2	RSN4363_UBMARCHE.P_E-BEV270.AT2	RSN4363_UBMARCHE.P_E-BEV-DN.AT2
719	4375	14.49	0.2	0.7	4.3	17.12	428	Normal	0.8037998	SRSS	-	1	-	0.3	"Umbria Marche (aftershock 7)_ Italy"	1997	"Nocera Umbra"	2.5	1	RSN4375_UBMARCHE.P_H-NCR000.AT2	RSN4375_UBMARCHE.P_H-NCR270.AT2	RSN4375_UBMARCHE.P_H-NCR-DN.AT2
720	4376	13.58	0.7	1.7	4.3	16.36	442	Normal	0.09253661	SRSS	-	1	-	0	"Umbria Marche (aftershock 7)_ Italy"	1997	"Nocera Umbra-Biscontini"	0.1625	1	RSN4376_UBMARCHE.P_H-NCB000.AT2	RSN4376_UBMARCHE.P_H-NCB090.AT2	RSN4376_UBMARCHE.P_H-NCB-UP.AT2
721	4414	16.96	7.6	16.4	4.8	18.96	492	Normal	0.02977147	SRSS	-	1	-	0	"Umbria Marche (aftershock 18)_ Italy"	1998	"Gubbio-Piana"	0.125	1	RSN4414_UBMARCHE.P_S-GBP000.AT2	RSN4414_UBMARCHE.P_S-GBP090.AT2	RSN4414_UBMARCHE.P_S-GBP-UP.AT2
722	4546	12.77	1.9	3.5	5.4	17.44	488	Normal	0.1691998	SRSS	-	1	-	0.2	"L'Aquila (aftershock 2)_ Italy"	2009	"GRAN SASSO (Assergi)"	0.375	1	RSN4546_L-AQUILA.B_EF101XTE.AT2	RSN4546_L-AQUILA.B_EF101YLN.AT2	RSN4546_L-AQUILA.B_EF101ZUP.AT2
723	4547	10.22	3.1	5.5	5.4	17.71	475	Normal	0.1553499	SRSS	-	1	-	0.1	"L'Aquila (aftershock 2)_ Italy"	2009	"L'Aquila - V. Aterno - Centro Valle"	0.05	1	RSN4547_L-AQUILA.B_GX401XTE.AT2	RSN4547_L-AQUILA.B_GX401YLN.AT2	RSN4547_L-AQUILA.B_GX401ZUP.AT2
724	4848	16.77	6.1	16.6	6.8	17.93	414.23	Reverse	0.1881915	SRSS	-	1	-	0.7	"Chuetsu-oki_ Japan"	2007	"Joetsu Ogataku"	0.0875	1	RSN4848_CHUETSU_65011NS.AT2	RSN4848_CHUETSU_65011EW.AT2	RSN4848_CHUETSU_65011UD.AT2
725	5482	13.07	7	8.3	6.9	17.94	458.73	Reverse	2.468515	SRSS	-	1	-	25.8	"Iwate_ Japan"	2008	"AKTH04"	0.025	1	RSN5482_IWATE_AKTH04NS.AT2	RSN5482_IWATE_AKTH04EW.AT2	RSN5482_IWATE_AKTH04UD.AT2
726	8342	13.75	3.4	6.8	4.265	15.01	414.77	strike slip	0.022929483	SRSS	-	1	-	0	"Yorba Linda"	2002	"Olinda"	0.075	1	RSN8342_YLINDA_CIOLIHLN.AT2	RSN8342_YLINDA_CIOLIHLE.AT2	RSN8342_YLINDA_CIOLIHLZ.AT2
727	8742	16.57	4	11.3	5.45	17.11	463.82	strike slip	0.043815917	SRSS	-	1	-	0	"40204628"	2007	"Santa Clara Co. Comm. Cntr._ Santa Clara_ CA_ US"	0.4125	1	RSN8742_40204628_BSCCBHLN.AT2	RSN8742_40204628_BSCCBHLE.AT2	RSN8742_40204628_BSCCBHLZ.AT2
728	8823	11.93	3.1	11.9	5.39	17.19	414.77	Reverse Oblique	0.11680717	SRSS	-	1	-	0.1	"14383980"	2008	"Olinda"	0.2625	1	RSN8823_14383980_CIOLIHNN.AT2	RSN8823_14383980_CIOLIHNE.AT2	RSN8823_14383980_CIOLIHNZ.AT2
729	8861	11.57	4.2	11.3	5.39	16.94	440.67	Reverse Oblique	0.060024322	SRSS	-	1	-	0.1	"14383980"	2008	"Serrano"	0.475	1	RSN8861_14383980_CISRNHNN.AT2	RSN8861_14383980_CISRNHNE.AT2	RSN8861_14383980_CISRNHNZ.AT2
730	9477	14.65	1.7	5.1	4.7	17.8	473.25	strike slip	0.053775386	SRSS	-	1	-	0	"10410337"	2009	"Rolling Hills Est-Rancho Vista"	0.3	1	RSN9477_10410337_14405HNN.AT2	RSN9477_10410337_14405HNE.AT2	RSN9477_10410337_14405HNZ.AT2
731	10610	7.46	0.9	4.5	4.45	15.74	427.88	strike slip	0.064651129	SRSS	-	1	-	0.1	"10370141"	2009	"Grand Terrace - Mt Vernon"	0.225	1	RSN10610_10370141_23084360.AT2	RSN10610_10370141_23084090.AT2	RSN10610_10370141_23084-UP.AT2
732	10767	15.19	5.3	11.5	4.66	16.71	471.92	Reverse	0.024180379	SRSS	-	1	-	0	"14312160"	2007	"Pardee"	0.075	1	RSN10767_14312160_CIPDEHNN.AT2	RSN10767_14312160_CIPDEHNE.AT2	RSN10767_14312160_CIPDEHNZ.AT2
733	11251	12.15	2.6	4.2	4.42	17.07	468.19	strike slip	0.035874428	SRSS	-	1	-	0	"10403777"	2009	"Thousand Oaks - Hillcrest & McCloud"	0.375	1	RSN11251_10403777_24856360.AT2	RSN11251_10403777_24856090.AT2	RSN11251_10403777_24856-UP.AT2
734	11504	17.34	4.5	7.7	4.73	19.62	420	strike slip	0.036941839	SRSS	-	1	-	0	"10275733"	2007	"Corona - 6th & Smith"	0.2	1	RSN11504_10275733_13099360.AT2	RSN11504_10275733_13099090.AT2	RSN11504_10275733_13099-UP.AT2
735	12052	14.47	3.6	9.2	4.42	15.35	441.33	strike slip	0.020802256	SRSS	-	1	-	0	"14116972"	2005	"San Bernardino - Fire Sta. #7"	0.2	1	RSN12052_14116972_N5327360.AT2	RSN12052_14116972_N5327090.AT2	RSN12052_14116972_N5327-UP.AT2
736	12286	10.47	2.5	4.3	4.23	17.02	480.79	strike slip	0.073481219	SRSS	-	1	-	0	"40194055"	2007	"Round Hill"	0.225	1	RSN12286_40194055_NCCRHHNN.AT2	RSN12286_40194055_NCCRHHNE.AT2	RSN12286_40194055_NCCRHHNZ.AT2
737	12343	9.93	1.5	4.7	4.23	16.69	469.21	strike slip	0.10552526	SRSS	-	1	-	0.1	"40194055"	2007	"Martinez; VA Medical Clinic Muir Rd; 4-story; ground level"	0.1375	1	RSN12343_40194055_01823360.AT2	RSN12343_40194055_01823090.AT2	RSN12343_40194055_01823-UP.AT2
738	12345	13.72	0.5	1.3	4.23	19.19	414.77	strike slip	0.05077981	SRSS	-	1	-	0	"40194055"	2007	"Berkeley; Fire Station 03 Russell Street; 1-story; ground level"	0.2	1	RSN12345_40194055_01828360.AT2	RSN12345_40194055_01828090.AT2	RSN12345_40194055_01828-DN.AT2
739	12353	12.23	3	7.2	4.23	18.15	468.52	strike slip	0.062825625	SRSS	-	1	-	0	"40194055"	2007	"Martinez; Contra Costa Fire Station 14 Jones St; 1-story; ground level"	0.175	1	RSN12353_40194055_01847360.AT2	RSN12353_40194055_01847090.AT2	RSN12353_40194055_01847-DN.AT2
740	12366	7.22	1.4	4.2	4.23	15.24	468.87	strike slip	0.028117954	SRSS	-	1	-	0	"40194055"	2007	"Orinda - BART Station Grounds"	0.2875	1	RSN12366_40194055_58209360.AT2	RSN12366_40194055_58209090.AT2	RSN12366_40194055_58209-UP.AT2
741	12586	15.13	3.5	8.6	4.1	19.7	463.01	strike slip	0.070419212	SRSS	-	1	-	0	"51207740"	2008	"Orinda - Via Las Cruces & Honey Hill"	0.2625	1	RSN12586_51207740_58362360.AT2	RSN12586_51207740_58362090.AT2	RSN12586_51207740_58362-UP.AT2
742	12660	13.43	0.7	3.3	4.11	17.64	480.22	strike slip	0.051752115	SRSS	-	1	-	0	"14403732"	2008	"Anza - Tripp Flats Training"	0.3625	1	RSN12660_14403732_U5222360.AT2	RSN12660_14403732_U5222090.AT2	RSN12660_14403732_U5222-UP.AT2
743	13799	13.35	1.5	4.2	4.06	17.31	418.6	strike slip	0.020179308	SRSS	-	1	-	0	"10295849"	2007	"Yucaipa - Bryant & Oak Glen"	0.375	1	RSN13799_10295849_23075360.AT2	RSN13799_10295849_23075090.AT2	RSN13799_10295849_23075-UP.AT2
744	18785	12.23	3.9	8.6	4.05	15.85	491.77	strike slip	0.04471263	SRSS	-	1	-	0	"71336726"	2010	"Firth Ct._ Fremont_ CA"	0.2875	1	RSN18785_71336726_NC001HNN.AT2	RSN18785_71336726_NC001HNE.AT2	RSN18785_71336726_NC001HNZ.AT2
745	30	9.58	2.4	7.5	6.19	9.58	289.56	strike slip	0.4438026	SRSS	-	1	-	0.9	"Parkfield"	1966	"Cholame - Shandon Array #5"	0.1625	1	RSN30_PARKF_C05085.AT2	RSN30_PARKF_C05355.AT2	RSN30_PARKF_C05DWN.AT2
746	31	12.9	5.9	13.1	6.19	12.9	256.82	strike slip	0.2475253	SRSS	-	1	-	0.4	"Parkfield"	1966	"Cholame - Shandon Array #8"	0.125	1	RSN31_PARKF_C08050.AT2	RSN31_PARKF_C08320.AT2	RSN31_PARKF_C08DWN.AT2
747	95	3.51	4.9	10.6	6.24	4.06	288.77	strike slip	0.3718347	SRSS	-	1	-	2	"Managua_ Nicaragua-01"	1972	"Managua_ ESSO"	0.375	1	RSN95_MANAGUA_A-ESO090.AT2	RSN95_MANAGUA_A-ESO180.AT2	RSN95_MANAGUA_A-ESODWN.AT2
748	96	4.33	2.8	8.1	5.2	4.98	288.77	strike slip	0.2628305	SRSS	-	1	-	0.4	"Managua_ Nicaragua-02"	1972	"Managua_ ESSO"	0.125	1	RSN96_MANAGUA_B-ESO090.AT2	RSN96_MANAGUA_B-ESO180.AT2	RSN96_MANAGUA_B-ESODWN.AT2
749	100	8.56	4.9	9.6	5.14	9.11	335.5	strike slip	0.04646746	SRSS	-	1	-	0.1	"Hollister-03"	1974	"San Juan Bautista_ 24 Polk St"	0.375	1	RSN100_HOLLISTR_A-SJB033.AT2	RSN100_HOLLISTR_A-SJB123.AT2	RSN100_HOLLISTR_A-SJBDWN.AT2
750	126	3.92	5.6	7	6.8	5.46	259.59	Reverse	0.7017079	SRSS	-	1	-	5.7	"Gazli_ USSR"	1976	"Karakyr"	0.25	1	RSN126_GAZLI_GAZ000.AT2	RSN126_GAZLI_GAZ090.AT2	RSN126_GAZLI_GAZ-UP.AT2
751	127	10.56	5.2	14.5	5.5	11.98	310.68	Reverse	0.04471409	SRSS	-	1	-	0	"Fruili_ Italy-03"	1976	"Buia"	0.5	1	RSN127_FRIULI_BUI-NS.AT2	RSN127_FRIULI_BUI-WE.AT2	RSN127_FRIULI_BUI-UP.AT2
752	130	10.99	4.8	10.2	5.91	11.03	310.68	Reverse	0.1102657	SRSS	-	1	-	0.2	"Friuli_ Italy-02"	1976	"Buia"	0.25	1	RSN130_FRIULI.B_B-BUI000.AT2	RSN130_FRIULI.B_B-BUI270.AT2	RSN130_FRIULI.B_B-BUI-UP.AT2
753	158	0	6.1	9.8	6.53	0.34	259.86	strike slip	0.3067887	SRSS	-	1	-	1.2	"Imperial Valley-06"	1979	"Aeropuerto Mexicali"	0.2875	1	RSN158_IMPVALL.H_H-AEP045.AT2	RSN158_IMPVALL.H_H-AEP315.AT2	RSN158_IMPVALL.H_H-AEP-UP.AT2
754	187	12.69	7.1	18.6	6.53	12.69	348.69	strike slip	0.112675	SRSS	-	1	-	0.2	"Imperial Valley-06"	1979	"Parachute Test Site"	0.0625	1	RSN187_IMPVALL.H_H-PTS225.AT2	RSN187_IMPVALL.H_H-PTS315.AT2	RSN187_IMPVALL.H_H-PTS-UP.AT2
755	235	1.45	1.3	3.9	5.69	9.12	346.82	strike slip	0.3882724	SRSS	-	1	-	1.3	"Mammoth Lakes-02"	1980	"Mammoth Lakes H. S."	0.1625	1	RSN235_MAMMOTH.J_J-MLS254.AT2	RSN235_MAMMOTH.J_J-MLS344.AT2	RSN235_MAMMOTH.J_J-MLS-UP.AT2
756	252	2.84	1.4	8.2	4.73	5.17	353.2	strike slip	0.1611721	SRSS	-	1	-	0.1	"Mammoth Lakes-07"	1980	"Green Church"	0.25	1	RSN252_MAMMOTH.AH_C-XGR056.AT2	RSN252_MAMMOTH.AH_C-XGR146.AT2	RSN252_MAMMOTH.AH_C-XGR-UP.AT2
757	254	7.17	3.7	8.7	4.73	8.37	350.54	strike slip	0.05769063	SRSS	-	1	-	0	"Mammoth Lakes-07"	1980	"Mammoth Elem School"	0.7875	1	RSN254_MAMMOTH.AH_C-XMM000.AT2	RSN254_MAMMOTH.AH_C-XMM270.AT2	RSN254_MAMMOTH.AH_C-XMM-UP.AT2
758	255	8.41	9.6	11.3	4.73	9.46	323.54	strike slip	0.02915589	SRSS	-	1	-	0	"Mammoth Lakes-07"	1980	"USC Cash Baugh Ranch"	0.5	1	RSN255_MAMMOTH.AH_C-XCB180.AT2	RSN255_MAMMOTH.AH_C-XCB270.AT2	RSN255_MAMMOTH.AH_C-XCB-UP.AT2
759	257	8.66	3.5	10.9	4.8	9.64	337.6	strike slip	0.1066011	SRSS	-	1	-	0.1	"Mammoth Lakes-08"	1980	"Cashbaugh (CBR)"	0.1875	1	RSN257_MAMMOTH.AH_D-CBR000.AT2	RSN257_MAMMOTH.AH_D-CBR090.AT2	RSN257_MAMMOTH.AH_D-CBR-UP.AT2
760	262	7.52	2.4	5.9	4.8	8.62	350.54	strike slip	0.08180061	SRSS	-	1	-	0.1	"Mammoth Lakes-08"	1980	"Mammoth Elem School"	0.375	1	RSN262_MAMMOTH.AH_D-XMM000.AT2	RSN262_MAMMOTH.AH_D-XMM270.AT2	RSN262_MAMMOTH.AH_D-XMM-UP.AT2
761	272	9.24	2.4	5.9	4.85	11.18	353.2	strike slip	0.02517128	SRSS	-	1	-	0	"Mammoth Lakes-09"	1980	"Green Church"	0.75	1	RSN272_MAMMOTH.AH_H-XGR056.AT2	RSN272_MAMMOTH.AH_H-XGR146.AT2	RSN272_MAMMOTH.AH_H-XGR-UP.AT2
762	273	10.23	1.9	4.6	4.85	12.01	295.93	strike slip	0.06870654	SRSS	-	1	-	0	"Mammoth Lakes-09"	1980	"Hot Creek (HCF)"	0.2875	1	RSN273_MAMMOTH.AH_H-HCF000.AT2	RSN273_MAMMOTH.AH_H-HCF090.AT2	RSN273_MAMMOTH.AH_H-HCF-UP.AT2
763	367	7.69	5.3	11.6	6.36	8.41	257.38	Reverse	0.3003158	SRSS	-	1	-	1.6	"Coalinga-01"	1983	"Pleasant Valley P.P. - bldg"	0.2875	1	RSN367_COALINGA.H_H-PVB045.AT2	RSN367_COALINGA.H_H-PVB135.AT2	RSN367_COALINGA.H_H-PVB-UP.AT2
764	368	7.69	4.4	9.1	6.36	8.41	257.38	Reverse	0.6023751	SRSS	-	1	-	4.1	"Coalinga-01"	1983	"Pleasant Valley P.P. - yard"	0.175	1	RSN368_COALINGA.H_H-PVY045.AT2	RSN368_COALINGA.H_H-PVY135.AT2	RSN368_COALINGA.H_H-PVY-UP.AT2
765	383	6.51	2	4.9	5.09	12.4	257.38	Reverse	0.09863235	SRSS	-	1	-	0.1	"Coalinga-02"	1983	"Pleasant Valley P.P. - yard"	0.625	1	RSN383_COALINGA_A-PVY045.AT2	RSN383_COALINGA_A-PVY135.AT2	RSN383_COALINGA_A-PVY-UP.AT2
766	385	6.35	2.1	4.5	5.09	12.31	270.41	Reverse	0.1082898	SRSS	-	1	-	0.1	"Coalinga-02"	1983	"SUB (temp)"	0.1625	1	RSN385_COALINGA_A-SUB000.AT2	RSN385_COALINGA_A-SUB090.AT2	RSN385_COALINGA_A-SUB-UP.AT2
767	391	12.89	4	14.8	5.38	13.45	352.2	Reverse	0.1675252	SRSS	-	1	-	0.2	"Coalinga-03"	1983	"Burnett Construction"	0.125	1	RSN391_COALINGA_B-BNT270.AT2	RSN391_COALINGA_B-BNT360.AT2	RSN391_COALINGA_B-BNT-UP.AT2
768	392	12.05	8.3	16.1	5.38	12.63	286.41	Reverse	0.05742623	SRSS	-	1	-	0	"Coalinga-03"	1983	"Coalinga-14th & Elm (Old CHP)"	0.15	1	RSN392_COALINGA_B-CHP000.AT2	RSN392_COALINGA_B-CHP090.AT2	RSN392_COALINGA_B-CHP-UP.AT2
769	396	11.26	4.5	8.8	5.18	14.79	352.2	Reverse	0.1045546	SRSS	-	1	-	0.1	"Coalinga-04"	1983	"Burnett Construction"	0.4125	1	RSN396_COALINGA_C-BNT270.AT2	RSN396_COALINGA_C-BNT360.AT2	RSN396_COALINGA_C-BNT-UP.AT2
770	397	10.04	2.2	7.3	5.18	13.88	286.41	Reverse	0.1811203	SRSS	-	1	-	0.1	"Coalinga-04"	1983	"Coalinga-14th & Elm (Old CHP)"	0.375	1	RSN397_COALINGA_C-CHP000.AT2	RSN397_COALINGA_C-CHP090.AT2	RSN397_COALINGA_C-CHP-UP.AT2
771	405	8.3	6	9.7	5.77	11.5	352.2	Reverse	0.2550729	SRSS	-	1	-	0.9	"Coalinga-05"	1983	"Burnett Construction"	0.375	1	RSN405_COALINGA_D-BNT270.AT2	RSN405_COALINGA_D-BNT360.AT2	RSN405_COALINGA_D-BNT-UP.AT2
772	406	7.02	2.3	8.5	5.77	10.78	286.41	Reverse	0.341459	SRSS	-	1	-	0.8	"Coalinga-05"	1983	"Coalinga-14th & Elm (Old CHP)"	1	1	RSN406_COALINGA_D-CHP000.AT2	RSN406_COALINGA_D-CHP090.AT2	RSN406_COALINGA_D-CHP-UP.AT2
773	416	7.97	0.6	7.3	4.89	11.06	286.41	Reverse	0.113812	SRSS	-	1	-	0.1	"Coalinga-06"	1983	"Coalinga-14th & Elm (Old CHP)"	0.5	1	RSN416_COALINGA_E-CHP000.AT2	RSN416_COALINGA_E-CHP090.AT2	RSN416_COALINGA_E-CHP-UP.AT2
774	418	7.31	0.4	2.8	5.21	10.89	286.41	Reverse	0.4812402	SRSS	-	1	-	1.4	"Coalinga-07"	1983	"Coalinga-14th & Elm (Old CHP)"	0.25	1	RSN418_COALINGA_F-CHP000.AT2	RSN418_COALINGA_F-CHP090.AT2	RSN418_COALINGA_F-CHP-UP.AT2
775	423	12.68	5.5	13.2	5.23	13.33	286.41	strike slip	0.02280784	SRSS	-	1	-	0	"Coalinga-08"	1983	"Coalinga-14th & Elm (Old CHP)"	1	1	RSN423_COALINGA_G-CHP000.AT2	RSN423_COALINGA_G-CHP090.AT2	RSN423_COALINGA_G-CHP-UP.AT2
776	456	13.68	6.6	16.6	6.19	13.69	270.84	strike slip	0.1623428	SRSS	-	1	-	0.2	"Morgan Hill"	1984	"Gilroy Array #2"	0.25	1	RSN456_MORGAN_G02000.AT2	RSN456_MORGAN_G02090.AT2	RSN456_MORGAN_G02-UP.AT2
777	457	13.01	6.8	20.4	6.19	13.02	349.85	strike slip	0.194783	SRSS	-	1	-	0.3	"Morgan Hill"	1984	"Gilroy Array #3"	0.1	1	RSN457_MORGAN_G03000.AT2	RSN457_MORGAN_G03090.AT2	RSN457_MORGAN_G03-UP.AT2
778	460	12.06	5.5	10.7	6.19	12.07	333.85	strike slip	0.1905631	SRSS	-	1	-	0.3	"Morgan Hill"	1984	"Gilroy Array #7"	0.25	1	RSN460_MORGAN_GMR000.AT2	RSN460_MORGAN_GMR090.AT2	RSN460_MORGAN_GMR-UP.AT2
779	461	3.45	8.9	15.3	6.19	3.48	281.61	strike slip	0.156094	SRSS	-	1	-	0.9	"Morgan Hill"	1984	"Halls Valley"	0.25	1	RSN461_MORGAN_HVR150.AT2	RSN461_MORGAN_HVR240.AT2	RSN461_MORGAN_HVR-UP.AT2
780	502	12.37	3.1	9.5	5.6	13.54	281.61	strike slip	0.1122821	SRSS	-	1	-	0.2	"Mt. Lewis"	1986	"Halls Valley"	0.25	1	RSN502_MTLEWIS_HVR000.AT2	RSN502_MTLEWIS_HVR090.AT2	RSN502_MTLEWIS_HVR-UP.AT2
781	517	0.99	3.8	7.6	6.06	6.82	359	Reverse Oblique	0.3212386	SRSS	-	1	-	1.2	"N. Palm Springs"	1986	"Desert Hot Springs"	0.2875	1	RSN517_PALMSPR_DSP000.AT2	RSN517_PALMSPR_DSP090.AT2	-----
782	529	0	2.1	5.2	6.06	4.04	344.67	Reverse Oblique	0.6926646	SRSS	-	1	-	2	"N. Palm Springs"	1986	"North Palm Springs"	0.25	1	RSN529_PALMSPR_NPS210.AT2	RSN529_PALMSPR_NPS300.AT2	RSN529_PALMSPR_NPS-UP.AT2
783	530	10.08	6	17.2	6.06	10.84	312.47	Reverse Oblique	0.1605325	SRSS	-	1	-	0.3	"N. Palm Springs"	1986	"Palm Springs Airport"	0.25	1	RSN530_PALMSPR_PSA000.AT2	RSN530_PALMSPR_PSA090.AT2	-----
784	547	6.07	3.1	11.5	5.77	6.39	316.19	strike slip	0.2718815	SRSS	-	1	-	0.5	"Chalfant Valley-01"	1986	"Zack Brothers Ranch"	0.1125	1	RSN547_CHALFANT.B_B-ZAK270.AT2	RSN547_CHALFANT.B_B-ZAK360.AT2	RSN547_CHALFANT.B_B-ZAK-UP.AT2
785	558	6.44	2.6	8.1	6.19	7.58	316.19	strike slip	0.4472373	SRSS	-	1	-	2	"Chalfant Valley-02"	1986	"Zack Brothers Ranch"	0.125	1	RSN558_CHALFANT.A_A-ZAK270.AT2	RSN558_CHALFANT.A_A-ZAK360.AT2	RSN558_CHALFANT.A_A-ZAK-UP.AT2
786	561	13.78	3.3	10.7	5.65	13.97	316.19	strike slip	0.1642614	SRSS	-	1	-	0.1	"Chalfant Valley-03"	1986	"Zack Brothers Ranch"	0.1625	1	RSN561_CHALFANT.B_C-ZAK270.AT2	RSN561_CHALFANT.B_C-ZAK360.AT2	RSN561_CHALFANT.B_C-ZAK-UP.AT2
787	563	8.88	7.7	17.1	5.44	10.76	316.19	strike slip	0.05913201	SRSS	-	1	-	0.1	"Chalfant Valley-04"	1986	"Zack Brothers Ranch"	0.175	1	RSN563_CHALFANT.B_D-ZAK270.AT2	RSN563_CHALFANT.B_D-ZAK360.AT2	RSN563_CHALFANT.B_D-ZAK-UP.AT2
788	706	2.6	2.7	9.1	5.99	14.73	298.68	Reverse Oblique	0.2349472	SRSS	-	1	-	0.7	"Whittier Narrows-01"	1987	"Whittier Narrows Dam upstream"	0.5	1	RSN706_WHITTIER.A_A-WHD062.AT2	RSN706_WHITTIER.A_A-WHD152.AT2	RSN706_WHITTIER.A_A-WHD-UP.AT2
789	714	6.82	1.4	6.2	5.27	13.62	349.43	Reverse Oblique	0.3437633	SRSS	-	1	-	0.4	"Whittier Narrows-02"	1987	"LA - Obregon Park"	0.375	1	RSN714_WHITTIER.B_B-OBR270.AT2	RSN714_WHITTIER.B_B-OBR360.AT2	RSN714_WHITTIER.B_B-OBR-UP.AT2
790	725	11.16	11.2	13.7	6.54	11.16	316.64	strike slip	0.4749827	SRSS	-	1	-	2.1	"Superstition Hills-02"	1987	"Poe Road (temp)"	0.1625	1	RSN725_SUPER.B_B-POE270.AT2	RSN725_SUPER.B_B-POE360.AT2	-----
791	821	0	2.1	8.4	6.69	4.38	352.05	strike slip	0.4961846	SRSS	-	1	-	1.8	"Erzican_ Turkey"	1992	"Erzincan"	0.125	1	RSN821_ERZINCAN_ERZ-NS.AT2	RSN821_ERZINCAN_ERZ-EW.AT2	RSN821_ERZINCAN_ERZ-UP.AT2
792	949	3.3	6.4	13.5	6.69	8.66	297.71	Reverse	0.3450987	SRSS	-	1	-	1.5	"Northridge-01"	1994	"Arleta - Nordhoff Fire Sta"	0.12	1	RSN949_NORTHR_ARL090.AT2	RSN949_NORTHR_ARL360.AT2	RSN949_NORTHR_ARL-UP.AT2
793	959	0	6.6	11.9	6.69	14.7	267.49	Reverse	0.3576214	SRSS	-	1	-	2.8	"Northridge-01"	1994	"Canoga Park - Topanga Can"	0.125	1	RSN959_NORTHR_CNP106.AT2	RSN959_NORTHR_CNP196.AT2	RSN959_NORTHR_CNP-UP.AT2
794	960	11.39	3.2	6.3	6.69	12.44	325.6	Reverse	0.4036077	SRSS	-	1	-	2	"Northridge-01"	1994	"Canyon Country - W Lost Cany"	0.125	1	RSN960_NORTHR_LOS000.AT2	RSN960_NORTHR_LOS270.AT2	RSN960_NORTHR_LOS-UP.AT2
795	1042	7.89	7	16	6.69	12.51	326.47	Reverse	0.3086829	SRSS	-	1	-	1.2	"Northridge-01"	1994	"N Hollywood - Coldwater Can"	0.125	1	RSN1042_NORTHR_CWC180.AT2	RSN1042_NORTHR_CWC270.AT2	RSN1042_NORTHR_CWC-UP.AT2
796	1048	0	6.6	15.7	6.69	12.09	280.86	Reverse	0.3414804	SRSS	-	1	-	4.6	"Northridge-01"	1994	"Northridge - 17645 Saticoy St"	0.1625	1	RSN1048_NORTHR_STC090.AT2	RSN1048_NORTHR_STC180.AT2	-----
797	1082	5.59	5.8	16.7	6.69	10.05	320.93	Reverse	0.2766549	SRSS	-	1	-	1.5	"Northridge-01"	1994	"Sun Valley - Roscoe Blvd"	0.125	1	RSN1082_NORTHR_RO3000.AT2	RSN1082_NORTHR_RO3090.AT2	RSN1082_NORTHR_RO3-UP.AT2
798	1101	11.34	6.9	19.4	6.9	11.34	256	strike slip	0.2757828	SRSS	-	1	-	2	"Kobe_ Japan"	1995	"Amagasaki"	0.125	1	RSN1101_KOBE_AMA000.AT2	RSN1101_KOBE_AMA090.AT2	RSN1101_KOBE_AMA-UP.AT2
799	1495	6.34	19.2	26.8	7.62	6.34	359.13	Reverse Oblique	0.2389129	SRSS	-	1	-	1.7	"Chi-Chi_ Taiwan"	1999	"TCU055"	0.25	1	RSN1495_CHICHI_TCU055-E.AT2	RSN1495_CHICHI_TCU055-N.AT2	RSN1495_CHICHI_TCU055-V.AT2
800	1547	14.91	28.6	38.8	7.62	14.91	270.22	Reverse Oblique	0.1516146	SRSS	-	1	-	1.4	"Chi-Chi_ Taiwan"	1999	"TCU123"	0.05	1	RSN1547_CHICHI_TCU123-E.AT2	RSN1547_CHICHI_TCU123-N.AT2	RSN1547_CHICHI_TCU123-V.AT2
801	1605	0	7.3	11.1	7.14	6.58	281.86	strike slip	0.4042971	SRSS	-	1	-	2.9	"Duzce_ Turkey"	1999	"Duzce"	0.1	1	RSN1605_DUZCE_DZC180.AT2	RSN1605_DUZCE_DZC270.AT2	RSN1605_DUZCE_DZC-UP.AT2
802	1615	9.14	13.6	16.1	7.14	9.14	338	strike slip	0.2594	SRSS	-	1	-	1	"Duzce_ Turkey"	1999	"Lamont 1062"	0.0625	1	RSN1615_DUZCE_1062-N.AT2	RSN1615_DUZCE_1062-E.AT2	RSN1615_DUZCE_1062-V.AT2
803	1651	1.48	1.7	8.6	6.05	8.04	297.71	Reverse	0.100349	SRSS	-	1	-	0	"Northridge-02"	1994	"Arleta - Nordhoff Fire Sta"	1.2	1	RSN1651_NORTH001_ARL090.AT2	RSN1651_NORTH001_ARL360.AT2	RSN1651_NORTH001_ARL-UP.AT2
804	1665	7.36	3.6	12.5	6.05	8.29	269.14	Reverse	0.03652911	SRSS	-	1	-	0	"Northridge-02"	1994	"Newhall - Fire Sta"	0.8	1	RSN1665_NORTH001_NWH090.AT2	RSN1665_NORTH001_NWH360.AT2	RSN1665_NORTH001_NWH-UP.AT2
805	1670	7.65	3.6	7.4	5.2	9.35	269.14	Reverse	0.1070023	SRSS	-	1	-	0.2	"Northridge-03"	1994	"Newhall - Fire Sta"	0.3	1	RSN1670_NORTH009_NWH090.AT2	RSN1670_NORTH009_NWH180.AT2	RSN1670_NORTH009_NWH-UP.AT2
806	1693	1.32	4	9.4	5.28	12.06	297.71	Reverse	0.1193175	SRSS	-	1	-	0.1	"Northridge-06"	1994	"Arleta - Nordhoff Fire Sta"	0.8	1	RSN1693_NORTH392_ARL090.AT2	RSN1693_NORTH392_ARL360.AT2	RSN1693_NORTH392_ARL-UP.AT2
807	1722	1.83	1.5	2.3	5.28	11.14	280.86	Reverse	0.1977422	SRSS	-	1	-	0.2	"Northridge-06"	1994	"Northridge - 17645 Saticoy St"	0.875	1	RSN1722_NORTH392_STC090.AT2	RSN1722_NORTH392_STC180.AT2	RSN1722_NORTH392_STC-UP.AT2
808	1725	1.03	2.4	4	5.28	11.6	318.16	Reverse	0.08486591	SRSS	-	1	-	0.1	"Northridge-06"	1994	"Panorama City - Roscoe"	1.5	1	RSN1725_NORTH392_RO2090.AT2	RSN1725_NORTH392_RO2180.AT2	RSN1725_NORTH392_RO2-UP.AT2
809	1728	3.39	1.6	2.7	5.28	12.96	282.25	Reverse	0.5292639	SRSS	-	1	-	2.1	"Northridge-06"	1994	"Rinaldi Receiving Sta"	1.25	1	RSN1728_NORTH392_RRS228.AT2	RSN1728_NORTH392_RRS318.AT2	RSN1728_NORTH392_RRS-UP.AT2
810	1733	2.8	2.7	3.7	5.28	12.22	320.93	Reverse	0.1354206	SRSS	-	1	-	0.1	"Northridge-06"	1994	"Sun Valley - Roscoe Blvd"	1.25	1	RSN1733_NORTH392_RO3000.AT2	RSN1733_NORTH392_RO3090.AT2	RSN1733_NORTH392_RO3-UP.AT2
811	1736	6.68	1.8	2.4	5.28	14.67	251.24	Reverse	0.1893149	SRSS	-	1	-	0.3	"Northridge-06"	1994	"Sylmar - Converter Sta"	1.25	1	RSN1736_NORTH392_SCS052.AT2	RSN1736_NORTH392_SCS142.AT2	RSN1736_NORTH392_SCS-UP.AT2
812	1739	7.09	3.9	10.2	5.28	13.08	257.21	Reverse	0.372591	SRSS	-	1	-	0.9	"Northridge-06"	1994	"Tarzana - Cedar Hill A"	0.6	1	RSN1739_NORTH392_TAR090.AT2	RSN1739_NORTH392_TAR360.AT2	RSN1739_NORTH392_TAR-UP.AT2
813	1756	11.64	9.8	19.8	5.17	13.49	272.8	strike slip	0.06297748	SRSS	-	1	-	0	"San Juan Bautista"	1998	"Hollister - City Hall Annex"	0.5	1	RSN1756_SANJUAN_CHA090.AT2	RSN1756_SANJUAN_CHA180.AT2	RSN1756_SANJUAN_CHA-UP.AT2
814	1853	8.48	2.3	3.4	5	11.5	328.57	strike slip	0.4091612	SRSS	-	1	-	1.1	"Yountville"	2000	"Napa Fire Station #3"	0.078	1	RSN1853_YOUNTVL_2016A090.AT2	RSN1853_YOUNTVL_2016B360.AT2	RSN1853_YOUNTVL_2016C-UP.AT2
815	1866	9.69	1.3	6.1	5	12.42	299.37	strike slip	0.1851804	SRSS	-	1	-	0.1	"Yountville"	2000	"Sonoma Fire Station #1"	0.078	1	RSN1866_YOUNTVL_1432B180.AT2	RSN1866_YOUNTVL_1432A270.AT2	RSN1866_YOUNTVL_1432C-UP.AT2
816	2020	5.45	2.2	6.1	4.9	9.77	349.85	strike slip	0.2167616	SRSS	-	1	-	0.2	"Gilroy"	2002	"Gilroy Array #3"	0.39	1	RSN2020_GILROY2_G03058.AT2	RSN2020_GILROY2_G03328.AT2	RSN2020_GILROY2_G03-UP.AT2
817	2039	12.19	9.5	20.3	4.9	14.51	335.5	strike slip	0.02386164	SRSS	-	1	-	0	"Gilroy"	2002	"San Juan Bautista_ 24 Polk St"	0.39	1	RSN2039_GILROY2_SJB039.AT2	RSN2039_GILROY2_SJB129.AT2	RSN2039_GILROY2_SJB-UP.AT2
818	2049	7.27	2.2	7.2	4.265	9.44	359.47	strike slip	0.1256751	SRSS	-	1	-	0.1	"Yorba Linda"	2002	"Anaheim - Lakeview & Riverdale"	0.39	1	RSN2049_YLINDA_ALR078.AT2	RSN2049_YLINDA_ALR168.AT2	RSN2049_YLINDA_ALR-UP.AT2
819	3702	7.46	1.2	9.6	5.27	13.28	290.63	Reverse Oblique	0.1860308	SRSS	-	1	-	0.1	"Whittier Narrows-02"	1987	"El Monte - Fairview Av"	0.5	1	RSN3702_WHITTIER.B_B-FAI095.AT2	RSN3702_WHITTIER.B_B-FAI185.AT2	RSN3702_WHITTIER.B_B-FAI-UP.AT2
820	3775	8.98	3	3.2	5.28	14.2	267.49	Reverse	0.1244448	SRSS	-	1	-	0.2	"Northridge-06"	1994	"Canoga Park - Topanga Can"	1.25	1	RSN3775_NORTH392_CNP106.AT2	RSN3775_NORTH392_CNP196.AT2	RSN3775_NORTH392_CNP-UP.AT2
821	3777	5.12	1.6	3	5.28	12.45	326.47	Reverse	0.1108372	SRSS	-	1	-	0.1	"Northridge-06"	1994	"N Hollywood - Coldwater Can"	1.25	1	RSN3777_NORTH392_CWC180.AT2	RSN3777_NORTH392_CWC270.AT2	RSN3777_NORTH392_CWC-UP.AT2
822	3933	14.42	5.4	11.9	6.61	14.42	331	strike slip	0.25177	SRSS	-	1	-	0.6	"Tottori_ Japan"	2000	"SMN001"	0.04125	1	RSN3933_TOTTORI_SMN001NS.AT2	RSN3933_TOTTORI_SMN001EW.AT2	RSN3933_TOTTORI_SMN001UD.AT2
823	3968	0.83	6	35.3	6.61	0.97	310.21	strike slip	0.7717133	SRSS	-	1	-	11.8	"Tottori_ Japan"	2000	"TTRH02"	0.125	1	RSN3968_TOTTORI_TTRH02NS.AT2	RSN3968_TOTTORI_TTRH02EW.AT2	RSN3968_TOTTORI_TTRH02UD.AT2
824	4074	4.36	4.8	12.4	6	5.15	340.45	strike slip	0.1879904	SRSS	-	1	-	0.8	"Parkfield-02_ CA"	2004	"PARKFIELD - VINEYARD CANYON"	0.125	1	RSN4074_PARK2004_VINEY-90.AT2	RSN4074_PARK2004_VINEY360.AT2	RSN4074_PARK2004_VINEY-UP.AT2
825	4084	0.95	4.5	12.2	6	2.68	269.55	strike slip	0.237856	SRSS	-	1	-	1	"Parkfield-02_ CA"	2004	"PARKFIELD - 1-STORY SCHOOL BLDG"	0.1875	1	RSN4084_PARK2004_36531-93.AT2	RSN4084_PARK2004_36531003.AT2	-----
826	4085	12.59	5.8	16.2	6	12.97	357.35	strike slip	0.1961005	SRSS	-	1	-	0.1	"Parkfield-02_ CA"	2004	"Shandon-1-story High School Bldg"	0.125	1	RSN4085_PARK2004_36535180.AT2	RSN4085_PARK2004_36535270.AT2	RSN4085_PARK2004_36535-UP.AT2
827	4104	4.81	1.6	7.6	6	5.53	283.38	strike slip	0.3020185	SRSS	-	1	-	0.5	"Parkfield-02_ CA"	2004	"Parkfield - Cholame 4AW"	0.25	1	RSN4104_PARK2004_C4A090.AT2	RSN4104_PARK2004_C4A360.AT2	RSN4104_PARK2004_C4A-UP.AT2
828	4105	8.16	2.3	8.6	6	8.66	251.57	strike slip	0.2336072	SRSS	-	1	-	0.8	"Parkfield-02_ CA"	2004	"Parkfield - Cholame 6W"	0.5	1	RSN4105_PARK2004_C06090.AT2	RSN4105_PARK2004_C06360.AT2	RSN4105_PARK2004_C06-UP.AT2
829	4110	0.87	3.5	8.4	6	2.7	266.65	strike slip	0.1788514	SRSS	-	1	-	0.3	"Parkfield-02_ CA"	2004	"Parkfield - Fault Zone 6"	0.375	1	RSN4110_PARK2004_Z06090.AT2	RSN4110_PARK2004_Z06360.AT2	RSN4110_PARK2004_Z06-UP.AT2
830	4111	0.95	5.9	9.8	6	2.67	297.46	strike slip	0.2319806	SRSS	-	1	-	0.9	"Parkfield-02_ CA"	2004	"Parkfield - Fault Zone 7"	0.075	1	RSN4111_PARK2004_Z07090.AT2	RSN4111_PARK2004_Z07360.AT2	RSN4111_PARK2004_Z07-UP.AT2
831	4112	3.05	4.4	8.5	6	3.95	308.84	strike slip	0.5739973	SRSS	-	1	-	1.5	"Parkfield-02_ CA"	2004	"Parkfield - Fault Zone 8"	0.25	1	RSN4112_PARK2004_Z08090.AT2	RSN4112_PARK2004_Z08360.AT2	RSN4112_PARK2004_Z08-UP.AT2
832	4117	0.8	5.3	11.7	6	2.67	307.59	strike slip	0.144987	SRSS	-	1	-	0.6	"Parkfield-02_ CA"	2004	"Parkfield - Fault Zone 15"	0.125	1	RSN4117_PARK2004_Z15090.AT2	RSN4117_PARK2004_Z15360.AT2	RSN4117_PARK2004_Z15-UP.AT2
833	4120	2.13	6.4	12.5	6	3.38	290.5	strike slip	0.1644902	SRSS	-	1	-	0.3	"Parkfield-02_ CA"	2004	"Parkfield - Gold Hill 2W"	0.375	1	RSN4120_PARK2004_PG2090.AT2	RSN4120_PARK2004_PG2360.AT2	RSN4120_PARK2004_PG2-UP.AT2
834	4131	1	4.3	8.7	6	2.75	284.21	strike slip	0.1675298	SRSS	-	1	-	0.3	"Parkfield-02_ CA"	2004	"Parkfield - Vineyard Cany 1W"	0.1625	1	RSN4131_PARK2004_VC1090.AT2	RSN4131_PARK2004_VC1360.AT2	RSN4131_PARK2004_VC1-UP.AT2
835	4134	4.43	3	6.9	6	5.21	308.87	strike slip	0.2819196	SRSS	-	1	-	0.9	"Parkfield-02_ CA"	2004	"Parkfield - Vineyard Cany 3W"	0.125	1	RSN4134_PARK2004_VYC090.AT2	RSN4134_PARK2004_VYC360.AT2	RSN4134_PARK2004_VYC-UP.AT2
836	4136	9.2	4.8	8.3	6	9.67	320.39	strike slip	0.1691047	SRSS	-	1	-	0.3	"Parkfield-02_ CA"	2004	"Parkfield - Vineyard Cany 5W"	0.375	1	RSN4136_PARK2004_VC5090.AT2	RSN4136_PARK2004_VC5360.AT2	RSN4136_PARK2004_VC5-UP.AT2
837	4138	9.63	6.2	16.7	6	10.08	357.79	strike slip	0.1837656	SRSS	-	1	-	0.5	"Parkfield-02_ CA"	2004	"PARKFIELD - UPSAR 01"	0.1	1	RSN4138_PARK2004_UP01090.AT2	RSN4138_PARK2004_UP01360.AT2	RSN4138_PARK2004_UP01-UP.AT2
838	4146	8.65	6.3	16.6	6	9.14	341.7	strike slip	0.3081398	SRSS	-	1	-	0.9	"Parkfield-02_ CA"	2004	"PARKFIELD - UPSAR 10"	0.125	1	RSN4146_PARK2004_UP10090.AT2	RSN4146_PARK2004_UP10360.AT2	RSN4146_PARK2004_UP10-UP.AT2
839	4207	4.22	6.1	36.7	6.63	12.81	274.17	Reverse	0.3781013	SRSS	-	1	-	3.4	"Niigata_ Japan"	2004	"NIG017"	0.0375	1	RSN4207_NIIGATA_NIG017NS.AT2	RSN4207_NIIGATA_NIG017EW.AT2	RSN4207_NIIGATA_NIG017UD.AT2
840	33	15.96	1.3	5.5	6.19	15.96	527.92	strike slip	0.3565246	SRSS	-	1	-	0.5	"Parkfield"	1966	"Temblor pre-1969"	0.1875	1	RSN33_PARKF_TMB205.AT2	RSN33_PARKF_TMB295.AT2	RSN33_PARKF_TMBDWN.AT2
841	125	14.97	2.5	4.9	6.5	15.82	505.23	Reverse	0.357127	SRSS	-	1	-	1.2	"Friuli_ Italy-01"	1976	"Tolmezzo"	0.1625	1	RSN125_FRIULI.A_A-TMZ000.AT2	RSN125_FRIULI.A_A-TMZ270.AT2	RSN125_FRIULI.A_A-TMZ-UP.AT2
842	234	14.28	4.7	10.3	5.69	16.88	537.16	strike slip	0.193275	SRSS	-	1	-	0.1	"Mammoth Lakes-02"	1980	"Long Valley Dam (Upr L Abut)"	0.375	1	RSN234_MAMMOTH.J_J-LUL000.AT2	RSN234_MAMMOTH.J_J-LUL090.AT2	RSN234_MAMMOTH.J_J-LUL-UP.AT2
843	237	10.31	3.8	12.4	5.91	18.13	537.16	strike slip	0.1112164	SRSS	-	1	-	0.1	"Mammoth Lakes-03"	1980	"Long Valley Dam (Downst)"	0.25	1	RSN237_MAMMOTH.AH_A-LVD000.AT2	RSN237_MAMMOTH.AH_A-LVD090.AT2	RSN237_MAMMOTH.AH_A-LVD-UP.AT2
844	238	10.31	4.5	12.8	5.91	18.13	537.16	strike slip	0.08665854	SRSS	-	1	-	0.1	"Mammoth Lakes-03"	1980	"Long Valley Dam (L Abut)"	0.3	1	RSN238_MAMMOTH.AH_A-LVL000.AT2	RSN238_MAMMOTH.AH_A-LVL090.AT2	RSN238_MAMMOTH.AH_A-LVL-UP.AT2
845	239	10.31	4.1	8.4	5.91	18.13	537.16	strike slip	0.4822093	SRSS	-	1	-	0.7	"Mammoth Lakes-03"	1980	"Long Valley Dam (Upr L Abut)"	0.25	1	RSN239_MAMMOTH.AH_A-LUL000.AT2	RSN239_MAMMOTH.AH_A-LUL090.AT2	RSN239_MAMMOTH.AH_A-LUL-UP.AT2
846	245	14.91	3	7.6	5.7	15.89	537.16	strike slip	0.1102388	SRSS	-	1	-	0.1	"Mammoth Lakes-05"	1980	"Long Valley Dam (Upr L Abut)"	0.2875	1	RSN245_MAMMOTH.K_K-LUL000.AT2	RSN245_MAMMOTH.K_K-LUL090.AT2	RSN245_MAMMOTH.K_K-LUL-UP.AT2
847	250	9.65	3.2	7.1	5.94	16.03	537.16	strike slip	0.9452936	SRSS	-	1	-	1.5	"Mammoth Lakes-06"	1980	"Long Valley Dam (Upr L Abut)"	0.375	1	RSN250_MAMMOTH.L_L-LUL000.AT2	RSN250_MAMMOTH.L_L-LUL090.AT2	RSN250_MAMMOTH.L_L-LUL-UP.AT2
848	545	14.99	3.1	16.9	5.77	15.13	585.12	strike slip	0.04762951	SRSS	-	1	-	0	"Chalfant Valley-01"	1986	"Bishop - Paradise Lodge"	0.1375	1	RSN545_CHALFANT.B_B-BPL070.AT2	RSN545_CHALFANT.B_B-BPL160.AT2	RSN545_CHALFANT.B_B-BPL-UP.AT2
849	550	14.97	5.4	10.6	6.19	18.31	585.12	strike slip	0.1663856	SRSS	-	1	-	0.2	"Chalfant Valley-02"	1986	"Bishop - Paradise Lodge"	0.125	1	RSN550_CHALFANT.A_A-BPL070.AT2	RSN550_CHALFANT.A_A-BPL160.AT2	RSN550_CHALFANT.A_A-BPL-UP.AT2
850	594	4.34	6.8	11.9	5.99	16.72	544.68	Reverse Oblique	0.1336313	SRSS	-	1	-	0.1	"Whittier Narrows-01"	1987	"Baldwin Park - N Holly"	0.1	1	RSN594_WHITTIER.A_A-NHO180.AT2	RSN594_WHITTIER.A_A-NHO270.AT2	RSN594_WHITTIER.A_A-NHO-UP.AT2
851	952	12.39	5.1	7.7	6.69	18.36	545.66	Reverse	0.6209191	SRSS	-	1	-	3	"Northridge-01"	1994	"Beverly Hills - 12520 Mulhol"	0.1875	1	RSN952_NORTHR_MU2035.AT2	RSN952_NORTHR_MU2125.AT2	RSN952_NORTHR_MU2-UP.AT2
852	954	19.1	6.1	10.7	6.69	19.74	550.11	Reverse	0.1682876	SRSS	-	1	-	0.5	"Northridge-01"	1994	"Big Tujunga_ Angeles Nat F"	0.4125	1	RSN954_NORTHR_TUJ262.AT2	RSN954_NORTHR_TUJ352.AT2	RSN954_NORTHR_TUJ-UP.AT2
853	957	15.87	5.9	11.6	6.69	16.88	581.93	Reverse	0.1116082	SRSS	-	1	-	0.3	"Northridge-01"	1994	"Burbank - Howard Rd."	0.125	1	RSN957_NORTHR_HOW060.AT2	RSN957_NORTHR_HOW330.AT2	RSN957_NORTHR_HOW-UP.AT2
854	1184	19.93	6.9	29.8	7.62	19.96	538.69	Reverse Oblique	0.1742769	SRSS	-	1	-	0.7	"Chi-Chi_ Taiwan"	1999	"CHY010"	0.0375	1	RSN1184_CHICHI_CHY010-N.AT2	RSN1184_CHICHI_CHY010-W.AT2	RSN1184_CHICHI_CHY010-V.AT2
855	1532	17.16	18.9	28	7.62	17.16	575.54	Reverse Oblique	0.1133893	SRSS	-	1	-	0.7	"Chi-Chi_ Taiwan"	1999	"TCU105"	0.0375	1	RSN1532_CHICHI_TCU105-E.AT2	RSN1532_CHICHI_TCU105-N.AT2	RSN1532_CHICHI_TCU105-V.AT2
856	1694	10.57	2.6	3.6	5.28	15.25	545.66	Reverse	0.1532824	SRSS	-	1	-	0.2	"Northridge-06"	1994	"Beverly Hills - 12520 Mulhol"	2.5	1	RSN1694_NORTH392_MU2035.AT2	RSN1694_NORTH392_MU2125.AT2	-----
857	1696	13.89	0.6	1.3	5.28	19.31	581.93	Reverse	0.06249907	SRSS	-	1	-	0	"Northridge-06"	1994	"Burbank - Howard Rd."	1.625	1	RSN1696_NORTH392_HOW060.AT2	RSN1696_NORTH392_HOW330.AT2	-----
858	1723	10.21	2.8	7.6	5.28	17.33	508.08	Reverse	0.1520061	SRSS	-	1	-	0.2	"Northridge-06"	1994	"Pacoima Kagel Canyon"	0.3	1	RSN1723_NORTH392_PKC090.AT2	RSN1723_NORTH392_PKC360.AT2	RSN1723_NORTH392_PKC-UP.AT2
859	1732	15.01	1.5	3	5.28	18.61	557.42	Reverse	0.07798435	SRSS	-	1	-	0.1	"Northridge-06"	1994	"Simi Valley - Katherine Rd"	1.75	1	RSN1732_NORTH392_KAT000.AT2	RSN1732_NORTH392_KAT090.AT2	-----
860	2625	14.23	11.7	21.9	6.2	16.63	549.43	Reverse	0.03738798	SRSS	-	1	-	0	"Chi-Chi_ Taiwan-03"	1999	"TCU074"	0.04	1	RSN2625_CHICHI.03_TCU074N.AT2	RSN2625_CHICHI.03_TCU074E.AT2	RSN2625_CHICHI.03_TCU074V.AT2
861	2626	18.47	2.1	8.9	6.2	19.65	573.02	Reverse	0.2225657	SRSS	-	1	-	0.2	"Chi-Chi_ Taiwan-03"	1999	"TCU075"	0.05	1	RSN2626_CHICHI.03_TCU075N.AT2	RSN2626_CHICHI.03_TCU075E.AT2	RSN2626_CHICHI.03_TCU075V.AT2
862	2703	17.63	5.6	12.3	6.2	17.7	542.61	strike slip	0.2051559	SRSS	-	1	-	0.3	"Chi-Chi_ Taiwan-04"	1999	"CHY028"	0.0325	1	RSN2703_CHICHI.04_CHY028N.AT2	RSN2703_CHICHI.04_CHY028E.AT2	RSN2703_CHICHI.04_CHY028V.AT2
863	3686	11.68	6	9.6	5.27	16.03	544.68	Reverse Oblique	0.06252432	SRSS	-	1	-	0	"Whittier Narrows-02"	1987	"Baldwin Park - N Holly"	0.15	1	RSN3686_WHITTIER.B_B-NHO180.AT2	RSN3686_WHITTIER.B_B-NHO270.AT2	RSN3686_WHITTIER.B_B-NHO-UP.AT2
864	4013	16.17	8.7	18.8	6.52	19.01	509.04	Reverse	0.09298473	SRSS	-	1	-	0.2	"San Simeon_ CA"	2003	"San Antonio Dam - Toe"	0.25	1	RSN4013_SANSIMEO_36258021.AT2	RSN4013_SANSIMEO_36258111.AT2	RSN4013_SANSIMEO_36258-UP.AT2
865	4549	9.98	3	5.8	5.4	17.49	563.74	Normal	0.08850052	SRSS	-	1	-	0	"L'Aquila (aftershock 2)_ Italy"	2009	"L'Aquila - V. Aterno - Il Moro"	0.075	1	RSN4549_L-AQUILA.B_BO311XTE.AT2	RSN4549_L-AQUILA.B_BO311YLN.AT2	RSN4549_L-AQUILA.B_BO311ZUP.AT2
866	4550	9.35	2.7	6.2	5.4	16.82	585.04	Normal	0.07083196	SRSS	-	1	-	0	"L'Aquila (aftershock 2)_ Italy"	2009	"L'Aquila - V. Aterno - M. Pettino"	0.0625	1	RSN4550_L-AQUILA.B_VO026XTE.AT2	RSN4550_L-AQUILA.B_VO026YLN.AT2	RSN4550_L-AQUILA.B_VO026ZUP.AT2
867	4553	10.4	3.6	7.7	5.4	17.89	552	Normal	0.05202676	SRSS	-	1	-	0	"L'Aquila (aftershock 2)_ Italy"	2009	"L'Aquila - V. Aterno -F. Aterno"	0.125	1	RSN4553_L-AQUILA.B_CW119XTE.AT2	RSN4553_L-AQUILA.B_CW119YLN.AT2	RSN4553_L-AQUILA.B_CW119ZUP.AT2
868	4850	13.68	5.3	16.8	6.8	16.86	561.59	Reverse	0.4527325	SRSS	-	1	-	1.7	"Chuetsu-oki_ Japan"	2007	"Yoshikawaku Joetsu City"	0.0625	1	RSN4850_CHUETSU_65013NS.AT2	RSN4850_CHUETSU_65013EW.AT2	RSN4850_CHUETSU_65013UD.AT2
869	4863	3.97	9.6	17.3	6.8	16.27	514.3	Reverse	0.3747876	SRSS	-	1	-	2.2	"Chuetsu-oki_ Japan"	2007	"Nagaoka"	0.15	1	RSN4863_CHUETSU_65036NS.AT2	RSN4863_CHUETSU_65036EW.AT2	RSN4863_CHUETSU_65036UD.AT2
870	4867	11.25	5.5	10.6	6.8	15.19	561.59	Reverse	0.4047003	SRSS	-	1	-	1.2	"Chuetsu-oki_ Japan"	2007	"Teradomari Uedamachi Nagaoka"	0.075	1	RSN4867_CHUETSU_65040NS.AT2	RSN4867_CHUETSU_65040EW.AT2	RSN4867_CHUETSU_65040UD.AT2
871	4874	10.31	5.6	12.2	6.8	20	561.59	Reverse	0.6253513	SRSS	-	1	-	5.3	"Chuetsu-oki_ Japan"	2007	"Oguni Nagaoka"	0.1	1	RSN4874_CHUETSU_65057NS.AT2	RSN4874_CHUETSU_65057EW.AT2	RSN4874_CHUETSU_65057UD.AT2
872	5478	11.68	6.7	10.1	6.9	16.96	555.96	Reverse	0.3658046	SRSS	-	1	-	2.3	"Iwate_ Japan"	2008	"AKT023"	0.125	1	RSN5478_IWATE_AKT023NS.AT2	RSN5478_IWATE_AKT023EW.AT2	RSN5478_IWATE_AKT023UD.AT2
873	9829	12.67	3.7	11.1	4.6	15.72	572.53	strike slip	0.086552596	SRSS	-	1	-	0.1	"51182810"	2007	"Casa Benchmark"	0.3625	1	RSN9829_51182810_NCMCBHNN.AT2	RSN9829_51182810_NCMCBHNE.AT2	RSN9829_51182810_NCMCBHNZ.AT2
874	9840	14.98	3.8	10.7	4.6	17.85	522.7	strike slip	0.027036862	SRSS	-	1	-	0	"51182810"	2007	"Lake Crowley - Long Valley Dam Downstrm"	0.3125	1	RSN9840_51182810_54933360.AT2	RSN9840_51182810_54933090.AT2	RSN9840_51182810_54933-UP.AT2
875	11524	14.97	1.6	4.7	4.73	17.46	581	strike slip	0.028349587	SRSS	-	1	-	0	"10275733"	2007	"Lake Elsinore - Graham & Poe"	0.25	1	RSN11524_10275733_13922360.AT2	RSN11524_10275733_13922090.AT2	RSN11524_10275733_13922-UP.AT2
876	11561	13.13	1	2.3	4.73	16.37	592.42	strike slip	0.51410886	SRSS	-	1	-	0.4	"10275733"	2007	"Lake Mathews Dike Toe"	0.3625	1	RSN11561_10275733_US707360.AT2	RSN11561_10275733_US707090.AT2	RSN11561_10275733_US707-UP.AT2
877	11698	18.2	2.8	8.1	4.3	18.36	561.43	strike slip	0.025582891	SRSS	-	1	-	0	"40234037"	2009	"Coyote Lake Dam - Southwest Abutment"	0.2	1	RSN11698_40234037_57217360.AT2	RSN11698_40234037_57217090.AT2	RSN11698_40234037_57217-UP.AT2
878	12367	7.18	2.4	5.5	4.23	15.22	515.29	strike slip	0.053969542	SRSS	-	1	-	0	"40194055"	2007	"Orinda - Valley View & Moraga"	0.2	1	RSN12367_40194055_58211060.AT2	RSN12367_40194055_58211330.AT2	RSN12367_40194055_58211-UP.AT2
879	12576	14	1.9	4.9	4.1	18.85	515.29	strike slip	0.063109043	SRSS	-	1	-	0	"51207740"	2008	"Orinda - Valley View & Moraga"	0.35	1	RSN12576_51207740_58211360.AT2	RSN12576_51207740_58211090.AT2	RSN12576_51207740_58211-UP.AT2
880	12655	12.76	2.1	4.8	4.11	17.1	592.15	strike slip	0.087033945	SRSS	-	1	-	0	"14403732"	2008	"Sage - Fire Station A"	0.6875	1	RSN12655_14403732_12188360.AT2	RSN12655_14403732_12188090.AT2	RSN12655_14403732_12188-UP.AT2
881	20048	15.06	3.5	7.8	4.2	15.54	561.96	strike slip	0.022531279	SRSS	-	1	-	0	"40199209"	2007	"Yerba Buena Island #2"	0.1092437	1	RSN20048_40199209_CYBHNN.AT2	RSN20048_40199209_CYBHNE.AT2	-----
882	71	13.99	2.8	12	6.61	19.3	602.1	Reverse	0.3821495	SRSS	-	1	-	0.9	"San Fernando"	1971	"Lake Hughes #12"	0.25	1	RSN71_SFERN_L12021.AT2	RSN71_SFERN_L12291.AT2	RSN71_SFERN_L12DWN.AT2
883	129	16.26	1.8	5.8	5.5	17.68	649.67	Reverse	0.03270264	SRSS	-	1	-	0	"Fruili_ Italy-03"	1976	"San Rocco"	0.5	1	RSN129_FRIULI_SRO-NS.AT2	RSN129_FRIULI_SRO-WE.AT2	RSN129_FRIULI_SRO-UP.AT2
884	225	12.24	0.7	2.1	5.19	17.26	724.89	strike slip	0.09920626	SRSS	-	1	-	0	"Anza (Horse Canyon)-01"	1980	"Anza - Pinyon Flat"	0.4125	1	RSN225_ANZA_PFT045.AT2	RSN225_ANZA_PFT135.AT2	RSN225_ANZA_PFT-UP.AT2
885	403	12.53	2.4	9.4	5.18	15.47	617.43	Reverse	0.05325614	SRSS	-	1	-	0	"Coalinga-04"	1983	"Sulphur Baths (temp)"	0.375	1	RSN403_COALINGA_C-CSU000.AT2	RSN403_COALINGA_C-CSU090.AT2	RSN403_COALINGA_C-CSU-UP.AT2
886	537	16.55	2	7.8	6.06	17.03	659.09	Reverse Oblique	0.1449411	SRSS	-	1	-	0.1	"N. Palm Springs"	1986	"Silent Valley - Poppet Flat"	0.625	1	RSN537_PALMSPR_SIL000.AT2	RSN537_PALMSPR_SIL090.AT2	RSN537_PALMSPR_SIL-UP.AT2
887	715	16.45	1	3.9	5.27	19.78	680.37	Reverse Oblique	0.1451645	SRSS	-	1	-	0.1	"Whittier Narrows-02"	1987	"Mt Wilson - CIT Seis Sta"	0.5	1	RSN715_WHITTIER.B_B-MTW000.AT2	RSN715_WHITTIER.B_B-MTW090.AT2	RSN715_WHITTIER.B_B-MTW-UP.AT2
888	769	17.92	4.5	13	6.93	18.33	663.31	Reverse Oblique	0.1257037	SRSS	-	1	-	0.4	"Loma Prieta"	1989	"Gilroy Array #6"	0.1625	1	RSN769_LOMAP_G06000.AT2	RSN769_LOMAP_G06090.AT2	RSN769_LOMAP_G06-UP.AT2
889	809	12.15	5.6	9	6.93	18.51	713.59	Reverse Oblique	0.3125122	SRSS	-	1	-	1.6	"Loma Prieta"	1989	"UCSC"	0.125	1	RSN809_LOMAP_UC2000.AT2	RSN809_LOMAP_UC2090.AT2	RSN809_LOMAP_UC2-UP.AT2
890	810	12.04	6.2	9.7	6.93	18.41	713.59	Reverse Oblique	0.4600876	SRSS	-	1	-	2.7	"Loma Prieta"	1989	"UCSC Lick Observatory"	0.15	1	RSN810_LOMAP_LOB000.AT2	RSN810_LOMAP_LOB090.AT2	RSN810_LOMAP_LOB-UP.AT2
891	1012	9.87	5.4	8	6.69	19.07	706.22	Reverse	0.2629471	SRSS	-	1	-	1.1	"Northridge-01"	1994	"LA 00"	0.1625	1	RSN1012_NORTHR_LA0180.AT2	RSN1012_NORTHR_LA0270.AT2	RSN1012_NORTHR_LA0DWN.AT2
892	1078	1.69	4.4	8.3	6.69	16.74	715.12	Reverse	0.2314604	SRSS	-	1	-	0.9	"Northridge-01"	1994	"Santa Susana Ground"	0.14	1	RSN1078_NORTHR_SSU000.AT2	RSN1078_NORTHR_SSU090.AT2	-----
893	1520	4.67	5.4	10	7.62	18.16	665.2	Reverse Oblique	0.5188298	SRSS	-	1	-	2.7	"Chi-Chi_ Taiwan"	1999	"TCU088"	0.1	1	RSN1520_CHICHI_TCU088-N.AT2	RSN1520_CHICHI_TCU088-E.AT2	RSN1520_CHICHI_TCU088-V.AT2
894	1918	10.98	1.5	3.2	4.92	16.82	724.89	Normal Oblique	0.1229268	SRSS	-	1	-	0	"Anza-02"	2001	"Anza - Pinyon Flat"	0.13	1	RSN1918_ANZA1_PFT090.AT2	RSN1918_ANZA1_PFT360.AT2	RSN1918_ANZA1_PFT-UP.AT2
895	2622	15.04	7.4	8.9	6.2	16.46	624.85	Reverse	0.1933646	SRSS	-	1	-	0.7	"Chi-Chi_ Taiwan-03"	1999	"TCU071"	0.04	1	RSN2622_CHICHI.03_TCU071N.AT2	RSN2622_CHICHI.03_TCU071E.AT2	RSN2622_CHICHI.03_TCU071V.AT2
896	3774	12.98	1.6	2.8	5.28	17.01	740.05	Reverse	0.08192703	SRSS	-	1	-	0	"Northridge-06"	1994	"LA - Chalon Rd"	1.5	1	RSN3774_NORTH392_CHL070.AT2	RSN3774_NORTH392_CHL160.AT2	RSN3774_NORTH392_CHL-UP.AT2
897	4278	11.92	1.1	5.7	5.5	16.31	649.67	Reverse	0.08990007	SRSS	-	1	-	0	"Friuli (aftershock 9)_ Italy"	1976	"San Rocco"	0.625	1	RSN4278_FRIULI.P_W-SRO000.AT2	RSN4278_FRIULI.P_W-SRO090.AT2	RSN4278_FRIULI.P_W-SRO-UP.AT2
898	4284	17.15	3.6	6.6	6	19.59	620.56	strike slip	0.1496668	SRSS	-	1	-	0.2	"Basso Tirreno_ Italy"	1978	"Naso"	0.375	1	RSN4284_BTIRRENO.P_NSO000.AT2	RSN4284_BTIRRENO.P_NSO090.AT2	RSN4284_BTIRRENO.P_NSO-UP.AT2
899	4308	15.63	4.4	7.2	4.9	17.99	612.78	Normal	0.02805856	SRSS	-	1	-	0	"Campano Lucano (aftershock 8)_ Italy"	1981	"Arienzo"	0.875	1	RSN4308_CLUCANO.P_N-ARI000.AT2	RSN4308_CLUCANO.P_N-ARI090.AT2	RSN4308_CLUCANO.P_N-ARI-UP.AT2
900	4551	10.76	3.4	6.5	5.4	18.16	685	Normal	0.07349656	SRSS	-	1	-	0	"L'Aquila (aftershock 2)_ Italy"	2009	"L'Aquila - V. Aterno -Colle Grilli"	0.25	1	RSN4551_L-AQUILA.B_FA237XTE.AT2	RSN4551_L-AQUILA.B_FA237YLN.AT2	RSN4551_L-AQUILA.B_FA237ZUP.AT2
901	4554	13.99	7.8	15.4	5.4	19.97	717	Normal	0.04097556	SRSS	-	1	-	0	"L'Aquila (aftershock 2)_ Italy"	2009	"L'Aquila - Parking"	0.0625	1	RSN4554_L-AQUILA.B_AM440XTE.AT2	RSN4554_L-AQUILA.B_AM440YLN.AT2	RSN4554_L-AQUILA.B_AM440ZUP.AT2
902	4864	4.69	7.7	15.8	6.8	16.1	655.45	Reverse	0.3186216	SRSS	-	1	-	1.9	"Chuetsu-oki_ Japan"	2007	"Yoitamachi Yoita Nagaoka"	0.1	1	RSN4864_CHUETSU_65037NS.AT2	RSN4864_CHUETSU_65037EW.AT2	RSN4864_CHUETSU_65037UD.AT2
903	8110	13.91	3.9	10	6.2	16.13	649.67	Reverse Oblique	0.1485167	SRSS	-	1	-	0.2	"Christchurch_ New Zealand"	2011	"MQZ"	0.025	1	RSN8110_CCHURCH_MQZE.AT2	RSN8110_CCHURCH_MQZN.AT2	RSN8110_CCHURCH_MQZUP.AT2
904	11059	14.9	2.8	4.9	4.3	15.13	729.65	strike slip	0.022740219	SRSS	-	1	-	0	"21522424"	2006	"Gilroy - Gavilan Coll."	0.25	1	RSN11059_51171759_47006071.AT2	RSN11059_51171759_47006341.AT2	RSN11059_51171759_47006-UP.AT2
905	12520	9.69	3.2	5.3	4.1	15.86	652.29	strike slip	0.025679954	SRSS	-	1	-	0	"51207740"	2008	"Russellman Park"	0.3	1	RSN12520_51207740_NCRPBHNN.AT2	RSN12520_51207740_NCRPBHNE.AT2	RSN12520_51207740_NCRPBHNZ.AT2
906	12634	12.94	3.4	8.5	4.11	17.26	704.1	strike slip	0.022598106	SRSS	-	1	-	0	"14403732"	2008	"Red Mountain_ Riverside Co._ Ca_ Usa"	0.1625	1	RSN12634_14403732_AZRDMHHN.AT2	RSN12634_14403732_AZRDMHHE.AT2	RSN12634_14403732_AZRDMHHZ.AT2
907	13794	11.47	3.3	5.3	4.06	15.84	698.72	strike slip	0.03417719	SRSS	-	1	-	0	"10295849"	2007	"Mentone_ Greenspot Rd."	0.1875	1	RSN13794_10295849_CISVDHLN.AT2	RSN13794_10295849_CISVDHLE.AT2	RSN13794_10295849_CISVDHLZ.AT2
908	18069	15.29	4.1	10.2	5.19	17	715	strike slip	0.025891413	SRSS	-	1	-	0	"14519780"	2009	"Cerro Gordo"	0.3	1	RSN18069_14519780_CICGOHNN.AT2	RSN18069_14519780_CICGOHNE.AT2	RSN18069_14519780_CICGOHNZ.AT2
909	201	14.54	0.4	5.3	5.01	16.25	162.94	strike slip	0.1380414	SRSS	-	1	-	0.1	"Imperial Valley-07"	1979	"El Centro Array #3"	0.5375	1	RSN201_IMPVALL.A_A-E03140.AT2	RSN201_IMPVALL.A_A-E03230.AT2	RSN201_IMPVALL.A_A-E03-UP.AT2
910	718	17.59	7.3	15.2	6.22	17.59	179	strike slip	0.1307973	SRSS	-	1	-	0.3	"Superstition Hills-01"	1987	"Imperial Valley Wildlife Liquefaction Array"	0.25	1	RSN718_SUPER.A_A-IVW090.AT2	RSN718_SUPER.A_A-IVW360.AT2	RSN718_SUPER.A_A-IVW-UP.AT2
911	3934	16.6	6.7	15.6	6.61	16.61	138.76	strike slip	0.1794641	SRSS	-	1	-	0.6	"Tottori_ Japan"	2000	"SMN002"	0.05	1	RSN3934_TOTTORI_SMN002NS.AT2	RSN3934_TOTTORI_SMN002EW.AT2	RSN3934_TOTTORI_SMN002UD.AT2
912	18498	14.43	5.2	11.5	4.01	16.62	178.27	strike slip	0.03850379	SRSS	-	1	-	0	"51182151"	2007	"Parkfield - Fault Zone 1"	0.2125	1	RSN18498_51182151_36407360.AT2	RSN18498_51182151_36407090.AT2	RSN18498_51182151_36407-UP.AT2
913	45	18.39	1	2.2	5.33	20.24	667.13	Reverse Oblique	0.1719069	SRSS	-	1	-	0.1	"Lytle Creek"	1970	"Devil's Canyon"	0.375	1	RSN45_LYTLECR_DCF090.AT2	RSN45_LYTLECR_DCF180.AT2	RSN45_LYTLECR_DCFDWN.AT2
914	152	20.44	4.2	8.3	5.74	20.67	367.43	strike slip	0.1015253	SRSS	-	1	-	0.1	"Coyote Lake"	1979	"SJB Overpass_ Bent 3 g.l."	0.25	1	RSN152_COYOTELK_SJ3067.AT2	RSN152_COYOTELK_SJ3337.AT2	RSN152_COYOTELK_SJ3-UP.AT2
915	153	20.44	3.9	8.2	5.74	20.67	362.98	strike slip	0.07794757	SRSS	-	1	-	0.1	"Coyote Lake"	1979	"San Juan Bautista - Hwy 101/156 Overpass"	0.25	1	RSN153_COYOTELK_SJ5067.AT2	RSN153_COYOTELK_SJ5337.AT2	RSN153_COYOTELK_SJ5-UP.AT2
916	229	18.39	3.3	5.4	5.19	21.32	329	strike slip	0.08798655	SRSS	-	1	-	0.1	"Anza (Horse Canyon)-01"	1980	"Rancho De Anza"	0.5	1	RSN229_ANZA_RDA045.AT2	RSN229_ANZA_RDA135.AT2	RSN229_ANZA_RDA-UP.AT2
917	548	21.55	5.7	16.6	6.19	21.92	370.94	strike slip	0.2093485	SRSS	-	1	-	0.4	"Chalfant Valley-02"	1986	"Benton"	0.125	1	RSN548_CHALFANT.A_A-BEN270.AT2	RSN548_CHALFANT.A_A-BEN360.AT2	RSN548_CHALFANT.A_A-BEN-UP.AT2
918	553	18.3	8	13	6.19	21.12	537.16	strike slip	0.09599968	SRSS	-	1	-	0.1	"Chalfant Valley-02"	1986	"Long Valley Dam (Downst)"	0.25	1	RSN553_CHALFANT.A_A-LVD000.AT2	RSN553_CHALFANT.A_A-LVD090.AT2	RSN553_CHALFANT.A_A-LVD-UP.AT2
919	554	18.3	7.9	11.9	6.19	21.12	537.16	strike slip	0.08194602	SRSS	-	1	-	0.1	"Chalfant Valley-02"	1986	"Long Valley Dam (L Abut)"	0.125	1	RSN554_CHALFANT.A_A-LVL000.AT2	RSN554_CHALFANT.A_A-LVL090.AT2	RSN554_CHALFANT.A_A-LVL-UP.AT2
920	612	13.58	7.6	19.6	5.99	20.91	346.62	Reverse Oblique	0.07819686	SRSS	-	1	-	0.1	"Whittier Narrows-01"	1987	"Covina - S Grand Ave"	0.13	1	RSN612_WHITTIER.A_A-GRA015.AT2	RSN612_WHITTIER.A_A-GRA105.AT2	RSN612_WHITTIER.A_A-GRA-UP.AT2
921	614	14.9	1.9	9.6	5.99	20.79	245.06	Reverse Oblique	0.2316997	SRSS	-	1	-	1	"Whittier Narrows-01"	1987	"Downey - Birchdale"	0.13	1	RSN614_WHITTIER.A_A-BIR090.AT2	RSN614_WHITTIER.A_A-BIR180.AT2	RSN614_WHITTIER.A_A-BIR-UP.AT2
922	615	14.95	4.3	12.4	5.99	20.82	271.9	Reverse Oblique	0.2045122	SRSS	-	1	-	0.4	"Whittier Narrows-01"	1987	"Downey - Co Maint Bldg"	0.25	1	RSN615_WHITTIER.A_A-DWN180.AT2	RSN615_WHITTIER.A_A-DWN270.AT2	RSN615_WHITTIER.A_A-DWN-UP.AT2
923	638	15.34	2.8	8.6	5.99	21.11	315.06	Reverse Oblique	0.2217472	SRSS	-	1	-	0.5	"Whittier Narrows-01"	1987	"LA - N Westmoreland"	0	1	RSN638_WHITTIER.A_A-WST000.AT2	RSN638_WHITTIER.A_A-WST270.AT2	RSN638_WHITTIER.A_A-WST-UP.AT2
924	640	14.46	4	11	5.99	20.48	285.28	Reverse Oblique	0.1920576	SRSS	-	1	-	0.4	"Whittier Narrows-01"	1987	"LA - S Grand Ave"	0.2	1	RSN640_WHITTIER.A_A-GR2090.AT2	RSN640_WHITTIER.A_A-GR2180.AT2	RSN640_WHITTIER.A_A-GR2-UP.AT2
925	649	14.17	5.2	10.9	5.99	20.28	338.27	Reverse Oblique	0.1740615	SRSS	-	1	-	0.2	"Whittier Narrows-01"	1987	"La Habra - Briarcliff"	0.12	1	RSN649_WHITTIER.A_A-BRC000.AT2	RSN649_WHITTIER.A_A-BRC090.AT2	RSN649_WHITTIER.A_A-BRC-UP.AT2
926	668	14.37	6	12.2	5.99	20.42	279.46	Reverse Oblique	0.09124258	SRSS	-	1	-	0.3	"Whittier Narrows-01"	1987	"Norwalk - Imp Hwy_ S Grnd"	0.25	1	RSN668_WHITTIER.A_A-NOR090.AT2	RSN668_WHITTIER.A_A-NOR360.AT2	RSN668_WHITTIER.A_A-NOR-UP.AT2
927	1642	17.79	1.6	3.7	5.61	22	680.37	Reverse	0.2640853	SRSS	-	1	-	0.4	"Sierra Madre"	1991	"Cogswell Dam - Right Abutment"	0.5	1	RSN1642_SMADRE_COG155.AT2	RSN1642_SMADRE_COG065.AT2	RSN1642_SMADRE_COG-UP.AT2
928	1658	18.34	2.7	8.4	6.05	20.47	277.98	Reverse	0.1112294	SRSS	-	1	-	0.1	"Northridge-02"	1994	"LA - Century City CC North"	1.2	1	RSN1658_NORTH001_CCN090.AT2	RSN1658_NORTH001_CCN360.AT2	RSN1658_NORTH001_CCN-UP.AT2
929	1660	18.49	0.9	3.7	6.05	20.68	316.46	Reverse	0.1578356	SRSS	-	1	-	0.1	"Northridge-02"	1994	"LA - Hollywood Stor FF"	1.2	1	RSN1660_NORTH001_PEL090.AT2	RSN1660_NORTH001_PEL360.AT2	RSN1660_NORTH001_PEL-UP.AT2
930	1671	20.08	4.3	7.4	5.2	20.79	508.08	Reverse	0.0353865	SRSS	-	1	-	0	"Northridge-03"	1994	"Pacoima Kagel Canyon"	0.4	1	RSN1671_NORTH009_PKC090.AT2	RSN1671_NORTH009_PKC360.AT2	RSN1671_NORTH009_PKC-UP.AT2
931	1685	17.96	4.8	12.2	5.13	20.92	373.07	Reverse Oblique	0.05175764	SRSS	-	1	-	0	"Northridge-05"	1994	"Jensen Filter Plant Administrative Building"	0.4	1	RSN1685_NORTH151_JEN022.AT2	RSN1685_NORTH151_JEN292.AT2	RSN1685_NORTH151_JEN-UP.AT2
932	1686	17.75	3.4	10.7	5.13	20.73	525.79	Reverse Oblique	0.07182955	SRSS	-	1	-	0	"Northridge-05"	1994	"Jensen Filter Plant Generator Building"	0.4	1	RSN1686_NORTH151_JGB022.AT2	RSN1686_NORTH151_JGB292.AT2	RSN1686_NORTH151_JGB-UP.AT2
933	1688	17.48	5.5	10.4	5.13	20.07	341.58	Reverse Oblique	0.02076351	SRSS	-	1	-	0	"Northridge-05"	1994	"Moorpark - Fire Sta"	0.6	1	RSN1688_NORTH151_MRP090.AT2	RSN1688_NORTH151_MRP180.AT2	RSN1688_NORTH151_MRP-UP.AT2
934	1710	17.68	2.1	7.4	5.28	20.82	316.46	Reverse	0.109132	SRSS	-	1	-	0.2	"Northridge-06"	1994	"LA - Hollywood Stor FF"	0.6	1	RSN1710_NORTH392_PEL090.AT2	RSN1710_NORTH392_PEL360.AT2	RSN1710_NORTH392_PEL-UP.AT2
935	1721	15.75	5.2	11.5	5.28	21.02	269.14	Reverse	0.0549904	SRSS	-	1	-	0	"Northridge-06"	1994	"Newhall - Fire Sta"	0.6	1	RSN1721_NORTH392_NWH090.AT2	RSN1721_NORTH392_NWH360.AT2	RSN1721_NORTH392_NWH-UP.AT2
936	1735	14.26	2.4	4	5.28	20.03	402.16	Reverse	0.07336766	SRSS	-	1	-	0	"Northridge-06"	1994	"Sunland - Mt Gleason Ave"	1.875	1	RSN1735_NORTH392_GLE170.AT2	RSN1735_NORTH392_GLE260.AT2	RSN1735_NORTH392_GLE-UP.AT2
937	1920	14.94	3.3	6	4.92	20.04	360.45	Normal Oblique	0.03957722	SRSS	-	1	-	0	"Anza-02"	2001	"Anza Fire Station"	0.13	1	RSN1920_ANZA1_AZF090.AT2	RSN1920_ANZA1_AZF360.AT2	RSN1920_ANZA1_AZF-UP.AT2
938	1944	15.26	3.4	5.4	4.92	20.34	382.44	Normal Oblique	0.2689807	SRSS	-	1	-	0.2	"Anza-02"	2001	"Idyllwild - Kenworthy Fire Sta."	0.26	1	RSN1944_ANZA1_2047A090.AT2	RSN1944_ANZA1_2047B360.AT2	RSN1944_ANZA1_2047C-UP.AT2
939	2024	18.46	11.9	30.4	4.9	20.11	288.67	strike slip	0.02672778	SRSS	-	1	-	0	"Gilroy"	2002	"Hollister - Airport Bldg #3"	0.2171	1	RSN2024_GILROY2_HAP090.AT2	RSN2024_GILROY2_HAP360.AT2	RSN2024_GILROY2_HAP-UP.AT2
940	2030	18.91	6	10.4	4.9	20.74	327.8	strike slip	0.07675811	SRSS	-	1	-	0	"Gilroy"	2002	"Morgan Hill - El Toro Fire Sta"	0.2171	1	RSN2030_GILROY2_MOR090.AT2	RSN2030_GILROY2_MOR180.AT2	RSN2030_GILROY2_MOR-UP.AT2
941	2385	20.1	6.4	10.4	5.9	21.11	624.85	Reverse	0.1006007	SRSS	-	1	-	0.1	"Chi-Chi_ Taiwan-02"	1999	"TCU071"	0.375	1	RSN2385_CHICHI.02_TCU071N.AT2	RSN2385_CHICHI.02_TCU071E.AT2	RSN2385_CHICHI.02_TCU071V.AT2
942	2624	19.06	12.6	26.3	6.2	20.91	473.65	Reverse	0.0337286	SRSS	-	1	-	0	"Chi-Chi_ Taiwan-03"	1999	"TCU073"	0.06	1	RSN2624_CHICHI.03_TCU073N.AT2	RSN2624_CHICHI.03_TCU073E.AT2	RSN2624_CHICHI.03_TCU073V.AT2
943	2752	21.62	8.1	18.4	6.2	21.67	258.89	strike slip	0.1767894	SRSS	-	1	-	0.4	"Chi-Chi_ Taiwan-04"	1999	"CHY101"	0.04	1	RSN2752_CHICHI.04_CHY101N.AT2	RSN2752_CHICHI.04_CHY101E.AT2	RSN2752_CHICHI.04_CHY101V.AT2
944	3698	18.04	7.3	13.4	5.27	21.8	266.9	Reverse Oblique	0.08771552	SRSS	-	1	-	0.1	"Whittier Narrows-02"	1987	"Compton - Castlegate St"	0.875	1	RSN3698_WHITTIER.B_B-CAS000.AT2	RSN3698_WHITTIER.B_B-CAS270.AT2	RSN3698_WHITTIER.B_B-CAS-UP.AT2
945	3700	16.79	6.9	13.1	5.27	20.06	324.79	Reverse Oblique	0.08275451	SRSS	-	1	-	0	"Whittier Narrows-02"	1987	"Covina - W Badillo"	0.375	1	RSN3700_WHITTIER.B_B-BAD000.AT2	RSN3700_WHITTIER.B_B-BAD270.AT2	RSN3700_WHITTIER.B_B-BAD-UP.AT2
946	3704	17.44	1.3	4.8	5.27	21.15	371.07	Reverse Oblique	0.211118	SRSS	-	1	-	0.1	"Whittier Narrows-02"	1987	"Glendale - Las Palmas"	0.5	1	RSN3704_WHITTIER.B_B-GLP177.AT2	RSN3704_WHITTIER.B_B-GLP267.AT2	RSN3704_WHITTIER.B_B-GLP-UP.AT2
947	3714	17.17	3.4	8.8	5.27	21.42	315.06	Reverse Oblique	0.07042397	SRSS	-	1	-	0	"Whittier Narrows-02"	1987	"LA - N Westmoreland"	0.375	1	RSN3714_WHITTIER.B_B-WST000.AT2	RSN3714_WHITTIER.B_B-WST270.AT2	RSN3714_WHITTIER.B_B-WST-UP.AT2
948	3715	16.66	2.5	8.7	5.27	20.99	285.28	Reverse Oblique	0.1032094	SRSS	-	1	-	0.1	"Whittier Narrows-02"	1987	"LA - S Grand Ave"	0.5	1	RSN3715_WHITTIER.B_B-GR2090.AT2	RSN3715_WHITTIER.B_B-GR2180.AT2	RSN3715_WHITTIER.B_B-GR2-UP.AT2
949	3720	17.48	4.1	10.4	5.27	20.64	338.27	Reverse Oblique	0.07668307	SRSS	-	1	-	0	"Whittier Narrows-02"	1987	"La Habra - Briarcliff"	0.375	1	RSN3720_WHITTIER.B_B-BRC000.AT2	RSN3720_WHITTIER.B_B-BRC090.AT2	RSN3720_WHITTIER.B_B-BRC-UP.AT2
950	3770	18.29	1.4	8.9	5.28	21.34	379	Reverse	0.1197792	SRSS	-	1	-	0.1	"Northridge-06"	1994	"LA - 1955 1/2 Purdue Ave. Bsmt"	0.9375	1	RSN3770_NORTH392_3914C145.AT2	RSN3770_NORTH392_3914A235.AT2	RSN3770_NORTH392_3914B-UP.AT2
951	3772	16.89	3.7	10.3	5.28	20.15	413.81	Reverse	0.09893454	SRSS	-	1	-	0.1	"Northridge-06"	1994	"LA - Wadsworth VA Hospital South"	0.9375	1	RSN3772_NORTH392_WHGN235.AT2	RSN3772_NORTH392_WHGN325.AT2	RSN3772_NORTH392_WHGN-UP.AT2
952	3773	16.89	4.7	13.3	5.28	20.15	392.24	Reverse	0.03209347	SRSS	-	1	-	0	"Northridge-06"	1994	"LA - Wadsworth VA Hospital North"	1	1	RSN3773_NORTH392_WHGS235.AT2	RSN3773_NORTH392_WHGS325.AT2	RSN3773_NORTH392_WHGS-UP.AT2
953	4274	13.93	2.1	3.5	5.2	20.25	412.37	Reverse	0.0437511	SRSS	-	1	-	0	"Friuli (aftershock 6)_ Italy"	1976	"Forgaria Cornino"	1.25	1	RSN4274_FRIULI.P_Q-FOC000.AT2	RSN4274_FRIULI.P_Q-FOC090.AT2	RSN4274_FRIULI.P_Q-FOC-UP.AT2
954	6878	21.4	4.8	10.7	6.1	21.97	367.84	strike slip	0.172316	SRSS	-	1	-	0.3	"Joshua Tree_ CA "	1992	"North Palm Springs Fire Sta #36"	0.125	1	RSN6878_JOSHUA_5295180.AT2	RSN6878_JOSHUA_5295090.AT2	RSN6878_JOSHUA_5295_UP.AT2
955	8171	16.48	1.5	4.4	4.92	20.8	760	Normal Oblique	0.11888162	SRSS	-	1	-	0	"Anza-02"	2001	"Agave Hill"	0.0875	1	RSN8171_ANZA1_CIAGAHLN.AT2	RSN8171_ANZA1_CIAGAHLE.AT2	RSN8171_ANZA1_CIAGAHLZ.AT2
956	8237	16.46	1.1	4.8	4.92	20.65	682.03	Normal Oblique	0.034140332	SRSS	-	1	-	0	"Anza-02"	2001	"Lost Valley Boy Scout Camp_ San Diego Co._ Ca_ Usa"	0.25	1	RSN8237_ANZA1_ALVA2HHN.AT2	RSN8237_ANZA1_ALVA2HHE.AT2	RSN8237_ANZA1_ALVA2HHZ.AT2
957	8622	21.48	5.1	13.5	5.45	21.89	339.94	strike slip	0.048085157	SRSS	-	1	-	0	"40204628"	2007	"San Jose; Fire Station 09 Southwest; Ross Ave; 1-story; ground level"	0.375	1	RSN8622_40204628_N1780HNN.AT2	RSN8622_40204628_N1780HNE.AT2	RSN8622_40204628_N1780HNZ.AT2
958	8657	19.81	7.3	16.2	5.45	20.26	336.38	strike slip	0.043399086	SRSS	-	1	-	0	"40204628"	2007	"San Jose; Fire Station 27 Bernal Rdt; 1-story; ground level"	0.3625	1	RSN8657_40204628_N1837HNN.AT2	RSN8657_40204628_N1837HNE.AT2	RSN8657_40204628_N1837HNZ.AT2
959	8659	20.96	2	6.7	5.45	21.39	275.34	strike slip	0.099427595	SRSS	-	1	-	0.1	"40204628"	2007	"Campbell; Fire Station 11 Union Av; 2-story; ground level"	0.1875	1	RSN8659_40204628_N1839HNN.AT2	RSN8659_40204628_N1839HNE.AT2	RSN8659_40204628_N1839HNZ.AT2
960	8822	17.87	2.7	10.5	5.39	21.73	318.11	Reverse Oblique	0.098717254	SRSS	-	1	-	0.1	"14383980"	2008	"Orange (Chapman)"	0.2625	1	RSN8822_14383980_CIOGCHNN.AT2	RSN8822_14383980_CIOGCHNE.AT2	RSN8822_14383980_CIOGCHNZ.AT2
961	8833	14.6	2.2	11	5.39	20.39	462.66	Reverse Oblique	0.066000882	SRSS	-	1	-	0.1	"14383980"	2008	"Puddingstone Reservoir"	0.325	1	RSN8833_14383980_CIPSRHNN.AT2	RSN8833_14383980_CIPSRHNE.AT2	RSN8833_14383980_CIPSRHNZ.AT2
962	8876	16.03	2.7	20.1	5.39	20.25	342.64	Reverse Oblique	0.18510547	SRSS	-	1	-	0.1	"14383980"	2008	"Walnut"	0.3375	1	RSN8876_14383980_CIWLTHNN.AT2	RSN8876_14383980_CIWLTHNE.AT2	RSN8876_14383980_CIWLTHNZ.AT2
963	8929	16.4	2.1	10.6	5.39	21.95	368.41	Reverse Oblique	0.13366288	SRSS	-	1	-	0.1	"14383980"	2008	"La Verne;WeymouthFFPrsvr roof"	0.2375	1	RSN8929_14383980_N5164005.AT2	RSN8929_14383980_N5164095.AT2	RSN8929_14383980_N5164-UP.AT2
964	9291	19.91	2.2	5.5	5.03	20.61	895	strike slip	0.025895433	SRSS	-	1	-	0	"14095628"	2004	"Cattani Ranch"	0.075	1	RSN9291_14095628_CITEHHLN.AT2	RSN9291_14095628_CITEHHLE.AT2	RSN9291_14095628_CITEHHLZ.AT2
965	9320	14.78	1.2	6.8	4.88	21.63	341	Reverse Oblique	0.11891355	SRSS	-	1	-	0	"14155260"	2005	"Beaumont_ I-10 at 79"	0.0625	1	RSN9320_14155260_CIBBSHLN.AT2	RSN9320_14155260_CIBBSHLE.AT2	RSN9320_14155260_CIBBSHLZ.AT2
966	9457	19.66	3.8	16	4.73	20.51	294.56	strike slip	0.024150118	SRSS	-	1	-	0	"14462064"	2009	"Owens Valley - Olancha"	0.175	1	RSN9457_14462064_44367003.AT2	RSN9457_14462064_44367093.AT2	RSN9457_14462064_44367-UP.AT2
967	9495	19.29	3.4	11.4	4.7	21.96	273.32	strike slip	0.048629033	SRSS	-	1	-	0	"10410337"	2009	"Laguna Bell"	0.1875	1	RSN9495_10410337_CILGBHNN.AT2	RSN9495_10410337_CILGBHNE.AT2	RSN9495_10410337_CILGBHNZ.AT2
968	9546	17.89	1.3	6.3	4.7	20.58	261.91	strike slip	0.28493197	SRSS	-	1	-	0.2	"10410337"	2009	"Long Beach - Santa Fe & Willow"	0.275	1	RSN9546_10410337_14001360.AT2	RSN9546_10410337_14001090.AT2	RSN9546_10410337_14001-UP.AT2
969	9563	17.93	4.3	11.6	4.7	20.77	275.5	strike slip	0.045973245	SRSS	-	1	-	0	"10410337"	2009	"Vernon - I710 & Bandini"	0.15	1	RSN9563_10410337_14060360.AT2	RSN9563_10410337_14060090.AT2	RSN9563_10410337_14060-UP.AT2
970	9585	17.33	2.2	9.4	4.7	20.06	333.56	strike slip	0.10183115	SRSS	-	1	-	0.1	"10410337"	2009	"Wilmington - Avalon & Anaheim"	0.2625	1	RSN9585_10410337_14835360.AT2	RSN9585_10410337_14835090.AT2	RSN9585_10410337_14835-UP.AT2
971	9587	19.09	2.4	9.5	4.7	21.78	281.94	strike slip	0.06415019	SRSS	-	1	-	0	"10410337"	2009	"Bell Gardens - Garfield & Florence"	0.15	1	RSN9587_10410337_14844360.AT2	RSN9587_10410337_14844090.AT2	RSN9587_10410337_14844-UP.AT2
972	9608	17.56	6.4	15.1	4.7	20.45	340.81	strike slip	0.027296383	SRSS	-	1	-	0	"10410337"	2009	"Los Angeles - Whittier & Euclid"	0.15	1	RSN9608_10410337_24040360.AT2	RSN9608_10410337_24040090.AT2	RSN9608_10410337_24040-UP.AT2
973	11500	18.45	1.7	8.2	4.73	21.1	648.81	strike slip	0.023560165	SRSS	-	1	-	0	"10275733"	2007	"Nuevo - 11th & McKinley"	0.3875	1	RSN11500_10275733_13095360.AT2	RSN11500_10275733_13095090.AT2	RSN11500_10275733_13095-UP.AT2
974	11501	19.79	3.4	7.6	4.73	21.99	646	strike slip	0.036994646	SRSS	-	1	-	0	"10275733"	2007	"Canyon Lake Vacation Dr&San Joaq"	0.4	1	RSN11501_10275733_13096360.AT2	RSN11501_10275733_13096090.AT2	RSN11501_10275733_13096-UP.AT2
975	18075	19.84	3.8	8.9	5.19	21.31	580	strike slip	0.039690351	SRSS	-	1	-	0	"14519780"	2009	"Cottonwood Creek"	0.3625	1	RSN18075_14519780_CICWCHNN.AT2	RSN18075_14519780_CICWCHNE.AT2	RSN18075_14519780_CICWCHNZ.AT2
976	19894	20.19	4.9	9.7	4.5	21.01	760	strike slip	0.030553745	SRSS	-	1	-	0	"21530368"	2006	"Sears Point"	0.09869293	1	RSN19894_40187964_NSPHNN.AT2	RSN19894_40187964_NSPHNE.AT2	-----
977	6098	20.63	2.6	9.8	4.265	21.49	399.45	strike slip	0.05616363	SRSS	-	1	-	0	"Yorba Linda"	2002	"Whittier - Scott & Whittier"	0.39	1	RSN6098_YLINDA_14840019.AT2	RSN6098_YLINDA_14840109.AT2	RSN6098_YLINDA_14840-UP.AT2
978	6103	19.39	2.9	9.2	4.265	20.3	345.88	strike slip	0.02249355	SRSS	-	1	-	0	"Yorba Linda"	2002	"West Covina - Cortez & Citrus"	0.39	1	RSN6103_YLINDA_23056-H1.AT2	RSN6103_YLINDA_23056-H2.AT2	RSN6103_YLINDA_23056-UP.AT2
979	6112	20.71	4.7	13.5	4.265	21.57	336.6	strike slip	0.02187857	SRSS	-	1	-	0	"Yorba Linda"	2002	"La Puente - Amar & Hacienda"	0.39	1	RSN6112_YLINDA_23843041.AT2	RSN6112_YLINDA_23843131.AT2	RSN6112_YLINDA_23843-UP.AT2
980	6113	19.48	3.4	8	4.265	20.38	332.35	strike slip	0.03656927	SRSS	-	1	-	0	"Yorba Linda"	2002	"Ontario - 4th & Mountain"	0.39	1	RSN6113_YLINDA_23895090.AT2	RSN6113_YLINDA_23895360.AT2	RSN6113_YLINDA_23895-UP.AT2
981	6120	19.48	1	5	4.265	20.39	332.51	strike slip	0.05724848	SRSS	-	1	-	0	"Yorba Linda"	2002	"Pomona - Garey & Bonita"	0.39	1	RSN6120_YLINDA_23940090.AT2	RSN6120_YLINDA_23940360.AT2	RSN6120_YLINDA_23940-UP.AT2
982	10570	15.53	3.9	7.8	4.45	20.9	414.83	strike slip	0.026194611	SRSS	-	1	-	0	"10370141"	2009	"Moreno Valley - Sunny Mead & Vil"	0.225	1	RSN10570_10370141_13080360.AT2	RSN10570_10370141_13080090.AT2	RSN10570_10370141_13080-UP.AT2
983	10615	14.57	2	4.3	4.45	20.25	418.5	strike slip	0.02414864	SRSS	-	1	-	0	"10370141"	2009	"Crestline - Hwy 138 & Waters"	0.3375	1	RSN10615_10370141_23111360.AT2	RSN10615_10370141_23111090.AT2	RSN10615_10370141_23111-UP.AT2
984	10621	15.91	3.9	8.3	4.45	21.56	373.71	strike slip	0.021635598	SRSS	-	1	-	0	"10370141"	2009	"Redlands - Garden & Mariposa"	0.275	1	RSN10621_10370141_23164087.AT2	RSN10621_10370141_23164357.AT2	RSN10621_10370141_23164-UP.AT2
985	10651	15.9	2	4.9	4.45	21.09	526.24	strike slip	0.021559977	SRSS	-	1	-	0	"10370141"	2009	"Devore - Devore Water Company"	0.225	1	RSN10651_10370141_U5265360.AT2	RSN10651_10370141_U5265090.AT2	RSN10651_10370141_U5265-UP.AT2
986	11646	18.92	5.7	13.7	4.2	20.05	272.8	strike slip	0.044833042	SRSS	-	1	-	0	"51183708"	2007	"Hollister - City Hall Annex"	0.15	1	RSN11646_51183708_01575360.AT2	RSN11646_51183708_01575090.AT2	RSN11646_51183708_01575-UP.AT2
987	11653	19.42	6.3	11.6	4.2	20.51	282.14	strike slip	0.046466601	SRSS	-	1	-	0	"51183708"	2007	"Hollister - South & Pine"	0.1375	1	RSN11653_51183708_47524360.AT2	RSN11653_51183708_47524090.AT2	RSN11653_51183708_47524-UP.AT2
988	12339	17.22	1.1	3.7	4.23	21.83	299.37	strike slip	0.02232432	SRSS	-	1	-	0	"40194055"	2007	"Albany; Fire Station No. 1"	0.2125	1	RSN12339_40194055_01807360.AT2	RSN12339_40194055_01807090.AT2	RSN12339_40194055_01807-DN.AT2
989	12352	15.79	1.2	4.8	4.23	20.72	518.85	strike slip	0.027227513	SRSS	-	1	-	0	"40194055"	2007	"Clayton; Contra Costa Fire Station 11 Center Ave; 1.5-story; ground level"	0.225	1	RSN12352_40194055_01846360.AT2	RSN12352_40194055_01846090.AT2	RSN12352_40194055_01846-DN.AT2
990	12516	17.71	5.2	9	4.1	21.71	507.43	strike slip	0.027911784	SRSS	-	1	-	0	"51207740"	2008	"Morgan Territory"	0.25	1	RSN12516_51207740_NCMOBHNN.AT2	RSN12516_51207740_NCMOBHNE.AT2	RSN12516_51207740_NCMOBHNZ.AT2
991	12560	17.31	3	8.3	4.1	21.39	318.31	strike slip	0.021596722	SRSS	-	1	-	0	"51207740"	2008	"Dublin - Fire Station"	0.2375	1	RSN12560_51207740_U1689360.AT2	RSN12560_51207740_U1689090.AT2	RSN12560_51207740_U1689-UP.AT2
992	12575	15.89	4	6.6	4.1	20.29	468.87	strike slip	0.037442017	SRSS	-	1	-	0	"51207740"	2008	"Orinda - BART Station Grounds"	0.3375	1	RSN12575_51207740_58209360.AT2	RSN12575_51207740_58209090.AT2	RSN12575_51207740_58209-UP.AT2
993	13199	16.48	4.9	10.2	4.11	20.23	318	strike slip	0.025927594	SRSS	-	1	-	0	"10223765"	2006	"Mecca - CVWD Yard"	0.325	1	RSN13199_10223765_11625360.AT2	RSN13199_10223765_11625090.AT2	RSN13199_10223765_11625-UP.AT2
994	18504	20.36	1.3	5.8	4.01	22	251.57	strike slip	0.025238765	SRSS	-	1	-	0	"51182151"	2007	"Parkfield - Cholame 6W"	0.325	1	RSN18504_51182151_36451360.AT2	RSN18504_51182151_36451090.AT2	RSN18504_51182151_36451-UP.AT2
995	18754	19.41	7.3	13.3	4.05	21.87	272.63	strike slip	0.025343534	SRSS	-	1	-	0	"71336726"	2010	"San Jose; Fire Station 26 East; Tully Rd; 1-story; ground level"	0.2625	1	RSN18754_71336726_N1783HNN.AT2	RSN18754_71336726_N1783HNE.AT2	RSN18754_71336726_N1783HNZ.AT2
996	80	21.5	5.7	14.1	6.61	21.5	969.07	Reverse	0.09534372	SRSS	-	1	-	0.3	"San Fernando"	1971	"Pasadena - Old Seismo Lab"	0.625	1	RSN80_SFERN_PSL180.AT2	RSN80_SFERN_PSL270.AT2	RSN80_SFERN_PSLDWN.AT2
997	172	19.76	7	19.5	6.53	21.68	237.33	strike slip	0.1411211	SRSS	-	1	-	0.3	"Imperial Valley-06"	1979	"El Centro Array #1"	0.1125	1	RSN172_IMPVALL.H_H-E01140.AT2	RSN172_IMPVALL.H_H-E01230.AT2	RSN172_IMPVALL.H_H-E01-UP.AT2
998	176	21.98	8.9	21.6	6.53	21.98	249.92	strike slip	0.1179572	SRSS	-	1	-	0.3	"Imperial Valley-06"	1979	"El Centro Array #13"	0.1	1	RSN176_IMPVALL.H_H-E13140.AT2	RSN176_IMPVALL.H_H-E13230.AT2	RSN176_IMPVALL.H_H-E13-UP.AT2
999	739	19.9	5.2	10.9	6.93	20.26	488.77	Reverse Oblique	0.2464744	SRSS	-	1	-	0.8	"Loma Prieta"	1989	"Anderson Dam (Downstream)"	0.1	1	RSN739_LOMAP_AND250.AT2	RSN739_LOMAP_AND340.AT2	RSN739_LOMAP_AND-UP.AT2
1000	740	19.9	8.5	15.6	6.93	20.26	488.77	Reverse Oblique	0.06420108	SRSS	-	1	-	0.1	"Loma Prieta"	1989	"Anderson Dam (L Abut)"	0.175	1	RSN740_LOMAP_ADL250.AT2	RSN740_LOMAP_ADL340.AT2	RSN740_LOMAP_ADL-UP.AT2
1001	754	20.44	4.9	13.4	6.93	20.8	295.01	Reverse Oblique	0.1604253	SRSS	-	1	-	0.5	"Loma Prieta"	1989	"Coyote Lake Dam (Downst)"	0.125	1	RSN754_LOMAP_CLD195.AT2	RSN754_LOMAP_CLD285.AT2	RSN754_LOMAP_CLD-UP.AT2
1002	755	19.97	6	15.7	6.93	20.34	561.43	Reverse Oblique	0.1518587	SRSS	-	1	-	1.5	"Loma Prieta"	1989	"Coyote Lake Dam - Southwest Abutment"	0.1625	1	RSN755_LOMAP_CYC195.AT2	RSN755_LOMAP_CYC285.AT2	RSN755_LOMAP_CYC-UP.AT2
1003	963	20.11	6.7	9.1	6.69	20.72	450.28	Reverse	0.568327	SRSS	-	1	-	3.2	"Northridge-01"	1994	"Castaic - Old Ridge Route"	0.12	1	RSN963_NORTHR_ORR090.AT2	RSN963_NORTHR_ORR360.AT2	RSN963_NORTHR_ORR-UP.AT2
1004	989	9.87	5.6	9	6.69	20.45	740.05	Reverse	0.215308	SRSS	-	1	-	0.7	"Northridge-01"	1994	"LA - Chalon Rd"	0.2625	1	RSN989_NORTHR_CHL070.AT2	RSN989_NORTHR_CHL160.AT2	RSN989_NORTHR_CHL-UP.AT2
1005	996	12.42	5.7	10.3	6.69	20.81	255	Reverse	0.2799816	SRSS	-	1	-	0.9	"Northridge-01"	1994	"LA - N Faring Rd"	0.1625	1	RSN996_NORTHR_FAR000.AT2	RSN996_NORTHR_FAR090.AT2	RSN996_NORTHR_FAR-UP.AT2
1006	1020	20.77	5.4	9.8	6.69	21.36	602.1	Reverse	0.174451	SRSS	-	1	-	0.5	"Northridge-01"	1994	"Lake Hughes #12A"	0.12	1	RSN1020_NORTHR_H12090.AT2	RSN1020_NORTHR_H12180.AT2	RSN1020_NORTHR_H12-UP.AT2
1007	3927	21.22	10.8	25	6.61	21.22	518.92	strike slip	0.2898021	SRSS	-	1	-	1.3	"Tottori_ Japan"	2000	"OKYH09"	0.02625	1	RSN3927_TOTTORI_OKYH09NS.AT2	RSN3927_TOTTORI_OKYH09EW.AT2	RSN3927_TOTTORI_OKYH09UD.AT2
1008	4859	11.35	17.8	29.4	6.8	20.33	274.23	Reverse	0.1247492	SRSS	-	1	-	0.8	"Chuetsu-oki_ Japan"	2007	"Mitsuke Kazuiti Arita Town"	0.125	1	RSN4859_CHUETSU_65029NS.AT2	RSN4859_CHUETSU_65029EW.AT2	RSN4859_CHUETSU_65029UD.AT2
1009	4862	10.61	8.6	25.3	6.8	20.17	336.93	Reverse	0.2290922	SRSS	-	1	-	1.1	"Chuetsu-oki_ Japan"	2007	"Shiura Nagaoka"	0.125	1	RSN4862_CHUETSU_65035NS.AT2	RSN4862_CHUETSU_65035EW.AT2	RSN4862_CHUETSU_65035UD.AT2
1010	4873	10.38	3.6	8.5	6.8	20.03	561.59	Reverse	0.3620741	SRSS	-	1	-	2.6	"Chuetsu-oki_ Japan"	2007	"Kashiwazaki City Takayanagicho"	0.075	1	RSN4873_CHUETSU_65056NS.AT2	RSN4873_CHUETSU_65056EW.AT2	RSN4873_CHUETSU_65056UD.AT2
1011	4881	11.61	10.1	19.6	6.8	20.77	294.38	Reverse	0.1620182	SRSS	-	1	-	0.6	"Chuetsu-oki_ Japan"	2007	"Nagaoka Kouiti Town"	0.05	1	RSN4881_CHUETSU_65301NS.AT2	RSN4881_CHUETSU_65301EW.AT2	RSN4881_CHUETSU_65301UD.AT2
1012	5263	11.2	8.7	24.5	6.8	20.52	274.17	Reverse	0.2461927	SRSS	-	1	-	1.4	"Chuetsu-oki_ Japan"	2007	"NIG017"	0.0875	1	RSN5263_CHUETSU_NIG017NS.AT2	RSN5263_CHUETSU_NIG017EW.AT2	RSN5263_CHUETSU_NIG017UD.AT2
1013	5620	20.47	11.7	30.8	6.9	20.64	264.48	Reverse	0.2414528	SRSS	-	1	-	1.9	"Iwate_ Japan"	2008	"IWT012"	0.05	1	RSN5620_IWATE_IWT012NS.AT2	RSN5620_IWATE_IWT012EW.AT2	RSN5620_IWATE_IWT012UD.AT2
1014	5623	17.05	6.5	16.5	6.9	21.02	567.45	Reverse	0.2433861	SRSS	-	1	-	0.5	"Iwate_ Japan"	2008	"IWT015"	0.0875	1	RSN5623_IWATE_IWT015NS.AT2	RSN5623_IWATE_IWT015EW.AT2	RSN5623_IWATE_IWT015UD.AT2
1015	5652	18.74	9.4	33.1	6.9	20.19	288.75	Reverse	0.2445251	SRSS	-	1	-	1.2	"Iwate_ Japan"	2008	"IWTH20"	0.05	1	RSN5652_IWATE_IWTH20NS.AT2	RSN5652_IWATE_IWTH20EW.AT2	RSN5652_IWATE_IWTH20UD.AT2
1016	5663	20.17	7.1	16.6	6.9	20.18	479.37	Reverse	0.6932702	SRSS	-	1	-	9.4	"Iwate_ Japan"	2008	"MYG004"	0.0625	1	RSN5663_IWATE_MYG004NS.AT2	RSN5663_IWATE_MYG004EW.AT2	RSN5663_IWATE_MYG004UD.AT2
1017	5780	20.77	7.4	15.1	6.9	20.78	345.55	Reverse	0.3540935	SRSS	-	1	-	1.8	"Iwate_ Japan"	2008	"Iwadeyama"	0.0875	1	RSN5780_IWATE_54015NS.AT2	RSN5780_IWATE_54015EW.AT2	RSN5780_IWATE_54015UD.AT2
1018	5809	17.34	7.7	11.5	6.9	21.25	655.45	Reverse	0.2153297	SRSS	-	1	-	0.9	"Iwate_ Japan"	2008	"Minase Yuzawa"	0.2375	1	RSN5809_IWATE_55465NS.AT2	RSN5809_IWATE_55465EW.AT2	RSN5809_IWATE_55465UD.AT2
1019	850	21.78	22.6	31.7	7.28	21.78	359	strike slip	0.1712281	SRSS	-	1	-	0.7	"Landers"	1992	"Desert Hot Springs"	0.07	1	RSN850_LANDERS_DSP000.AT2	RSN850_LANDERS_DSP090.AT2	RSN850_LANDERS_DSP-UP.AT2
1020	3749	16.54	6.1	15	7.01	20.41	355.18	Reverse	0.332919	SRSS	-	1	-	1.3	"Cape Mendocino"	1992	"Fortuna Fire Station"	0.0625	1	RSN3749_CAPEMEND_FFT270.AT2	RSN3749_CAPEMEND_FFT360.AT2	RSN3749_CAPEMEND_FFT-UP.AT2
1021	5837	19.39	15.1	26.6	7.2	20.08	229.25	strike slip	0.3699936	SRSS	-	1	-	3.7	"El Mayor-Cucapah_ Mexico"	2010	"El Centro - Imperial & Ross"	0.0375	1	RSN5837_SIERRA.MEX_01711360.AT2	RSN5837_SIERRA.MEX_01711-90.AT2	RSN5837_SIERRA.MEX_01711-UP.AT2
1022	5975	19.12	19.1	41.8	7.2	20.46	231.23	strike slip	0.2716467	SRSS	-	1	-	2.4	"El Mayor-Cucapah_ Mexico"	2010	"Calexico Fire Station"	0.0375	1	RSN5975_SIERRA.MEX_CXO360.AT2	RSN5975_SIERRA.MEX_CXO090.AT2	RSN5975_SIERRA.MEX_CXO-UP.AT2
1023	5991	19.36	13.1	24.2	7.2	20.05	202.85	strike slip	0.3812026	SRSS	-	1	-	3.6	"El Mayor-Cucapah_ Mexico"	2010	"El Centro Array #10"	0.1	1	RSN5991_SIERRA.MEX_E10320.AT2	RSN5991_SIERRA.MEX_E10230.AT2	RSN5991_SIERRA.MEX_E10-UP.AT2
1024	1871	21.77	4.2	10	4.53	23.16	436.14	strike slip	0.02453437	SRSS	-	1	-	0	"Big Bear-02"	2001	"Forest Falls Post Office"	0.13	1	RSN1871_BEARAFT_FFP180.AT2	RSN1871_BEARAFT_FFP270.AT2	RSN1871_BEARAFT_FFP-UP.AT2
1025	1903	23.49	1.5	5.1	4.53	24.78	626.44	strike slip	0.0606833	SRSS	-	1	-	0	"Big Bear-02"	2001	"Seven Oaks Dam Downstream Surf."	0.13	1	RSN1903_BEARAFT_SVDS090.AT2	RSN1903_BEARAFT_SVDS360.AT2	RSN1903_BEARAFT_SVDS-UP.AT2
1026	2025	20.93	12.1	30.1	4.9	22.36	272.8	strike slip	0.02169542	SRSS	-	1	-	0	"Gilroy"	2002	"Hollister - City Hall Annex"	0.1625	1	RSN2025_GILROY2_CHA090.AT2	RSN2025_GILROY2_CHA360.AT2	RSN2025_GILROY2_CHA-UP.AT2
1027	2026	21.48	7.6	24.1	4.9	22.88	282.14	strike slip	0.02956837	SRSS	-	1	-	0	"Gilroy"	2002	"Hollister - South & Pine"	0.39	1	RSN2026_GILROY2_HSP090.AT2	RSN2026_GILROY2_HSP360.AT2	RSN2026_GILROY2_HSP-UP.AT2
1028	4295	17.15	1.7	4.7	4.9	23.82	649.67	Normal	0.03142017	SRSS	-	1	-	0	"Campano Lucano (aftershock 9)_ Italy"	1980	"Bagnoli Irpinio"	0.5	1	RSN4295_CLUCANO.P_D-BAG000.AT2	RSN4295_CLUCANO.P_D-BAG270.AT2	RSN4295_CLUCANO.P_D-BAG-UP.AT2
1029	4297	9.71	7.1	14.3	4.6	22.04	455.93	Normal	0.02559629	SRSS	-	1	-	0	"Campano Lucano (aftershock 1)_ Italy"	1980	"Calitri"	0.375	1	RSN4297_CLUCANO.P_B-CTR000.AT2	RSN4297_CLUCANO.P_B-CTR090.AT2	RSN4297_CLUCANO.P_B-CTR-UP.AT2
1030	4299	8.71	1.1	3.5	4.5	24.48	402	Normal	0.08602551	SRSS	-	1	-	0	"Campano Lucano (aftershock 3)_ Italy"	1980	"Contrada Fiumicella-Teora"	0.875	1	RSN4299_CLUCANO.P_H-CFT000.AT2	RSN4299_CLUCANO.P_H-CFT090.AT2	RSN4299_CLUCANO.P_H-CFT-UP.AT2
1031	9502	20.14	3	7	4.7	22.53	529.99	strike slip	0.031659846	SRSS	-	1	-	0	"10410337"	2009	"Rancho Palos Verdes"	0.3125	1	RSN9502_10410337_CIRPVHNN.AT2	RSN9502_10410337_CIRPVHNE.AT2	RSN9502_10410337_CIRPVHNZ.AT2
1032	9505	19.86	1.9	6.7	4.7	22.32	229.32	strike slip	0.20548969	SRSS	-	1	-	0.1	"10410337"	2009	"State Street"	0.325	1	RSN9505_10410337_CISTSHNN.AT2	RSN9505_10410337_CISTSHNE.AT2	RSN9505_10410337_CISTSHNZ.AT2
1033	9547	21.97	1.3	6	4.7	24.24	332.33	strike slip	0.1473426	SRSS	-	1	-	0.1	"10410337"	2009	"Long Beach - 15th & Gundry"	0.1125	1	RSN9547_10410337_14002360.AT2	RSN9547_10410337_14002090.AT2	RSN9547_10410337_14002-UP.AT2
1034	9548	20.78	2.5	7.4	4.7	23.11	205.53	strike slip	0.11898364	SRSS	-	1	-	0.1	"10410337"	2009	"Los Angeles - Terminal Island"	0.275	1	RSN9548_10410337_14004360.AT2	RSN9548_10410337_14004090.AT2	RSN9548_10410337_14004-UP.AT2
1035	9558	22.32	5.5	14.2	4.7	24.7	309.61	strike slip	0.026493652	SRSS	-	1	-	0	"10410337"	2009	"Montebello - Date & Greenwood"	0.1375	1	RSN9558_10410337_14041360.AT2	RSN9558_10410337_14041090.AT2	RSN9558_10410337_14041-UP.AT2
1036	9564	20.67	0.5	4.1	4.7	23.09	334.37	strike slip	0.17342126	SRSS	-	1	-	0.2	"10410337"	2009	"Long Beach - Municipal Airport"	0.0875	1	RSN9564_10410337_14125360.AT2	RSN9564_10410337_14125090.AT2	RSN9564_10410337_14125-UP.AT2
1037	9565	22.18	3.4	7.2	4.7	24.37	477.92	strike slip	0.030483619	SRSS	-	1	-	0	"10410337"	2009	"San Pedro - Palos Verdes"	0.3125	1	RSN9565_10410337_14159360.AT2	RSN9565_10410337_14159090.AT2	RSN9565_10410337_14159-UP.AT2
1038	9572	19.68	2	6.4	4.7	22.13	580.03	strike slip	0.025220126	SRSS	-	1	-	0	"10410337"	2009	"Rancho Palos Verdes - Hawth"	0.275	1	RSN9572_10410337_14404360.AT2	RSN9572_10410337_14404090.AT2	RSN9572_10410337_14404-UP.AT2
1039	9574	21.89	4.9	9.9	4.7	24.14	322	strike slip	0.078593454	SRSS	-	1	-	0	"10410337"	2009	"LB - City Hall"	0.25	1	RSN9574_10410337_14560360.AT2	RSN9574_10410337_14560090.AT2	RSN9574_10410337_14560-UP.AT2
1040	9582	20.41	3.1	11.5	4.7	22.94	257.33	strike slip	0.082268148	SRSS	-	1	-	0	"10410337"	2009	"Downey - Imperial & Bellflower"	0.3	1	RSN9582_10410337_14827360.AT2	RSN9582_10410337_14827090.AT2	RSN9582_10410337_14827-UP.AT2
1041	9583	21.63	1.3	7.6	4.7	24.02	261.16	strike slip	0.098455716	SRSS	-	1	-	0.1	"10410337"	2009	"Bellflower - Flora Vista & Woodruff"	0.1875	1	RSN9583_10410337_14829360.AT2	RSN9583_10410337_14829090.AT2	RSN9583_10410337_14829-UP.AT2
1042	9591	21.19	1.4	5.2	4.7	23.54	377.93	strike slip	0.14652965	SRSS	-	1	-	0.1	"10410337"	2009	"Long Beach - Willow & Cherry"	0.1625	1	RSN9591_10410337_14868360.AT2	RSN9591_10410337_14868090.AT2	RSN9591_10410337_14868-UP.AT2
1043	9596	19.65	0.6	4.8	4.7	22.19	319.92	strike slip	0.21254512	SRSS	-	1	-	0.1	"10410337"	2009	"Lakewood - Carson & Paramount"	0.2	1	RSN9596_10410337_14936360.AT2	RSN9596_10410337_14936090.AT2	RSN9596_10410337_14936-UP.AT2
1044	9658	20.35	3.5	6.1	4.69	22.05	348	Reverse Oblique	0.020647874	SRSS	-	1	-	0	"14186612"	2005	"Arvin"	0.0625	1	RSN9658_14186612_CIARVHHN.AT2	RSN9658_14186612_CIARVHHE.AT2	RSN9658_14186612_CIARVHHZ.AT2
1045	10855	20.44	5	20	4.66	22.25	315.84	Reverse	0.058348897	SRSS	-	1	-	0	"14312160"	2007	"Sherman Oaks - Ventura & Columbus"	0.25	1	RSN10855_14312160_24722360.AT2	RSN10855_14312160_24722090.AT2	RSN10855_14312160_24722-UP.AT2
1046	11495	20.26	2.8	6.5	4.73	22.72	333.31	strike slip	0.065144054	SRSS	-	1	-	0	"10275733"	2007	"Riverside - Hwy 91 & Van Buren"	0.275	1	RSN11495_10275733_13079056.AT2	RSN11495_10275733_13079146.AT2	RSN11495_10275733_13079-UP.AT2
1047	11502	22.93	2.7	8.4	4.73	24.55	338.28	strike slip	0.021450197	SRSS	-	1	-	0	"10275733"	2007	"Wildomar - Palomar"	0.225	1	RSN11502_10275733_13097360.AT2	RSN11502_10275733_13097090.AT2	RSN11502_10275733_13097-UP.AT2
1048	6105	22.71	0.6	2.5	4.265	23.5	351.45	strike slip	0.0524609	SRSS	-	1	-	0	"Yorba Linda"	2002	"Upland - 13th & Benson"	0.39	1	RSN6105_YLINDA_23089-H1.AT2	RSN6105_YLINDA_23089-H2.AT2	RSN6105_YLINDA_23089-UP.AT2
1049	6114	22.14	1.3	6.7	4.265	22.95	352.55	strike slip	0.03801568	SRSS	-	1	-	0	"Yorba Linda"	2002	"Ontario - I10 & 4th"	0.39	1	RSN6114_YLINDA_23896090.AT2	RSN6114_YLINDA_23896360.AT2	RSN6114_YLINDA_23896-UP.AT2
1050	6119	22.32	2	9.3	4.265	23.12	355.02	strike slip	0.02841527	SRSS	-	1	-	0	"Yorba Linda"	2002	"Claremont - Hwy 30 & Towne"	0.39	1	RSN6119_YLINDA_23939002.AT2	RSN6119_YLINDA_23939092.AT2	RSN6119_YLINDA_23939-UP.AT2
1051	10541	18.77	2.3	4.1	4.45	23.98	698.72	strike slip	0.073447846	SRSS	-	1	-	0	"10370141"	2009	"Mentone_ Greenspot Rd."	0.05	1	RSN10541_10370141_CISVDHNN.AT2	RSN10541_10370141_CISVDHNE.AT2	RSN10541_10370141_CISVDHNZ.AT2
1052	10577	20.78	3.5	9.9	4.45	24.97	389.95	strike slip	0.054983334	SRSS	-	1	-	0	"10370141"	2009	"Riverside Airport"	0.3375	1	RSN10577_10370141_13123360.AT2	RSN10577_10370141_13123090.AT2	RSN10577_10370141_13123-UP.AT2
1053	10583	18.06	0.8	3.1	4.45	22.77	323.4	strike slip	0.059491526	SRSS	-	1	-	0	"10370141"	2009	"Riverside - Hwy 91 & Central"	0.2625	1	RSN10583_10370141_13914360.AT2	RSN10583_10370141_13914090.AT2	RSN10583_10370141_13914-UP.AT2
1054	11035	22.06	4	7	4.3	22.21	477	strike slip	0.025123484	SRSS	-	1	-	0	"21522424"	2006	"Laurel Hill"	0.425	1	RSN11035_51171759_NJLABHNN.AT2	RSN11035_51171759_NJLABHNE.AT2	RSN11035_51171759_NJLABHNZ.AT2
1055	11058	23.71	5.4	19.3	4.3	23.91	288.67	strike slip	0.021191702	SRSS	-	1	-	0	"21522424"	2006	"Hollister - Airport Bldg #3"	0.1125	1	RSN11058_51171759_01797360.AT2	RSN11058_51171759_01797090.AT2	RSN11058_51171759_01797-UP.AT2
1056	11283	22.51	5.6	11.5	4.39	23.02	410.66	strike slip	0.031007036	SRSS	-	1	-	0	"40238431"	2009	"TEMPLETON - HOSPITAL GROUNDS"	0.15	1	RSN11283_14477200_36712360.AT2	RSN11283_14477200_36712090.AT2	RSN11283_14477200_36712-UP.AT2
1057	11649	23.14	4.7	11.5	4.2	24.09	279.56	strike slip	0.038110079	SRSS	-	1	-	0	"51183708"	2007	"Salinas - John & Work"	0.25	1	RSN11649_51183708_47179360.AT2	RSN11649_51183708_47179090.AT2	RSN11649_51183708_47179-UP.AT2
1058	12284	17.73	1.7	4.5	4.23	22.24	501.27	strike slip	0.029048229	SRSS	-	1	-	0	"40194055"	2007	"Lake Chabot"	0.325	1	RSN12284_40194055_NCLCBHNN.AT2	RSN12284_40194055_NCLCBHNE.AT2	RSN12284_40194055_NCLCBHNZ.AT2
1059	12323	20.38	2.1	6.5	4.23	24.4	268.81	strike slip	0.020957571	SRSS	-	1	-	0	"40194055"	2007	"Richmond Field Station_ Richmond_ CA_ USA"	0.35	1	RSN12323_40194055_BRFSBHLN.AT2	RSN12323_40194055_BRFSBHLE.AT2	RSN12323_40194055_BRFSBHLZ.AT2
1060	12514	20.07	8.7	15.5	4.1	23.67	391.84	strike slip	0.027671138	SRSS	-	1	-	0	"51207740"	2008	"Doolan Road"	0.575	1	RSN12514_51207740_NCDOBHNN.AT2	RSN12514_51207740_NCDOBHNE.AT2	RSN12514_51207740_NCDOBHNZ.AT2
1061	12581	19.16	4.6	8.6	4.1	22.95	350.5	strike slip	0.020573134	SRSS	-	1	-	0	"51207740"	2008	"Casto Valley - Chester & Castro Valley"	0.35	1	RSN12581_51207740_58339360.AT2	RSN12581_51207740_58339090.AT2	RSN12581_51207740_58339-UP.AT2
1062	12585	20.65	5.1	7.9	4.1	24.2	385.76	strike slip	0.022843852	SRSS	-	1	-	0	"51207740"	2008	"San Leandro - 164th & E. 14th"	0.3125	1	RSN12585_51207740_58349360.AT2	RSN12585_51207740_58349090.AT2	RSN12585_51207740_58349-UP.AT2
1063	18902	21.8	4.4	10.2	4.05	24.02	463.82	strike slip	0.022093088	SRSS	-	1	-	0	"71336726"	2010	"Santa Clara Co. Comm. Cntr._ Santa Clara_ CA_ US"	0.5125	1	RSN18902_71336726_BSCCBHLN.AT2	RSN18902_71336726_BSCCBHLE.AT2	RSN18902_71336726_BSCCBHLZ.AT2
1064	21410	18.22	4.1	5.8	4.1	22.17	378	strike slip	0.03690355	SRSS	-	1	-	0	"51207740"	2008	"San Leandro Hills"	0.2625	1	RSN21410_51207740_CSLHNN.AT2	RSN21410_51207740_CSLHNE.AT2	-----
1065	212	23.92	4.8	12.1	5.8	24.95	403.37	strike slip	0.1297461	SRSS	-	1	-	0.2	"Livermore-01"	1980	"Del Valle Dam (Toe)"	0.1625	1	RSN212_LIVERMOR_A-DVD156.AT2	RSN212_LIVERMOR_A-DVD246.AT2	RSN212_LIVERMOR_A-DVD-UP.AT2
1066	247	18.85	4.9	8.8	5.94	23.86	585.12	strike slip	0.09051418	SRSS	-	1	-	0.1	"Mammoth Lakes-06"	1980	"Bishop - Paradise Lodge"	0.25	1	RSN247_MAMMOTH.L_L-BPL070.AT2	RSN247_MAMMOTH.L_L-BPL160.AT2	RSN247_MAMMOTH.L_L-BPL-UP.AT2
1067	312	23.77	4.7	16.3	5.9	24.93	314.33	Reverse	0.08608901	SRSS	-	1	-	0.1	"Taiwan SMART1(5)"	1981	"SMART1 O07"	0.25	1	RSN312_SMART1.05_05O07EW.AT2	RSN312_SMART1.05_05O07NS.AT2	RSN312_SMART1.05_05O07DN.AT2
1068	322	23.78	6.2	12.6	6.36	24.02	274.73	Reverse	0.2253791	SRSS	-	1	-	1.2	"Coalinga-01"	1983	"Cantua Creek School"	0.1	1	RSN322_COALINGA.H_H-CAK270.AT2	RSN322_COALINGA.H_H-CAK360.AT2	RSN322_COALINGA.H_H-CAK-UP.AT2
1069	447	24.48	23	40.9	6.19	24.49	239.69	strike slip	0.03168079	SRSS	-	1	-	0.1	"Morgan Hill"	1984	"Agnews State Hospital"	0.225	1	RSN447_MORGAN_AGW240.AT2	RSN447_MORGAN_AGW330.AT2	RSN447_MORGAN_AGW-UP.AT2
1070	450	23.23	4.3	9.7	6.19	23.24	462.24	strike slip	0.08105595	SRSS	-	1	-	0.1	"Morgan Hill"	1984	"Corralitos"	0.125	1	RSN450_MORGAN_CLS220.AT2	RSN450_MORGAN_CLS310.AT2	RSN450_MORGAN_CLS-UP.AT2
1071	485	21.79	1.6	3.2	5.82	22.75	359.23	strike slip	0.08855971	SRSS	-	1	-	0.1	"Bishop (Rnd Val)"	1984	"McGee Creek - Surface"	1.25	1	RSN485_ROUNDVAL_MCG270.AT2	RSN485_ROUNDVAL_MCG360.AT2	RSN485_ROUNDVAL_MCG-UP.AT2
1072	534	22.96	2.3	8.4	6.06	23.31	447.22	Reverse Oblique	0.2541855	SRSS	-	1	-	0.4	"N. Palm Springs"	1986	"San Jacinto - Soboba"	0.25	1	RSN534_PALMSPR_H08000.AT2	RSN534_PALMSPR_H08090.AT2	RSN534_PALMSPR_H08-UP.AT2
1073	543	24.25	5.7	18.5	5.77	24.33	370.94	strike slip	0.0585513	SRSS	-	1	-	0	"Chalfant Valley-01"	1986	"Benton"	0.25	1	RSN543_CHALFANT.B_B-BEN270.AT2	RSN543_CHALFANT.B_B-BEN360.AT2	RSN543_CHALFANT.B_B-BEN-UP.AT2
1074	544	23.38	12.1	21.7	5.77	23.47	303.47	strike slip	0.1257927	SRSS	-	1	-	0.1	"Chalfant Valley-01"	1986	"Bishop - LADWP South St"	0.15	1	RSN544_CHALFANT.B_B-LAD180.AT2	RSN544_CHALFANT.B_B-LAD270.AT2	RSN544_CHALFANT.B_B-LAD-UP.AT2
1075	546	24.37	4	17.3	5.77	24.45	456.83	strike slip	0.05070214	SRSS	-	1	-	0	"Chalfant Valley-01"	1986	"Lake Crowley - Shehorn Res."	0.2	1	RSN546_CHALFANT.B_B-SHE009.AT2	RSN546_CHALFANT.B_B-SHE099.AT2	RSN546_CHALFANT.B_B-SHE-UP.AT2
1076	552	22.08	3.8	9.8	6.19	24.47	456.83	strike slip	0.1642825	SRSS	-	1	-	0.1	"Chalfant Valley-02"	1986	"Lake Crowley - Shehorn Res."	0.2125	1	RSN552_CHALFANT.A_A-SHE009.AT2	RSN552_CHALFANT.A_A-SHE099.AT2	RSN552_CHALFANT.A_A-SHE-UP.AT2
1077	559	24.3	4.3	19.3	5.65	24.41	303.47	strike slip	0.0860593	SRSS	-	1	-	0.1	"Chalfant Valley-03"	1986	"Bishop - LADWP South St"	0.2875	1	RSN559_CHALFANT.B_C-LAD180.AT2	RSN559_CHALFANT.B_C-LAD270.AT2	RSN559_CHALFANT.B_C-LAD-UP.AT2
1078	599	18.39	3.6	9.2	5.99	23.42	322.75	Reverse Oblique	0.1154556	SRSS	-	1	-	0.1	"Whittier Narrows-01"	1987	"Brea - S Flower Av"	0.2	1	RSN599_WHITTIER.A_A-FLO020.AT2	RSN599_WHITTIER.A_A-FLO290.AT2	-----
1079	600	19.11	1.9	9.1	5.99	23.99	437.5	Reverse Oblique	0.1709214	SRSS	-	1	-	0.4	"Whittier Narrows-01"	1987	"Brea Dam (Downstream)"	0.25	1	RSN600_WHITTIER.A_A-BRD040.AT2	RSN600_WHITTIER.A_A-BRD130.AT2	RSN600_WHITTIER.A_A-BRD-UP.AT2
1080	601	19.12	6	13.9	5.99	24	437.5	Reverse Oblique	0.1025497	SRSS	-	1	-	0.2	"Whittier Narrows-01"	1987	"Brea Dam (L Abut)"	0.25	1	RSN601_WHITTIER.A_A-BRL040.AT2	RSN601_WHITTIER.A_A-BRL130.AT2	RSN601_WHITTIER.A_A-BRL-UP.AT2
1081	611	18.32	2.1	8.4	5.99	23.37	266.9	Reverse Oblique	0.3215924	SRSS	-	1	-	0.7	"Whittier Narrows-01"	1987	"Compton - Castlegate St"	0.3	1	RSN611_WHITTIER.A_A-CAS000.AT2	RSN611_WHITTIER.A_A-CAS270.AT2	RSN611_WHITTIER.A_A-CAS-UP.AT2
1082	620	14.68	2.9	7.4	5.99	22.82	371.07	Reverse Oblique	0.3043283	SRSS	-	1	-	0.4	"Whittier Narrows-01"	1987	"Glendale - Las Palmas"	0.4	1	RSN620_WHITTIER.A_A-GLP177.AT2	RSN620_WHITTIER.A_A-GLP267.AT2	RSN620_WHITTIER.A_A-GLP-UP.AT2
1083	621	13.67	4.1	12.7	5.99	22.11	362.31	Reverse Oblique	0.09601092	SRSS	-	1	-	0.1	"Whittier Narrows-01"	1987	"Glendora - N Oakbank"	0.5	1	RSN621_WHITTIER.A_A-OAK080.AT2	RSN621_WHITTIER.A_A-OAK170.AT2	RSN621_WHITTIER.A_A-OAK-UP.AT2
1084	626	18.23	1.8	9.5	5.99	23.29	301	Reverse Oblique	0.2725075	SRSS	-	1	-	0.9	"Whittier Narrows-01"	1987	"LA - 116th St School"	0.1625	1	RSN626_WHITTIER.A_A-116270.AT2	RSN626_WHITTIER.A_A-116360.AT2	RSN626_WHITTIER.A_A-116-UP.AT2
1085	635	19.22	6.4	13.6	5.99	24.08	316.46	Reverse Oblique	0.2085418	SRSS	-	1	-	0.3	"Whittier Narrows-01"	1987	"LA - Hollywood Stor FF"	0.4125	1	RSN635_WHITTIER.A_A-PEL000.AT2	RSN635_WHITTIER.A_A-PEL090.AT2	RSN635_WHITTIER.A_A-PEL-UP.AT2
1086	641	20.35	3.7	12	5.99	24.99	308.71	Reverse Oblique	0.1065322	SRSS	-	1	-	0.1	"Whittier Narrows-01"	1987	"LA - Saturn St"	0.3	1	RSN641_WHITTIER.A_A-STN020.AT2	RSN641_WHITTIER.A_A-STN110.AT2	RSN641_WHITTIER.A_A-STN-UP.AT2
1087	642	16.77	6	11.2	5.99	22.17	241.41	Reverse Oblique	0.1744061	SRSS	-	1	-	0.3	"Whittier Narrows-01"	1987	"LA - W 70th St"	0.33	1	RSN642_WHITTIER.A_A-W70000.AT2	RSN642_WHITTIER.A_A-W70270.AT2	RSN642_WHITTIER.A_A-W70-UP.AT2
1088	645	19.8	5.6	11.7	5.99	24.54	344.72	Reverse Oblique	0.2282467	SRSS	-	1	-	0.6	"Whittier Narrows-01"	1987	"LB - Orange Ave"	0.13	1	RSN645_WHITTIER.A_A-OR2010.AT2	RSN645_WHITTIER.A_A-OR2280.AT2	RSN645_WHITTIER.A_A-OR2-UP.AT2
1089	663	14.5	4.1	9.8	5.99	22.73	680.37	Reverse Oblique	0.1227207	SRSS	-	1	-	0.3	"Whittier Narrows-01"	1987	"Mt Wilson - CIT Seis Sta"	0.2875	1	RSN663_WHITTIER.A_A-MTW000.AT2	RSN663_WHITTIER.A_A-MTW090.AT2	RSN663_WHITTIER.A_A-MTW-UP.AT2
1090	669	17.65	3.2	9.6	5.99	22.84	415.69	Reverse Oblique	0.1929592	SRSS	-	1	-	0.3	"Whittier Narrows-01"	1987	"Orange Co. Reservoir"	0.75	1	RSN669_WHITTIER.A_A-ORN006.AT2	RSN669_WHITTIER.A_A-ORN096.AT2	RSN669_WHITTIER.A_A-ORN-UP.AT2
1091	1741	23.83	1.5	7.5	5.65	24.66	593.35	Normal	0.1189734	SRSS	-	1	-	0	"Little Skull Mtn_NV"	1992	"Station #2-NTS Control Pt. 1"	0.12	1	RSN1741_SKULLMTN_LSM2000.AT2	RSN1741_SKULLMTN_LSM2270.AT2	RSN1741_SKULLMTN_LSM2-UP.AT2
1092	1748	12.62	3.7	14.4	5.9	24.06	240.09	strike slip	0.2736361	SRSS	-	1	-	0.6	"Northwest China-01"	1997	"Jiashi"	0.4	1	RSN1748_NWCHINA1_JIA000.AT2	RSN1748_NWCHINA1_JIA270.AT2	RSN1748_NWCHINA1_JIA-UP.AT2
1093	2426	22.53	3.1	6.8	5.9	23.44	635.31	Reverse	0.03028908	SRSS	-	1	-	0	"Chi-Chi_ Taiwan-02"	1999	"TCU137"	0.375	1	RSN2426_CHICHI.02_TCU137N.AT2	RSN2426_CHICHI.02_TCU137W.AT2	RSN2426_CHICHI.02_TCU137V.AT2
1094	2461	23.44	3.1	13.8	6.2	24.38	542.61	Reverse	0.1669448	SRSS	-	1	-	0.3	"Chi-Chi_ Taiwan-03"	1999	"CHY028"	0.18	1	RSN2461_CHICHI.03_CHY028N.AT2	RSN2461_CHICHI.03_CHY028E.AT2	RSN2461_CHICHI.03_CHY028V.AT2
1095	2495	21.34	2.5	5.2	6.2	22.37	496.21	Reverse	0.4736188	SRSS	-	1	-	1.8	"Chi-Chi_ Taiwan-03"	1999	"CHY080"	0.6	1	RSN2495_CHICHI.03_CHY080N.AT2	RSN2495_CHICHI.03_CHY080E.AT2	RSN2495_CHICHI.03_CHY080V.AT2
1096	2623	21.18	6.4	7.7	6.2	22.53	468.14	Reverse	0.1698411	SRSS	-	1	-	0.2	"Chi-Chi_ Taiwan-03"	1999	"TCU072"	0.04	1	RSN2623_CHICHI.03_TCU072N.AT2	RSN2623_CHICHI.03_TCU072E.AT2	RSN2623_CHICHI.03_TCU072V.AT2
1097	2650	21.09	4.9	12.3	6.2	22.13	493.09	Reverse	0.1118811	SRSS	-	1	-	0.3	"Chi-Chi_ Taiwan-03"	1999	"TCU116"	0.06	1	RSN2650_CHICHI.03_TCU116N.AT2	RSN2650_CHICHI.03_TCU116E.AT2	RSN2650_CHICHI.03_TCU116V.AT2
1098	2654	22.89	9.3	14.3	6.2	23.85	459.34	Reverse	0.1011625	SRSS	-	1	-	0.1	"Chi-Chi_ Taiwan-03"	1999	"TCU120"	0.04	1	RSN2654_CHICHI.03_TCU120N.AT2	RSN2654_CHICHI.03_TCU120E.AT2	RSN2654_CHICHI.03_TCU120V.AT2
1099	2661	21.11	5.3	10	6.2	22.14	652.85	Reverse	0.1298421	SRSS	-	1	-	0.3	"Chi-Chi_ Taiwan-03"	1999	"TCU138"	0.1	1	RSN2661_CHICHI.03_TCU138N.AT2	RSN2661_CHICHI.03_TCU138W.AT2	RSN2661_CHICHI.03_TCU138V.AT2
1100	2893	23.14	8.8	14.6	6.2	23.19	475.46	strike slip	0.09490742	SRSS	-	1	-	0.1	"Chi-Chi_ Taiwan-04"	1999	"TCU122"	0.06	1	RSN2893_CHICHI.04_TCU122N.AT2	RSN2893_CHICHI.04_TCU122E.AT2	RSN2893_CHICHI.04_TCU122V.AT2
1101	3468	22.55	10.3	22.8	6.3	24.67	433.63	Reverse	0.06179758	SRSS	-	1	-	0.1	"Chi-Chi_ Taiwan-06"	1999	"TCU067"	0.0475	1	RSN3468_CHICHI.06_TCU067N.AT2	RSN3468_CHICHI.06_TCU067E.AT2	RSN3468_CHICHI.06_TCU067V.AT2
1102	3507	22.69	6.7	13.9	6.3	24.8	511.18	Reverse	0.3276329	SRSS	-	1	-	0.7	"Chi-Chi_ Taiwan-06"	1999	"TCU129"	0.045	1	RSN3507_CHICHI.06_TCU129N.AT2	RSN3507_CHICHI.06_TCU129E.AT2	RSN3507_CHICHI.06_TCU129V.AT2
1103	3574	23.75	3.2	13.9	5.9	24.91	286.03	Reverse	0.09946919	SRSS	-	1	-	0.1	"Taiwan SMART1(5)"	1981	"SMART1 O05"	0.1875	1	RSN3574_SMART1.05_05O05EW.AT2	RSN3574_SMART1.05_05O05NS.AT2	RSN3574_SMART1.05_05O05DN.AT2
1104	3575	23.48	2.6	14.6	5.9	24.65	293.46	Reverse	0.1202717	SRSS	-	1	-	0.1	"Taiwan SMART1(5)"	1981	"SMART1 O06"	0.125	1	RSN3575_SMART1.05_05O06EW.AT2	RSN3575_SMART1.05_05O06NS.AT2	RSN3575_SMART1.05_05O06DN.AT2
1105	3852	24.58	5.9	16.7	6.2	24.62	438.19	strike slip	0.1086456	SRSS	-	1	-	0.2	"Chi-Chi_ Taiwan-04"	1999	"CHY006"	0.03125	1	RSN3852_CHICHI.04_CHY006N.AT2	RSN3852_CHICHI.04_CHY006E.AT2	RSN3852_CHICHI.04_CHY006V.AT2
1106	4078	22.45	12.6	27.7	6	22.59	333.61	strike slip	0.07917591	SRSS	-	1	-	0.1	"Parkfield-02_ CA"	2004	"Coalinga - Fire Station 39"	0.0375	1	RSN4078_PARK2004_COA090.AT2	RSN4078_PARK2004_COA360.AT2	RSN4078_PARK2004_COA-UP.AT2
1107	4150	21.88	10.2	15.4	6	22.02	412.79	strike slip	0.02394331	SRSS	-	1	-	0	"Parkfield-02_ CA"	2004	"COALINGA - PRIEST VALLEY"	0	1	RSN4150_PARK2004_46174-90.AT2	RSN4150_PARK2004_46174360.AT2	RSN4150_PARK2004_46174-UP.AT2
1108	4320	21.59	5	12.3	5.5	22.2	436.79	Normal	0.03729502	SRSS	-	1	-	0	"Lazio Abruzzo (aftershock 1)_ Italy"	1984	"Cassino-Sant' Elia"	0.125	1	RSN4320_ABRUZZO.P_A-CSS000.AT2	RSN4320_ABRUZZO.P_A-CSS090.AT2	RSN4320_ABRUZZO.P_A-CSS-UP.AT2
1109	4330	22.83	1.7	9.4	5.6	22.83	261	strike slip	0.2521352	SRSS	-	1	-	0.2	"Sicilia-Orientale_ Italy"	1990	"Catania-Piana"	0.3	1	RSN4330_SICORIEN.P_CPI000.AT2	RSN4330_SICORIEN.P_CPI270.AT2	RSN4330_SICORIEN.P_CPI-UP.AT2
1110	6875	21.73	7.9	16.1	6.1	22.3	396.41	strike slip	0.1297189	SRSS	-	1	-	0.2	"Joshua Tree_ CA "	1992	"Morongo Valley Fire Station"	0.125	1	RSN6875_JOSHUA_5071045.AT2	RSN6875_JOSHUA_5071135.AT2	RSN6875_JOSHUA_5071_UP.AT2
1111	8126	24.25	3.9	11.8	6.2	24.25	295.74	Reverse Oblique	0.193207	SRSS	-	1	-	0.1	"Christchurch_ New Zealand"	2011	"ROLC"	0.075	1	RSN8126_CCHURCH_ROLCS29E.AT2	RSN8126_CCHURCH_ROLCS61W.AT2	RSN8126_CCHURCH_ROLCUP.AT2
1112	4262	2.94	1	4.7	4.3	7.52	256	Normal	0.2211893	SRSS	-	1	-	0.1	"Ancona-10_ Italy"	1972	"Ancona-Palombina"	1.125	1	RSN4262_ANCONA.P_Q-ANP000.AT2	RSN4262_ANCONA.P_Q-ANP090.AT2	RSN4262_ANCONA.P_Q-ANP-UP.AT2
1113	4288	4.41	1.6	5.3	4.1	10.3	339	Normal	0.1019051	SRSS	-	1	-	0	"Umbria-01_ Italy"	1979	"Cascia-Cabina Petrucci"	1.125	1	RSN4288_UMBRIA.P_C-CSR000.AT2	RSN4288_UMBRIA.P_C-CSR090.AT2	RSN4288_UMBRIA.P_C-CSR-UP.AT2
1114	10414	1	1.2	4.3	4.45	13.89	267.92	strike slip	0.16294297	SRSS	-	1	-	0.1	"10370141"	2009	"Colton_ Grape St. and W. Mill"	0.0875	1	RSN10414_10370141_CICLTHNN.AT2	RSN10414_10370141_CICLTHNE.AT2	RSN10414_10370141_CICLTHNZ.AT2
1115	10627	1.52	0.5	6	4.45	14.04	314.48	strike slip	0.18003445	SRSS	-	1	-	0.1	"10370141"	2009	"San Bernardino - Mtn Vw & Clstr"	0.15	1	RSN10627_10370141_23780360.AT2	RSN10627_10370141_23780090.AT2	RSN10627_10370141_23780-UP.AT2
1116	10631	2.38	2.6	8.1	4.45	14.06	328.6	strike slip	0.066341723	SRSS	-	1	-	0	"10370141"	2009	"San Bernardino - Medical Center"	0.2	1	RSN10631_10370141_23898360.AT2	RSN10631_10370141_23898090.AT2	RSN10631_10370141_23898-UP.AT2
1117	10660	1.46	2.1	6	4.45	13.94	329.42	strike slip	0.078358112	SRSS	-	1	-	0	"10370141"	2009	"SBVC_ Observatory"	0.1875	1	RSN10660_10370141_N5438360.AT2	RSN10660_10370141_N5438090.AT2	RSN10660_10370141_N5438-UP.AT2
1118	11061	13.54	5.2	14.6	4.3	13.78	270.84	strike slip	0.052245931	SRSS	-	1	-	0	"21522424"	2006	"Gilroy Array #2"	0.1625	1	RSN11061_51171759_47380360.AT2	RSN11061_51171759_47380090.AT2	RSN11061_51171759_47380-UP.AT2
1119	11062	12.37	6.5	12.2	4.3	12.64	349.85	strike slip	0.039631204	SRSS	-	1	-	0	"21522424"	2006	"Gilroy Array #3"	0.15	1	RSN11062_51171759_47381360.AT2	RSN11062_51171759_47381090.AT2	RSN11062_51171759_47381-UP.AT2
1120	11608	4.33	4	9.1	4.3	7.7	272.8	strike slip	0.15643172	SRSS	-	1	-	0.1	"21262721"	2003	"Hollister - City Hall Annex"	0.1625	1	RSN11608_40139808_N1575360.AT2	RSN11608_40139808_N1575090.AT2	RSN11608_40139808_N1575-UP.AT2
1121	11609	8.76	6.4	15	4.3	10.83	288.67	strike slip	0.070248951	SRSS	-	1	-	0	"21262721"	2003	"Hollister - Airport Bldg #3"	0.15	1	RSN11609_40139808_N1797360.AT2	RSN11609_40139808_N1797090.AT2	RSN11609_40139808_N1797-UP.AT2
1122	11648	6.7	3.3	8.2	4.2	9.42	335.5	strike slip	0.04930034	SRSS	-	1	-	0	"51183708"	2007	"San Juan Bautista_ 24 Polk St"	0.1625	1	RSN11648_51183708_47126360.AT2	RSN11648_51183708_47126090.AT2	RSN11648_51183708_47126-UP.AT2
1123	11699	12.12	2.4	4.7	4.3	12.39	337.77	strike slip	0.090036606	SRSS	-	1	-	0	"40234037"	2009	"San Jose - Hwy 101 & Metcalf Rd"	0.1	1	RSN11699_40234037_57218048.AT2	RSN11699_40234037_57218138.AT2	RSN11699_40234037_57218-UP.AT2
1124	11773	6.82	4.1	9.2	4.26	10.74	288.67	Reverse	0.049974601	SRSS	-	1	-	0	"9173365"	2001	"Panorama City - Roscoe & Woodman"	0.2375	1	RSN11773_9613229_24765360.AT2	RSN11773_9613229_24765090.AT2	RSN11773_9613229_24765-UP.AT2
1125	11774	11.85	4.4	14.2	4.26	14.46	276.67	Reverse	0.02672356	SRSS	-	1	-	0	"9173365"	2001	"Van Nuys - Burbank & Fulton"	0.175	1	RSN11774_9613229_24808360.AT2	RSN11774_9613229_24808090.AT2	RSN11774_9613229_24808-UP.AT2
1126	12055	8.48	2.7	6.1	4.42	9.34	325.97	strike slip	0.02765062	SRSS	-	1	-	0	"14116972"	2005	"San Bernardino - Fire Sta. #9"	0.25	1	RSN12055_14116972_N5330360.AT2	RSN12055_14116972_N5330090.AT2	RSN12055_14116972_N5330-UP.AT2
1127	12059	14.16	4.1	9.5	4.42	14.79	279.46	strike slip	0.020542288	SRSS	-	1	-	0	"14116972"	2005	"San Bernardino - Fire Sta. #10"	0.2125	1	RSN12059_14116972_N5339180.AT2	RSN12059_14116972_N5339270.AT2	RSN12059_14116972_N5339-UP.AT2
1128	12197	12.84	1.7	3.1	4.2	13.27	299.37	strike slip	0.033407148	SRSS	-	1	-	0	"40199209"	2007	"Albany; Fire Station No. 1"	0.4625	1	RSN12197_40199209_N1807HNN.AT2	RSN12197_40199209_N1807HNE.AT2	RSN12197_40199209_N1807HNZ.AT2
1129	12200	8.97	3.9	15.4	4.2	9.66	258.1	strike slip	0.025154676	SRSS	-	1	-	0	"40199209"	2007	"Oakland; Fire Station 03 14th St; 2-story; ground level"	0.1875	1	RSN12200_40199209_N1819HNN.AT2	RSN12200_40199209_N1819HNE.AT2	RSN12200_40199209_N1819HNZ.AT2
1130	12201	7.7	2.6	7.8	4.2	8.45	354.81	strike slip	0.025824679	SRSS	-	1	-	0	"40199209"	2007	"Oakland; Fire Station 05 34th St; 1-story; ground level"	0.2875	1	RSN12201_40199209_N1820HNN.AT2	RSN12201_40199209_N1820HNE.AT2	RSN12201_40199209_N1820HNZ.AT2
1131	12245	4.76	2	9	4.2	5.87	285.31	strike slip	0.027303209	SRSS	-	1	-	0	"40199209"	2007	"Oakland; Fire Station 29 66th St; 1-story; ground level"	0.1375	1	RSN12245_40199209_01854360.AT2	RSN12245_40199209_01854090.AT2	RSN12245_40199209_01854-UP.AT2
1132	12257	6.98	1.4	7.7	4.2	7.83	285.93	strike slip	0.046893808	SRSS	-	1	-	0	"40199209"	2007	"Oakland; Fire Station 12 Alice St; 2-story; ground level"	0.15	1	RSN12257_40199209_U1821360.AT2	RSN12257_40199209_U1821090.AT2	RSN12257_40199209_U1821-UP.AT2
1133	12991	7.75	1.9	4	4	12.13	299.37	strike slip	0.027829943	SRSS	-	1	-	0	"21305648"	2003	"Albany; Fire Station No. 1"	0.3125	1	RSN12991_40146204_N1807HNN.AT2	RSN12991_40146204_N1807HNE.AT2	RSN12991_40146204_N1807HNZ.AT2
1134	12994	7.03	1.2	5.4	4	11.81	258.1	strike slip	0.033663101	SRSS	-	1	-	0	"21305648"	2003	"Oakland; Fire Station 03 14th St; 2-story; ground level"	0.275	1	RSN12994_40146204_N1819HNN.AT2	RSN12994_40146204_N1819HNE.AT2	RSN12994_40146204_N1819HNZ.AT2
1135	12995	4.95	1.3	4	4	10.63	354.81	strike slip	0.057840452	SRSS	-	1	-	0	"21305648"	2003	"Oakland; Fire Station 05 34th St; 1-story; ground level"	0.3125	1	RSN12995_40146204_N1820HNN.AT2	RSN12995_40146204_N1820HNE.AT2	RSN12995_40146204_N1820HNZ.AT2
1136	12996	6.21	0.7	5.1	4	11.31	285.93	strike slip	0.071020428	SRSS	-	1	-	0	"21305648"	2003	"Oakland; Fire Station 12 Alice St; 2-story; ground level"	0.275	1	RSN12996_40146204_N1821HNN.AT2	RSN12996_40146204_N1821HNE.AT2	RSN12996_40146204_N1821HNZ.AT2
1137	13814	11.03	1.5	4	4.17	11.93	356	strike slip	0.024599098	SRSS	-	1	-	0	"14201764"	2005	"Big Bear Solar Observatory"	0.25	1	RSN13814_14201764_CIBBRHHN.AT2	RSN13814_14201764_CIBBRHHE.AT2	RSN13814_14201764_CIBBRHHZ.AT2
1138	18434	7	4.8	10.5	4.17	11.87	265.21	strike slip	0.040650659	SRSS	-	1	-	0	"21423530"	2004	"Parkfield - Fault Zone 12"	0.175	1	RSN18434_21423530_36138360.AT2	RSN18434_21423530_36138090.AT2	RSN18434_21423530_36138-UP.AT2
1139	18440	11.05	4.6	9.3	4.17	14.63	297.46	strike slip	0.027592542	SRSS	-	1	-	0	"21423530"	2004	"Parkfield - Fault Zone 7"	0.1625	1	RSN18440_21423530_36431360.AT2	RSN18440_21423530_36431090.AT2	RSN18440_21423530_36431-UP.AT2
1140	18494	4.1	4.5	10.4	4.01	9.22	265.21	strike slip	0.023106633	SRSS	-	1	-	0	"51182151"	2007	"Parkfield - Fault Zone 12"	0.2625	1	RSN18494_51182151_36138360.AT2	RSN18494_51182151_36138090.AT2	RSN18494_51182151_36138-UP.AT2
1141	18503	3.04	1.9	4.4	4.01	8.8	308.84	strike slip	0.060804986	SRSS	-	1	-	0	"51182151"	2007	"Parkfield - Fault Zone 8"	0.2625	1	RSN18503_51182151_36449360.AT2	RSN18503_51182151_36449090.AT2	RSN18503_51182151_36449-UP.AT2
1142	19043	6.86	1.2	4	4.39	8.37	300	strike slip	0.18558883	SRSS	-	1	-	0.2	"40238431"	2009	"Ramage Ranch_ Paso Robles_ CA_ USA"	1.0625	1	RSN19043_40238431_BRAMRHLN.AT2	RSN19043_40238431_BRAMRHLE.AT2	RSN19043_40238431_BRAMRHLZ.AT2
1143	42	21.33	1.4	3.2	5.33	22.94	477.22	Reverse Oblique	0.06036126	SRSS	-	1	-	0	"Lytle Creek"	1970	"Cedar Springs Pumphouse"	0.5	1	RSN42_LYTLECR_CSP126.AT2	RSN42_LYTLECR_CSP216.AT2	RSN42_LYTLECR_CSPDWN.AT2
1144	197	23.76	2.3	5.3	5.01	24.84	237.33	strike slip	0.06191243	SRSS	-	1	-	0	"Imperial Valley-07"	1979	"El Centro Array #1"	0.75	1	RSN197_IMPVALL.A_A-E01140.AT2	RSN197_IMPVALL.A_A-E01230.AT2	RSN197_IMPVALL.A_A-E01-UP.AT2
1145	224	19.09	8.4	19.1	5.42	22.22	384.47	strike slip	0.04545888	SRSS	-	1	-	0	"Livermore-02"	1980	"San Ramon Fire Station"	0.375	1	RSN224_LIVERMOR_B-SRM070.AT2	RSN224_LIVERMOR_B-SRM340.AT2	RSN224_LIVERMOR_B-SRM-UP.AT2
1146	562	23.99	3.6	16.2	5.44	24.75	303.47	strike slip	0.1876274	SRSS	-	1	-	0.2	"Chalfant Valley-04"	1986	"Bishop - LADWP South St"	0.1625	1	RSN562_CHALFANT.B_D-LAD180.AT2	RSN562_CHALFANT.B_D-LAD270.AT2	RSN562_CHALFANT.B_D-LAD-UP.AT2
1147	711	19.12	5.6	10.8	5.27	22.98	301	Reverse Oblique	0.1502375	SRSS	-	1	-	0.1	"Whittier Narrows-02"	1987	"LA - 116th St School"	0.375	1	RSN711_WHITTIER.B_B-116270.AT2	RSN711_WHITTIER.B_B-116360.AT2	RSN711_WHITTIER.B_B-116-UP.AT2
1148	713	20.99	6.5	16.6	5.27	24.76	316.46	Reverse Oblique	0.05425308	SRSS	-	1	-	0	"Whittier Narrows-02"	1987	"LA - Hollywood Stor FF"	0.375	1	RSN713_WHITTIER.B_B-PEL090.AT2	RSN713_WHITTIER.B_B-PEL360.AT2	RSN713_WHITTIER.B_B-PEL-UP.AT2
1149	1668	23.5	2.8	7	5.2	24.1	450.28	Reverse	0.04211903	SRSS	-	1	-	0	"Northridge-03"	1994	"Castaic - Old Ridge Route"	0.8	1	RSN1668_NORTH009_ORR090.AT2	RSN1668_NORTH009_ORR360.AT2	RSN1668_NORTH009_ORR-UP.AT2
1150	1683	19.88	4.4	9	5.13	23.52	450.28	Reverse Oblique	0.1051113	SRSS	-	1	-	0.1	"Northridge-05"	1994	"Castaic - Old Ridge Route"	0.6	1	RSN1683_NORTH151_ORR090.AT2	RSN1683_NORTH151_ORR360.AT2	RSN1683_NORTH151_ORR-UP.AT2
1151	1690	21.99	1.8	5.1	5.13	24.79	420.81	Reverse Oblique	0.08578056	SRSS	-	1	-	0	"Northridge-05"	1994	"Sylmar - County Hospital Grounds"	0.4	1	RSN1690_NORTH151_SYL090.AT2	RSN1690_NORTH151_SYL360.AT2	RSN1690_NORTH151_SYL-UP.AT2
1152	1698	19.08	1.7	2.1	5.28	22.02	403.72	Reverse	0.1750289	SRSS	-	1	-	0.2	"Northridge-06"	1994	"Calabasas - N Las Virg"	2.5	1	RSN1698_NORTH392_VIR200.AT2	RSN1698_NORTH392_VIR290.AT2	RSN1698_NORTH392_VIR-UP.AT2
1153	1716	18.07	1	2.2	5.28	22.9	411.55	Reverse	0.08387663	SRSS	-	1	-	0	"Northridge-06"	1994	"La Crescenta - New York"	1.5	1	RSN1716_NORTH392_NYA090.AT2	RSN1716_NORTH392_NYA180.AT2	RSN1716_NORTH392_NYA-UP.AT2
1154	1730	21.36	3.7	9	5.28	24.02	336.2	Reverse	0.1010088	SRSS	-	1	-	0	"Northridge-06"	1994	"Santa Monica City Hall"	0.6	1	RSN1730_NORTH392_STM090.AT2	RSN1730_NORTH392_STM180.AT2	RSN1730_NORTH392_STM-UP.AT2
1155	3699	20.61	9.4	18.5	5.27	23.35	346.62	Reverse Oblique	0.02709515	SRSS	-	1	-	0	"Whittier Narrows-02"	1987	"Covina - S Grand Ave"	0.625	1	RSN3699_WHITTIER.B_B-GRA015.AT2	RSN3699_WHITTIER.B_B-GRA105.AT2	RSN3699_WHITTIER.B_B-GRA-UP.AT2
1156	3706	20.84	7.1	13.5	5.27	23.55	362.31	Reverse Oblique	0.02435433	SRSS	-	1	-	0	"Whittier Narrows-02"	1987	"Glendora - N Oakbank"	0.5375	1	RSN3706_WHITTIER.B_B-OAK080.AT2	RSN3706_WHITTIER.B_B-OAK170.AT2	RSN3706_WHITTIER.B_B-OAK-UP.AT2
1157	3717	18.58	5.4	11.9	5.27	22.63	241.41	Reverse Oblique	0.1613734	SRSS	-	1	-	0.1	"Whittier Narrows-02"	1987	"LA - W 70th St"	0.25	1	RSN3717_WHITTIER.B_B-W70000.AT2	RSN3717_WHITTIER.B_B-W70270.AT2	RSN3717_WHITTIER.B_B-W70-UP.AT2
1158	3722	21.82	1	10.4	5.27	24.63	267.35	Reverse Oblique	0.1591893	SRSS	-	1	-	0.1	"Whittier Narrows-02"	1987	"Lakewood - Del Amo Blvd"	0.1875	1	RSN3722_WHITTIER.B_B-DEL000.AT2	RSN3722_WHITTIER.B_B-DEL090.AT2	RSN3722_WHITTIER.B_B-DEL-UP.AT2
1159	3724	19.11	10.6	15.6	5.27	22.61	344.72	Reverse Oblique	0.04772344	SRSS	-	1	-	0	"Whittier Narrows-02"	1987	"LB - Orange Ave"	0.5	1	RSN3724_WHITTIER.B_B-OR2010.AT2	RSN3724_WHITTIER.B_B-OR2280.AT2	RSN3724_WHITTIER.B_B-OR2-UP.AT2
1160	3779	20.41	1.3	3.6	5.28	24.74	371.07	Reverse	0.1547606	SRSS	-	1	-	0.1	"Northridge-06"	1994	"Glendale - Las Palmas"	1.625	1	RSN3779_NORTH392_GLP177.AT2	RSN3779_NORTH392_GLP267.AT2	-----
1161	8620	22.83	10.7	25	5.45	23.23	347.55	strike slip	0.033656834	SRSS	-	1	-	0	"40204628"	2007	"San Jose; Fire Station 14 West; San Tomas Aquino Rd; 1-story; ground level"	0.625	1	RSN8620_40204628_N1778HNN.AT2	RSN8620_40204628_N1778HNE.AT2	RSN8620_40204628_N1778HNZ.AT2
1162	8633	24.25	11.8	32.4	5.45	24.62	286.85	strike slip	0.046030995	SRSS	-	1	-	0	"40204628"	2007	"Mountain View; Fire Station 4 N. Whisman; 1-story; ground level"	0.125	1	RSN8633_40204628_N1796HNN.AT2	RSN8633_40204628_N1796HNE.AT2	RSN8633_40204628_N1796HNZ.AT2
1163	8654	21.87	10.8	26.5	5.45	22.28	348.66	strike slip	0.048860474	SRSS	-	1	-	0	"40204628"	2007	"Sunnyvale; Braly School Gail Ave; 1-story; ground level"	0.1875	1	RSN8654_40204628_N1831HNN.AT2	RSN8654_40204628_N1831HNE.AT2	RSN8654_40204628_N1831HNZ.AT2
1164	8815	17.35	6.5	19.1	5.39	22.55	335.43	Reverse Oblique	0.046729017	SRSS	-	1	-	0	"14383980"	2008	"Mira Loma_ I-15 and Riverside"	0.3625	1	RSN8815_14383980_CIMLSHNN.AT2	RSN8815_14383980_CIMLSHNE.AT2	RSN8815_14383980_CIMLSHNZ.AT2
1165	8831	19	3.7	10.8	5.39	22.68	699	Reverse Oblique	0.038615933	SRSS	-	1	-	0	"14383980"	2008	"Pleasants Peak"	0.425	1	RSN8831_14383980_CIPLSHNN.AT2	RSN8831_14383980_CIPLSHNE.AT2	RSN8831_14383980_CIPLSHNZ.AT2
1166	8897	18.61	5.7	13.4	5.39	23.14	295.71	Reverse Oblique	0.12265838	SRSS	-	1	-	0.1	"14383980"	2008	"Covina - Cypress & Azusa"	0.1375	1	RSN8897_14383980_23179360.AT2	RSN8897_14383980_23179090.AT2	RSN8897_14383980_23179-UP.AT2
1167	9048	17.93	1.6	5.8	5.2	22.25	682.03	strike slip	0.12428027	SRSS	-	1	-	0	"14151344"	2005	"Lost Valley Boy Scout Camp_ San Diego Co._ Ca_ Usa"	0.5125	1	RSN9048_14151344_ALVA2HHN.AT2	RSN9048_14151344_ALVA2HHE.AT2	RSN9048_14151344_ALVA2HHZ.AT2
1168	57	19.33	10.6	16.8	6.61	22.63	450.28	Reverse	0.3204794	SRSS	-	1	-	1	"San Fernando"	1971	"Castaic - Old Ridge Route"	0.375	1	RSN57_SFERN_ORR021.AT2	RSN57_SFERN_ORR291.AT2	RSN57_SFERN_ORRDWN.AT2
1169	68	22.77	5.2	13.4	6.61	22.77	316.46	Reverse	0.2247643	SRSS	-	1	-	0.7	"San Fernando"	1971	"LA - Hollywood Stor FF"	0.1	1	RSN68_SFERN_PEL090.AT2	RSN68_SFERN_PEL180.AT2	RSN68_SFERN_PEL-UP.AT2
1170	73	17.22	3	11.8	6.61	22.57	670.84	Reverse	0.1698849	SRSS	-	1	-	0.2	"San Fernando"	1971	"Lake Hughes #9"	0.625	1	RSN73_SFERN_L09021.AT2	RSN73_SFERN_L09291.AT2	RSN73_SFERN_L09DWN.AT2
1171	88	24.69	7.4	23.6	6.61	24.87	389	Reverse	0.1548748	SRSS	-	1	-	0.2	"San Fernando"	1971	"Santa Felita Dam (Outlet)"	0.125	1	RSN88_SFERN_FSD172.AT2	RSN88_SFERN_FSD262.AT2	RSN88_SFERN_FSD-UP.AT2
1172	163	23.17	12.2	25.9	6.53	24.6	205.78	strike slip	0.1288357	SRSS	-	1	-	0.1	"Imperial Valley-06"	1979	"Calipatria Fire Station"	0.0875	1	RSN163_IMPVALL.H_H-CAL225.AT2	RSN163_IMPVALL.H_H-CAL315.AT2	RSN163_IMPVALL.H_H-CAL-UP.AT2
1173	169	22.03	24.4	51.4	6.53	22.03	242.05	strike slip	0.2356953	SRSS	-	1	-	3.3	"Imperial Valley-06"	1979	"Delta"	0.0875	1	RSN169_IMPVALL.H_H-DLT262.AT2	RSN169_IMPVALL.H_H-DLT352.AT2	RSN169_IMPVALL.H_H-DLTDWN.AT2
1174	190	24.61	6.2	11.6	6.53	24.61	362.38	strike slip	0.1110962	SRSS	-	1	-	0.2	"Imperial Valley-06"	1979	"Superstition Mtn Camera"	0.125	1	RSN190_IMPVALL.H_H-SUP045.AT2	RSN190_IMPVALL.H_H-SUP135.AT2	RSN190_IMPVALL.H_H-SUP-UP.AT2
1175	724	22.25	9	13.3	6.54	22.25	316.64	strike slip	0.1365425	SRSS	-	1	-	0.6	"Superstition Hills-02"	1987	"Plaster City"	0.4125	1	RSN724_SUPER.B_B-PLS045.AT2	RSN724_SUPER.B_B-PLS135.AT2	-----
1176	729	23.85	19.4	35.8	6.54	23.85	179	strike slip	0.1792464	SRSS	-	1	-	1.3	"Superstition Hills-02"	1987	"Imperial Valley Wildlife Liquefaction Array"	0.1	1	RSN729_SUPER.B_B-IVW090.AT2	RSN729_SUPER.B_B-IVW360.AT2	RSN729_SUPER.B_B-IVW-UP.AT2
1177	730	23.99	6.3	10.5	6.77	23.99	343.53	Reverse Oblique	0.2002647	SRSS	-	1	-	0.3	"Spitak_ Armenia"	1988	"Gukasian"	0.25	1	RSN730_SPITAK_GUK000.AT2	RSN730_SPITAK_GUK090.AT2	RSN730_SPITAK_GUK-UP.AT2
1178	737	24.27	9.8	27.5	6.93	24.57	239.69	Reverse Oblique	0.1695413	SRSS	-	1	-	0.5	"Loma Prieta"	1989	"Agnews State Hospital"	0.10375	1	RSN737_LOMAP_AGW000.AT2	RSN737_LOMAP_AGW090.AT2	RSN737_LOMAP_AGW-UP.AT2
1179	770	22.35	4.5	11.5	6.93	22.68	333.85	Reverse Oblique	0.2259298	SRSS	-	1	-	0.8	"Loma Prieta"	1989	"Gilroy Array #7"	0.1625	1	RSN770_LOMAP_GMR000.AT2	RSN770_LOMAP_GMR090.AT2	RSN770_LOMAP_GMR-UP.AT2
1180	778	24.52	4.2	13.3	6.93	24.82	215.54	Reverse Oblique	0.2689301	SRSS	-	1	-	1	"Loma Prieta"	1989	"Hollister Differential Array"	0.0875	1	RSN778_LOMAP_HDA165.AT2	RSN778_LOMAP_HDA255.AT2	RSN778_LOMAP_HDA-UP.AT2
1181	806	23.92	9.9	25.3	6.93	24.23	267.71	Reverse Oblique	0.2073666	SRSS	-	1	-	0.8	"Loma Prieta"	1989	"Sunnyvale - Colton Ave."	0.1	1	RSN806_LOMAP_SVL270.AT2	RSN806_LOMAP_SVL360.AT2	RSN806_LOMAP_SVL-UP.AT2
1182	974	21.64	6.2	11.5	6.69	22.21	371.07	Reverse	0.3653629	SRSS	-	1	-	1.2	"Northridge-01"	1994	"Glendale - Las Palmas"	0.375	1	RSN974_NORTHR_GLP177.AT2	RSN974_NORTHR_GLP267.AT2	RSN974_NORTHR_GLP-UP.AT2
1183	978	17.82	6.7	15.5	6.69	23.07	347.7	Reverse	0.1358689	SRSS	-	1	-	0.9	"Northridge-01"	1994	"Hollywood - Willoughby Ave"	0.175	1	RSN978_NORTHR_WIL090.AT2	RSN978_NORTHR_WIL180.AT2	RSN978_NORTHR_WIL-UP.AT2
1184	986	12.92	6.3	11	6.69	22.5	416.58	Reverse	0.1853637	SRSS	-	1	-	0.5	"Northridge-01"	1994	"LA - Brentwood VA Hospital"	0.196	1	RSN986_NORTHR_BVA195.AT2	RSN986_NORTHR_BVA285.AT2	RSN986_NORTHR_BVA-UP.AT2
1185	988	15.53	7.2	13.6	6.69	23.41	277.98	Reverse	0.2556669	SRSS	-	1	-	1.2	"Northridge-01"	1994	"LA - Century City CC North"	0.14	1	RSN988_NORTHR_CCN090.AT2	RSN988_NORTHR_CCN360.AT2	RSN988_NORTHR_CCN-UP.AT2
1186	995	19.73	6.4	12	6.69	24.03	316.46	Reverse	0.2313747	SRSS	-	1	-	2	"Northridge-01"	1994	"LA - Hollywood Stor FF"	0.2	1	RSN995_NORTHR_PEL090.AT2	RSN995_NORTHR_PEL360.AT2	RSN995_NORTHR_PEL-UP.AT2
1187	1006	13.8	5.8	11.3	6.69	22.49	398.42	Reverse	0.2778774	SRSS	-	1	-	1.6	"Northridge-01"	1994	"LA - UCLA Grounds"	0.16	1	RSN1006_NORTHR_UCL090.AT2	RSN1006_NORTHR_UCL360.AT2	RSN1006_NORTHR_UCL-UP.AT2
1188	1039	16.92	7.7	16.1	6.69	24.76	341.58	Reverse	0.1930516	SRSS	-	1	-	0.9	"Northridge-01"	1994	"Moorpark - Fire Sta"	0.16	1	RSN1039_NORTHR_MRP090.AT2	RSN1039_NORTHR_MRP180.AT2	RSN1039_NORTHR_MRP-UP.AT2
1189	1049	13.34	6	10.3	6.69	24.08	191.06	Reverse	0.4605048	SRSS	-	1	-	1.9	"Northridge-01"	1994	"Pacific Palisades - Sunset"	0.1625	1	RSN1049_NORTHR_SUN190.AT2	RSN1049_NORTHR_SUN280.AT2	RSN1049_NORTHR_SUN-UP.AT2
1190	1089	10.31	5.6	9.3	6.69	22.28	505.97	Reverse	0.3246888	SRSS	-	1	-	1	"Northridge-01"	1994	"Topanga - Fire Sta"	0.168	1	RSN1089_NORTHR_TPF360.AT2	RSN1089_NORTHR_TPF270.AT2	RSN1089_NORTHR_TPF-UP.AT2
1191	1091	23.1	4.3	8.3	6.69	23.64	996.43	Reverse	0.1510101	SRSS	-	1	-	0.4	"Northridge-01"	1994	"Vasquez Rocks Park"	0.25	1	RSN1091_NORTHR_VAS000.AT2	RSN1091_NORTHR_VAS090.AT2	RSN1091_NORTHR_VAS-UP.AT2
1192	1100	24.85	13.3	56.4	6.9	24.85	256	strike slip	0.2206335	SRSS	-	1	-	0.6	"Kobe_ Japan"	1995	"Abeno"	0.025	1	RSN1100_KOBE_ABN000.AT2	RSN1100_KOBE_ABN090.AT2	RSN1100_KOBE_ABN-UP.AT2
1193	1107	22.5	8.2	13.2	6.9	22.5	312	strike slip	0.2402932	SRSS	-	1	-	1.7	"Kobe_ Japan"	1995	"Kakogawa"	0.125	1	RSN1107_KOBE_KAK000.AT2	RSN1107_KOBE_KAK090.AT2	RSN1107_KOBE_KAK-UP.AT2
1194	1110	24.78	17.5	55.2	6.9	24.78	256	strike slip	0.2141032	SRSS	-	1	-	1.2	"Kobe_ Japan"	1995	"Morigawachi"	0.1	1	RSN1110_KOBE_MRG000.AT2	RSN1110_KOBE_MRG090.AT2	RSN1110_KOBE_MRG-UP.AT2
1195	1208	24.1	21.2	33	7.62	24.1	442.15	Reverse Oblique	0.1452422	SRSS	-	1	-	0.8	"Chi-Chi_ Taiwan"	1999	"CHY046"	0.05	1	RSN1208_CHICHI_CHY046-E.AT2	RSN1208_CHICHI_CHY046-N.AT2	RSN1208_CHICHI_CHY046-V.AT2
1196	1209	24.13	21.4	34.9	7.62	24.13	169.52	Reverse Oblique	0.1813295	SRSS	-	1	-	1.1	"Chi-Chi_ Taiwan"	1999	"CHY047"	0.0375	1	RSN1209_CHICHI_CHY047-N.AT2	RSN1209_CHICHI_CHY047-W.AT2	RSN1209_CHICHI_CHY047-V.AT2
1197	1238	22.69	26.3	51	7.62	22.69	253.72	Reverse Oblique	0.08440088	SRSS	-	1	-	1	"Chi-Chi_ Taiwan"	1999	"CHY092"	0.0625	1	RSN1238_CHICHI_CHY092-N.AT2	RSN1238_CHICHI_CHY092-W.AT2	RSN1238_CHICHI_CHY092-V.AT2
1198	1537	22.12	29.4	45.1	7.62	22.12	237.53	Reverse Oblique	0.1272017	SRSS	-	1	-	0.9	"Chi-Chi_ Taiwan"	1999	"TCU111"	0.05	1	RSN1537_CHICHI_TCU111-E.AT2	RSN1537_CHICHI_TCU111-N.AT2	RSN1537_CHICHI_TCU111-V.AT2
1199	1616	23.41	14.6	20.5	7.14	23.41	517	strike slip	0.02825992	SRSS	-	1	-	0	"Duzce_ Turkey"	1999	"Lamont 362"	0.075	1	RSN1616_DUZCE_362-N.AT2	RSN1616_DUZCE_362-E.AT2	RSN1616_DUZCE_362-V.AT2
1200	3926	24.84	13.2	25.4	6.61	24.84	694.21	strike slip	0.2411369	SRSS	-	1	-	0.6	"Tottori_ Japan"	2000	"OKYH08"	0.0375	1	RSN3926_TOTTORI_OKYH08NS.AT2	RSN3926_TOTTORI_OKYH08EW.AT2	RSN3926_TOTTORI_OKYH08UD.AT2
1201	3948	23.64	5.9	22.3	6.61	23.64	502.66	strike slip	0.3195695	SRSS	-	1	-	2.6	"Tottori_ Japan"	2000	"SMNH02"	0.25	1	RSN3948_TOTTORI_SMNH02NS.AT2	RSN3948_TOTTORI_SMNH02EW.AT2	RSN3948_TOTTORI_SMNH02UD.AT2
1202	4226	22.37	4.6	10.4	6.63	22.73	462.93	Reverse	0.3976152	SRSS	-	1	-	1.6	"Niigata_ Japan"	2004	"NIGH09"	0.075	1	RSN4226_NIIGATA_NIGH09NS.AT2	RSN4226_NIIGATA_NIGH09EW.AT2	RSN4226_NIIGATA_NIGH09UD.AT2
1203	4231	21.75	4.8	12.8	6.63	22.12	685.78	Reverse	0.1835844	SRSS	-	1	-	0.4	"Niigata_ Japan"	2004	"NIGH15"	0.0375	1	RSN4231_NIIGATA_NIGH15NS.AT2	RSN4231_NIIGATA_NIGH15EW.AT2	RSN4231_NIIGATA_NIGH15UD.AT2
1204	4842	18.6	3.1	12.5	6.8	22.74	655.45	Reverse	0.5630666	SRSS	-	1	-	1.4	"Chuetsu-oki_ Japan"	2007	"Joetsu Uragawaraku Kamabucchi"	0.075	1	RSN4842_CHUETSU_65005NS.AT2	RSN4842_CHUETSU_65005EW.AT2	RSN4842_CHUETSU_65005UD.AT2
1205	4845	15.62	3	4.8	6.8	22.48	610.05	Reverse	0.6128357	SRSS	-	1	-	2.9	"Chuetsu-oki_ Japan"	2007	"Joetsu Oshimaku Oka"	0.125	1	RSN4845_CHUETSU_65008NS.AT2	RSN4845_CHUETSU_65008EW.AT2	RSN4845_CHUETSU_65008UD.AT2
1206	4849	20.71	13.7	25.7	6.8	22.18	342.74	Reverse	0.2136993	SRSS	-	1	-	0.8	"Chuetsu-oki_ Japan"	2007	"Kubikiku Hyakken Joetsu City"	0.0875	1	RSN4849_CHUETSU_65012NS.AT2	RSN4849_CHUETSU_65012EW.AT2	RSN4849_CHUETSU_65012UD.AT2
1207	4860	15.89	10.9	23.2	6.8	23.18	278.12	Reverse	0.2619311	SRSS	-	1	-	2	"Chuetsu-oki_ Japan"	2007	"Sanjo Shinbori"	0.0625	1	RSN4860_CHUETSU_65033NS.AT2	RSN4860_CHUETSU_65033EW.AT2	RSN4860_CHUETSU_65033UD.AT2
1208	4878	19.73	13.3	30.6	6.8	23.16	223.12	Reverse	0.1312025	SRSS	-	1	-	0.4	"Chuetsu-oki_ Japan"	2007	"Yahiko Village Yahagi"	0.1	1	RSN4878_CHUETSU_65083NS.AT2	RSN4878_CHUETSU_65083EW.AT2	RSN4878_CHUETSU_65083UD.AT2
1209	4880	20.44	12.5	32.1	6.8	24.42	261.55	Reverse	0.125393	SRSS	-	1	-	0.4	"Chuetsu-oki_ Japan"	2007	"Hinodecho Yoshida Tsubame City"	0.125	1	RSN4880_CHUETSU_65085NS.AT2	RSN4880_CHUETSU_65085EW.AT2	RSN4880_CHUETSU_65085UD.AT2
1210	4882	15.89	7.4	22.7	6.8	23.44	430.16	Reverse	0.3961962	SRSS	-	1	-	1.8	"Chuetsu-oki_ Japan"	2007	"Ojiya City"	0.1	1	RSN4882_CHUETSU_65321NS.AT2	RSN4882_CHUETSU_65321EW.AT2	RSN4882_CHUETSU_65321UD.AT2
1211	5265	15.78	8.1	22.8	6.8	23.36	372.33	Reverse	0.4639203	SRSS	-	1	-	2.7	"Chuetsu-oki_ Japan"	2007	"NIG019"	0.1125	1	RSN5265_CHUETSU_NIG019NS.AT2	RSN5265_CHUETSU_NIG019EW.AT2	RSN5265_CHUETSU_NIG019UD.AT2
1212	5274	15.32	12	36.3	6.8	23.05	430.71	Reverse	0.1306821	SRSS	-	1	-	0.4	"Chuetsu-oki_ Japan"	2007	"NIG028"	0.025	1	RSN5274_CHUETSU_NIG028NS.AT2	RSN5274_CHUETSU_NIG028EW.AT2	RSN5274_CHUETSU_NIG028UD.AT2
1213	5275	15.77	11.8	36.5	6.8	23.36	480.4	Reverse	0.1182214	SRSS	-	1	-	0.4	"Chuetsu-oki_ Japan"	2007	"NIGH01"	0.0375	1	RSN5275_CHUETSU_NIGH01NS.AT2	RSN5275_CHUETSU_NIGH01EW.AT2	RSN5275_CHUETSU_NIGH01UD.AT2
1214	5484	19.15	8.6	14.9	6.9	22.75	455.322	Reverse	0.1896687	SRSS	-	1	-	0.5	"Iwate_ Japan"	2008	"AKTH06"	0.0625	1	RSN5484_IWATE_AKTH06NS.AT2	RSN5484_IWATE_AKTH06EW.AT2	RSN5484_IWATE_AKTH06UD.AT2
1215	5810	21.07	15.9	27.3	6.9	24.1	655.45	Reverse	0.1622537	SRSS	-	1	-	0.5	"Iwate_ Japan"	2008	"Machimukai Town"	0.1875	1	RSN5810_IWATE_56362NS.AT2	RSN5810_IWATE_56362EW.AT2	RSN5810_IWATE_56362UD.AT2
1216	5819	23.01	9.8	18.4	6.9	23.02	640.14	Reverse	0.3383875	SRSS	-	1	-	2.3	"Iwate_ Japan"	2008	"Ichinoseki Maikawa"	0.1	1	RSN5819_IWATE_4CA71NS.AT2	RSN5819_IWATE_4CA71EW.AT2	RSN5819_IWATE_4CA71UD.AT2
1217	5985	22.83	8.5	13.8	7.2	23.42	202.26	strike slip	0.506534	SRSS	-	1	-	4.3	"El Mayor-Cucapah_ Mexico"	2010	"El Centro Differential Array"	0.05	1	RSN5985_SIERRA.MEX_EDA360.AT2	RSN5985_SIERRA.MEX_EDA090.AT2	RSN5985_SIERRA.MEX_EDA-UP.AT2
1218	6915	24.36	8.5	15.7	7	24.47	422	strike slip	0.5764709	SRSS	-	1	-	4.1	"Darfield_ New Zealand"	2010	"Heathcote Valley Primary School "	0.075	1	RSN6915_DARFIELD_HVSCS26W.AT2	RSN6915_DARFIELD_HVSCS64E.AT2	RSN6915_DARFIELD_HVSCUP.AT2
1219	6953	24.55	11.2	22	7	24.55	206	strike slip	0.2227718	SRSS	-	1	-	1.3	"Darfield_ New Zealand"	2010	"Pages Road Pumping Station"	0.0875	1	RSN6953_DARFIELD_PRPCW.AT2	RSN6953_DARFIELD_PRPCS.AT2	RSN6953_DARFIELD_PRPCUP.AT2
1220	6965	21.31	13.8	20.3	7	24.34	263.2	strike slip	0.1488792	SRSS	-	1	-	0.7	"Darfield_ New Zealand"	2010	"SBRC"	0.0875	1	RSN6965_DARFIELD_SBRCS31E.AT2	RSN6965_DARFIELD_SBRCS59W.AT2	RSN6965_DARFIELD_SBRCUP.AT2
1221	6085	26.21	9.3	27	4.265	26.93	334.99	strike slip	0.0260327	SRSS	-	1	-	0	"Yorba Linda"	2002	"Riverside - Hole & La Sierra"	0.39	1	RSN6085_YLINDA_13913011.AT2	RSN6085_YLINDA_13913101.AT2	RSN6085_YLINDA_13913-UP.AT2
1222	6089	26.86	4.1	10.3	4.265	27.53	261.07	strike slip	0.02746164	SRSS	-	1	-	0	"Yorba Linda"	2002	"Santa Fe Springs - Dice & Slauson"	0.39	1	RSN6089_YLINDA_14028-H1.AT2	RSN6089_YLINDA_14028-H2.AT2	RSN6089_YLINDA_14028-UP.AT2
1223	6106	26.15	4.9	14.9	4.265	26.85	342.5	strike slip	0.02383593	SRSS	-	1	-	0	"Yorba Linda"	2002	"Mira Loma - Mission&San Sevaine"	0.39	1	RSN6106_YLINDA_23091-H1.AT2	RSN6106_YLINDA_23091-H2.AT2	RSN6106_YLINDA_23091-UP.AT2
1224	6126	29.15	0.5	5	4.265	29.77	261.45	strike slip	0.05391903	SRSS	-	1	-	0	"Yorba Linda"	2002	"Pico Rivera - Durfee & Whittier"	0.39	1	RSN6126_YLINDA_24841025.AT2	RSN6126_YLINDA_24841115.AT2	RSN6126_YLINDA_24841-UP.AT2
1225	10301	27.45	5.5	12.7	4.34	28.75	332	strike slip	0.020422165	SRSS	-	1	-	0	"9983429"	2004	"Taft Base"	0.0375	1	RSN10301_9983429_CITFTHHN.AT2	RSN10301_9983429_CITFTHHE.AT2	RSN10301_9983429_CITFTHHZ.AT2
1226	10569	23.76	4.7	10.6	4.45	27.51	333.31	strike slip	0.020722964	SRSS	-	1	-	0	"10370141"	2009	"Riverside - Hwy 91 & Van Buren"	0.3375	1	RSN10569_10370141_13079056.AT2	RSN10569_10370141_13079146.AT2	RSN10569_10370141_13079-UP.AT2
1227	10582	25.97	3.2	10.9	4.45	29.44	334.99	strike slip	0.032852981	SRSS	-	1	-	0	"10370141"	2009	"Riverside - Hole & La Sierra"	0.3125	1	RSN10582_10370141_13913360.AT2	RSN10582_10370141_13913090.AT2	RSN10582_10370141_13913-UP.AT2
1228	10585	22.83	2.1	6.3	4.45	26.71	581.8	strike slip	0.040340074	SRSS	-	1	-	0	"10370141"	2009	"Riverside - Van Buren&Trautwein"	0.3125	1	RSN10585_10370141_13916360.AT2	RSN10585_10370141_13916090.AT2	RSN10585_10370141_13916-UP.AT2
1229	10587	21.36	4.3	11.2	4.45	25.46	329.84	strike slip	0.027736474	SRSS	-	1	-	0	"10370141"	2009	"Riverside - Limonite & Downey"	0.3	1	RSN10587_10370141_13921360.AT2	RSN10587_10370141_13921090.AT2	RSN10587_10370141_13921-UP.AT2
1230	10590	23.05	2	6.3	4.45	26.96	308.33	strike slip	0.025014814	SRSS	-	1	-	0	"10370141"	2009	"Moreno Valley - Indian & Kennedy"	0.4	1	RSN10590_10370141_13925360.AT2	RSN10590_10370141_13925090.AT2	RSN10590_10370141_13925-UP.AT2
1231	10591	23.32	1	3.3	4.45	27.37	338.19	strike slip	0.079393647	SRSS	-	1	-	0	"10370141"	2009	"Moreno Valley - Alessandro&More"	0.2	1	RSN10591_10370141_13927360.AT2	RSN10591_10370141_13927090.AT2	RSN10591_10370141_13927-UP.AT2
1232	10613	20.84	1	5.4	4.45	25.02	342.5	strike slip	0.047166375	SRSS	-	1	-	0	"10370141"	2009	"Mira Loma - Mission&San Sevaine"	0.3	1	RSN10613_10370141_23091360.AT2	RSN10613_10370141_23091090.AT2	RSN10613_10370141_23091-UP.AT2
1233	10614	24.01	3.5	12.1	4.45	27.72	390.18	strike slip	0.024445175	SRSS	-	1	-	0	"10370141"	2009	"Rancho Cucamonga - Law and Justince Center FF_ Foothill and Haven"	0.2625	1	RSN10614_10370141_23107360.AT2	RSN10614_10370141_23107090.AT2	RSN10614_10370141_23107-UP.AT2
1234	10616	20.21	2.6	5.3	4.45	25.13	695.16	strike slip	0.020318793	SRSS	-	1	-	0	"10370141"	2009	"Running Springs - Hwy 18 & Cedarwood"	0.2375	1	RSN10616_10370141_23113360.AT2	RSN10616_10370141_23113090.AT2	RSN10616_10370141_23113-UP.AT2
1235	10620	20.87	2.5	9.1	4.45	25.05	379.46	strike slip	0.043658243	SRSS	-	1	-	0	"10370141"	2009	"Rancho Cucamonga - Baseline & Rochester"	0.325	1	RSN10620_10370141_23163360.AT2	RSN10620_10370141_23163090.AT2	RSN10620_10370141_23163-UP.AT2
1236	11054	28.01	8.1	22.1	4.3	28.18	272.8	strike slip	0.023438951	SRSS	-	1	-	0	"21522424"	2006	"Hollister - City Hall Annex"	0.1375	1	RSN11054_51171759_01575360.AT2	RSN11054_51171759_01575090.AT2	RSN11054_51171759_01575-UP.AT2
1237	11149	27.68	4.5	10.8	4.5	28.28	259.25	strike slip	0.026363557	SRSS	-	1	-	0	"21530368"	2006	"Novato - Hwy37/Petaluma River Bridge"	0.2625	1	RSN11149_40187964_68778360.AT2	RSN11149_40187964_68778090.AT2	RSN11149_40187964_68778-UP.AT2
1238	11201	22.84	4	15.4	4.42	25.8	355.87	strike slip	0.02212973	SRSS	-	1	-	0	"10403777"	2009	"Moorpark"	0.0875	1	RSN11201_10403777_CIMOPHNN.AT2	RSN11201_10403777_CIMOPHNE.AT2	RSN11201_10403777_CIMOPHNZ.AT2
1239	11281	26.25	3.1	11	4.39	26.68	352.67	strike slip	0.030797176	SRSS	-	1	-	0	"40238431"	2009	"Paso Robles - Santa Fe & Creston"	0.1625	1	RSN11281_14477200_36316360.AT2	RSN11281_14477200_36316090.AT2	RSN11281_14477200_36316-UP.AT2
1240	11873	25.3	2.5	6.4	4.24	26.23	399.8	strike slip	0.021645061	SRSS	-	1	-	0	"9703873"	2001	"La Canada - Wald Residence"	0.325	1	RSN11873_9703873_N5408360.AT2	RSN11873_9703873_N5408090.AT2	RSN11873_9703873_N5408-UP.AT2
1241	11876	28.14	4.3	13.9	4.24	28.82	398.94	strike slip	0.021568389	SRSS	-	1	-	0	"9703873"	2001	"Sylmar - Fire Station #91"	0.2375	1	RSN11876_9703873_N5423220.AT2	RSN11876_9703873_N5423310.AT2	RSN11876_9703873_N5423-UP.AT2
1242	12252	25.23	4.9	6.1	4.2	25.48	597.34	strike slip	0.026608741	SRSS	-	1	-	0	"40199209"	2007	"Richmond - Point Molate"	0.3875	1	RSN12252_40199209_N1749180.AT2	RSN12252_40199209_N1749090.AT2	RSN12252_40199209_N1749-UP.AT2
1243	1883	24.21	2.4	6.5	4.53	25.47	387.12	strike slip	0.02088685	SRSS	-	1	-	0	"Big Bear-02"	2001	"Mill Creek Ranger Station"	0.26	1	RSN1883_BEARAFT_MCR180.AT2	RSN1883_BEARAFT_MCR270.AT2	RSN1883_BEARAFT_MCR-UP.AT2
1244	1919	24.04	3.7	5.4	4.92	27.77	480.22	Normal Oblique	0.1237935	SRSS	-	1	-	0	"Anza-02"	2001	"Anza - Tripp Flats Training"	0.26	1	RSN1919_ANZA1_TRF090.AT2	RSN1919_ANZA1_TRF360.AT2	RSN1919_ANZA1_TRF-UP.AT2
1245	1941	23.86	4.6	9.6	4.92	27.64	407.61	Normal Oblique	0.05217378	SRSS	-	1	-	0	"Anza-02"	2001	"Hurkey Creek Park"	0.1625	1	RSN1941_ANZA1_HCP090.AT2	RSN1941_ANZA1_HCP360.AT2	RSN1941_ANZA1_HCP-UP.AT2
1246	1948	25.48	2	5.7	4.92	28.37	360.32	Normal Oblique	0.201794	SRSS	-	1	-	0.2	"Anza-02"	2001	"La Quinta - Bermudas & Durango"	0.39	1	RSN1948_ANZA1_LQB360.AT2	RSN1948_ANZA1_LQB090.AT2	RSN1948_ANZA1_LQB-UP.AT2
1247	2123	24.5	3.4	8.1	4.92	25.53	436.14	strike slip	0.03755003	SRSS	-	1	-	0	"Big Bear City"	2003	"Forest Falls Post Office"	0.175	1	RSN2123_BEARCTY_FFP180.AT2	RSN2123_BEARCTY_FFP270.AT2	RSN2123_BEARCTY_FFP-UP.AT2
1248	4296	23.63	2.3	8.3	4.9	28.68	382	Normal	0.0235491	SRSS	-	1	-	0	"Campano Lucano (aftershock 9)_ Italy"	1980	"Sturno (STN)"	1.25	1	RSN4296_CLUCANO.P_D-STU000.AT2	RSN4296_CLUCANO.P_D-STU270.AT2	RSN4296_CLUCANO.P_D-STU-UP.AT2
1249	4398	25.75	1.5	4.1	4.6	27.15	428	Normal	0.02133724	SRSS	-	1	-	0	"Umbria Marche (aftershock 12)_ Italy"	1997	"Nocera Umbra 2"	0.125	1	RSN4398_UBMARCHE.P_M-NC2000.AT2	RSN4398_UBMARCHE.P_M-NC2090.AT2	RSN4398_UBMARCHE.P_M-NC2-UP.AT2
1250	8183	27.11	3.7	6.1	4.92	29.84	619	Normal Oblique	0.075526117	SRSS	-	1	-	0	"Anza-02"	2001	"Borrego Springs"	0.325	1	RSN8183_ANZA1_CIBORHLN.AT2	RSN8183_ANZA1_CIBORHLE.AT2	RSN8183_ANZA1_CIBORHLZ.AT2
1251	9319	22.7	5	11.8	4.88	28.55	356	Reverse Oblique	0.032592897	SRSS	-	1	-	0	"14155260"	2005	"Big Bear Solar Observatory"	0.4125	1	RSN9319_14155260_CIBBRHHN.AT2	RSN9319_14155260_CIBBRHHE.AT2	RSN9319_14155260_CIBBRHHZ.AT2
1252	9332	24.99	2.9	8.9	4.88	29.56	444.01	Reverse Oblique	0.074593303	SRSS	-	1	-	0.1	"14155260"	2005	"San Bernardino - FS No. 01"	0.1375	1	RSN9332_14155260_CICFSHLN.AT2	RSN9332_14155260_CICFSHLE.AT2	RSN9332_14155260_CICFSHLZ.AT2
1253	9357	19.72	3.7	9.7	4.88	25.26	335.43	Reverse Oblique	0.033302172	SRSS	-	1	-	0	"14155260"	2005	"Highland_ Baseline"	0.1	1	RSN9357_14155260_CIHLNHLN.AT2	RSN9357_14155260_CIHLNHLE.AT2	RSN9357_14155260_CIHLNHLZ.AT2
1254	9485	24.49	1	7.5	4.7	26.62	258.1	strike slip	0.11651778	SRSS	-	1	-	0.1	"10410337"	2009	"Del Amo"	0.1875	1	RSN9485_10410337_CIDLAHNN.AT2	RSN9485_10410337_CIDLAHNE.AT2	RSN9485_10410337_CIDLAHNZ.AT2
1255	9549	26.79	1.2	6.2	4.7	28.69	226.29	strike slip	0.12936281	SRSS	-	1	-	0.1	"10410337"	2009	"Long Beach - 2nd & Claremont"	0.2125	1	RSN9549_10410337_14005360.AT2	RSN9549_10410337_14005090.AT2	RSN9549_10410337_14005-UP.AT2
1256	9553	27.92	6.3	13.1	4.7	29.85	268.65	strike slip	0.056965493	SRSS	-	1	-	0	"10410337"	2009	"Santa Fe Springs - Carmenita"	0.1625	1	RSN9553_10410337_14026360.AT2	RSN9553_10410337_14026090.AT2	RSN9553_10410337_14026-UP.AT2
1257	9570	27.02	1.3	7.2	4.7	28.97	243.17	strike slip	0.11730359	SRSS	-	1	-	0.1	"10410337"	2009	"Hawaiian Gardens - 212th & Norwalk Blvd"	0.2125	1	RSN9570_10410337_14400360.AT2	RSN9570_10410337_14400090.AT2	RSN9570_10410337_14400-UP.AT2
1258	9584	23.64	1.1	6.8	4.7	25.83	266.9	strike slip	0.13132747	SRSS	-	1	-	0.1	"10410337"	2009	"Lakewood - Del Amo & Palo Verde"	0.225	1	RSN9584_10410337_14830360.AT2	RSN9584_10410337_14830090.AT2	RSN9584_10410337_14830-UP.AT2
1259	9592	24.81	3.6	8.3	4.7	26.89	243.55	strike slip	0.071763314	SRSS	-	1	-	0	"10410337"	2009	"Long Beach - Los Coyotes & Palo Verde"	0.1875	1	RSN9592_10410337_14869360.AT2	RSN9592_10410337_14869090.AT2	RSN9592_10410337_14869-UP.AT2
1260	9593	23.66	3.6	8.1	4.7	25.8	315.63	strike slip	0.069261601	SRSS	-	1	-	0	"10410337"	2009	"Long Beach - Los Coyotes & Stearns"	0.25	1	RSN9593_10410337_14870360.AT2	RSN9593_10410337_14870090.AT2	RSN9593_10410337_14870-UP.AT2
1261	9594	24.03	3.4	8.6	4.7	26.1	290.46	strike slip	0.084968339	SRSS	-	1	-	0.1	"10410337"	2009	"Long Beach - Ocean Blvd & Cherry"	0.1625	1	RSN9594_10410337_14871360.AT2	RSN9594_10410337_14871090.AT2	RSN9594_10410337_14871-UP.AT2
1262	10751	24.17	8	17.2	4.66	25.73	355.87	Reverse	0.027848779	SRSS	-	1	-	0	"14312160"	2007	"Moorpark"	0.2125	1	RSN10751_14312160_CIMOPHNN.AT2	RSN10751_14312160_CIMOPHNE.AT2	RSN10751_14312160_CIMOPHNZ.AT2
1263	10859	24.4	2.9	18.8	4.66	25.95	319.73	Reverse	0.028321651	SRSS	-	1	-	0	"14312160"	2007	"Studio City - Ventura & Coldwater Cyn Av"	0.1875	1	RSN10859_14312160_24801360.AT2	RSN10859_14312160_24801090.AT2	RSN10859_14312160_24801-UP.AT2
1264	11494	26.11	1.3	3.8	4.73	27.48	484.66	strike slip	0.022221232	SRSS	-	1	-	0	"10275733"	2007	"Anaheim - Hwy 91 & Weir Cyn Rd"	0.3375	1	RSN11494_10275733_13068360.AT2	RSN11494_10275733_13068090.AT2	RSN11494_10275733_13068-UP.AT2
1265	11505	23.88	4.4	9.3	4.73	26.09	389.95	strike slip	0.021990629	SRSS	-	1	-	0	"10275733"	2007	"Riverside Airport"	0.3	1	RSN11505_10275733_13123360.AT2	RSN11505_10275733_13123090.AT2	RSN11505_10275733_13123-UP.AT2
1266	11522	23.78	1.8	8.4	4.73	26.06	581.8	strike slip	0.024456211	SRSS	-	1	-	0	"10275733"	2007	"Riverside - Van Buren&Trautwein"	0.325	1	RSN11522_10275733_13916360.AT2	RSN11522_10275733_13916090.AT2	RSN11522_10275733_13916-UP.AT2
1267	11523	26.07	4.1	8.7	4.73	28.09	329.84	strike slip	0.032897257	SRSS	-	1	-	0	"10275733"	2007	"Riverside - Limonite & Downey"	0.325	1	RSN11523_10275733_13921360.AT2	RSN11523_10275733_13921090.AT2	RSN11523_10275733_13921-UP.AT2
1268	11526	23.94	2.7	7.4	4.73	26.11	518	strike slip	0.043842885	SRSS	-	1	-	0	"10275733"	2007	"Perris - San Jacinto & C Street"	0.4625	1	RSN11526_10275733_13928360.AT2	RSN11526_10275733_13928090.AT2	RSN11526_10275733_13928-UP.AT2
1269	11527	26.72	0.7	3.6	4.73	28.37	503	strike slip	0.041979214	SRSS	-	1	-	0	"10275733"	2007	"Menifee Valley - Murrieta&Scott"	0.4125	1	RSN11527_10275733_13929360.AT2	RSN11527_10275733_13929090.AT2	RSN11527_10275733_13929-UP.AT2
1270	18037	27.58	7.8	14.3	4.71	28.68	299.37	strike slip	0.022224307	SRSS	-	1	-	0	"14519756"	2009	"Lone Pine A"	0.1625	1	RSN18037_14519756_44015070.AT2	RSN18037_14519756_44015340.AT2	RSN18037_14519756_44015-UP.AT2
1271	10100	23.23	4.2	14.4	4.18	25.8	355.87	Reverse	0.043067426	SRSS	-	1	-	0	"9753485"	2002	"Moorpark"	0.225	1	RSN10100_9753485_CIMOPHHN.AT2	RSN10100_9753485_CIMOPHHE.AT2	RSN10100_9753485_CIMOPHHZ.AT2
1272	12577	22.86	4.1	5.7	4.1	26.12	517.06	strike slip	0.023847887	SRSS	-	1	-	0	"51207740"	2008	"APEEL 3E Hayward CSUH"	0.325	1	RSN12577_51207740_58219360.AT2	RSN12577_51207740_58219090.AT2	RSN12577_51207740_58219-UP.AT2
1273	12657	26.58	1.3	5.2	4.11	28.93	328.09	strike slip	0.032749853	SRSS	-	1	-	0	"14403732"	2008	"Hemet Fire Station"	0.5	1	RSN12657_14403732_12331360.AT2	RSN12657_14403732_12331090.AT2	RSN12657_14403732_12331-UP.AT2
1274	13198	24.37	1.5	5.5	4.11	27.05	387.53	strike slip	0.026039606	SRSS	-	1	-	0	"10223765"	2006	"North Shore - Hwy 111"	0.2625	1	RSN13198_10223765_11217360.AT2	RSN13198_10223765_11217090.AT2	RSN13198_10223765_11217-UP.AT2
1275	18437	26.28	6.8	16.5	4.17	27.98	178.27	strike slip	0.020723631	SRSS	-	1	-	0	"21423530"	2004	"Parkfield - Fault Zone 1"	0.2125	1	RSN18437_21423530_36407360.AT2	RSN18437_21423530_36407090.AT2	RSN18437_21423530_36407-UP.AT2
1276	18751	24	4.6	8.3	4.05	26.03	261.91	strike slip	0.02458669	SRSS	-	1	-	0	"71336726"	2010	"San Jose; Fire Station 13 South; Pearl Ave; 2-story;ground level"	0.25	1	RSN18751_71336726_N1779HNN.AT2	RSN18751_71336726_N1779HNE.AT2	RSN18751_71336726_N1779HNZ.AT2
1277	18760	24.75	0.6	3.7	4.05	26.73	286.85	strike slip	0.029015092	SRSS	-	1	-	0	"71336726"	2010	"Mountain View; Fire Station 4 N. Whisman; 1-story; ground level"	0.2	1	RSN18760_71336726_N1796HNN.AT2	RSN18760_71336726_N1796HNE.AT2	RSN18760_71336726_N1796HNZ.AT2
1278	10	24.58	15.2	27.6	5.6	25.24	213.44	strike slip	0.03070528	SRSS	-	1	-	0	"Imperial Valley-03"	1951	"El Centro Array #9"	0.5	1	RSN10_IMPVALL.BG_C-ELC000.AT2	RSN10_IMPVALL.BG_C-ELC090.AT2	RSN10_IMPVALL.BG_C-ELC-UP.AT2
1279	34	27.36	4.1	22.1	5.6	28.73	219.31	strike slip	0.2531911	SRSS	-	1	-	0.1	"Northern Calif-05"	1967	"Ferndale City Hall"	0.175	1	RSN34_NCALIF.AG_C-FRN224.AT2	RSN34_NCALIF.AG_C-FRN314.AT2	RSN34_NCALIF.AG_C-FRN-UP.AT2
1280	135	23.75	3.4	7	5.92	27.42	465.51	Reverse Oblique	0.07188369	SRSS	-	1	-	0	"Santa Barbara"	1978	"Cachuma Dam Toe"	0.25	1	RSN135_SBARB_CAD250.AT2	RSN135_SBARB_CAD340.AT2	RSN135_SBARB_CAD-UP.AT2
1281	306	25.5	4.2	14	5.9	26.59	309.41	Reverse	0.09869947	SRSS	-	1	-	0.1	"Taiwan SMART1(5)"	1981	"SMART1 C00"	0.1625	1	RSN306_SMART1.05_05C00EW.AT2	RSN306_SMART1.05_05C00NS.AT2	RSN306_SMART1.05_05C00DN.AT2
1282	307	25.31	6	17.4	5.9	26.4	309.41	Reverse	0.09131563	SRSS	-	1	-	0.1	"Taiwan SMART1(5)"	1981	"SMART1 I06"	0.175	1	RSN307_SMART1.05_05I06EW.AT2	RSN307_SMART1.05_05I06NS.AT2	RSN307_SMART1.05_05I06DN.AT2
1283	308	25.7	3.2	14.8	5.9	26.77	275.82	Reverse	0.1391877	SRSS	-	1	-	0.1	"Taiwan SMART1(5)"	1981	"SMART1 I12"	0.1875	1	RSN308_SMART1.05_05I12EW.AT2	RSN308_SMART1.05_05I12NS.AT2	RSN308_SMART1.05_05I12DN.AT2
1284	309	26.31	6.3	15.5	5.9	27.36	268.37	Reverse	0.08137149	SRSS	-	1	-	0.2	"Taiwan SMART1(5)"	1981	"SMART1 M01"	0.25	1	RSN309_SMART1.05_05M01EW.AT2	RSN309_SMART1.05_05M01NS.AT2	RSN309_SMART1.05_05M01DN.AT2
1285	310	24.68	4.4	14.9	5.9	25.79	327.61	Reverse	0.1124142	SRSS	-	1	-	0.1	"Taiwan SMART1(5)"	1981	"SMART1 M07"	0.1625	1	RSN310_SMART1.05_05M07EW.AT2	RSN310_SMART1.05_05M07NS.AT2	RSN310_SMART1.05_05M07DN.AT2
1286	311	27.3	3.8	13.7	5.9	28.31	267.67	Reverse	0.08917727	SRSS	-	1	-	0.1	"Taiwan SMART1(5)"	1981	"SMART1 O01"	0.1625	1	RSN311_SMART1.05_05O01EW.AT2	RSN311_SMART1.05_05O01NS.AT2	RSN311_SMART1.05_05O01DN.AT2
1287	591	25.81	7	14.1	5.99	29.6	269.29	Reverse Oblique	0.05843118	SRSS	-	1	-	0.1	"Whittier Narrows-01"	1987	"Anaheim - W Ball Rd"	0.7	1	RSN591_WHITTIER.A_A-WBA000.AT2	RSN591_WHITTIER.A_A-WBA090.AT2	RSN591_WHITTIER.A_A-WBA-UP.AT2
1288	596	25.91	4.3	11.7	5.99	29.9	545.66	Reverse Oblique	0.08714506	SRSS	-	1	-	0.1	"Whittier Narrows-01"	1987	"Beverly Hills - 12520 Mulhol"	0.33	1	RSN596_WHITTIER.A_A-MU2032.AT2	RSN596_WHITTIER.A_A-MU2122.AT2	RSN596_WHITTIER.A_A-MU2-UP.AT2
1289	598	22.5	4.8	11	5.99	28.5	550.11	Reverse Oblique	0.1278607	SRSS	-	1	-	0.2	"Whittier Narrows-01"	1987	"Big Tujunga_ Angeles Nat F"	1	1	RSN598_WHITTIER.A_A-TUJ262.AT2	RSN598_WHITTIER.A_A-TUJ352.AT2	RSN598_WHITTIER.A_A-TUJ-UP.AT2
1290	602	20.37	3.2	9.7	5.99	26.34	320.57	Reverse Oblique	0.211214	SRSS	-	1	-	0.4	"Whittier Narrows-01"	1987	"Burbank - N Buena Vista"	0.3	1	RSN602_WHITTIER.A_A-BUE250.AT2	RSN602_WHITTIER.A_A-BUE340.AT2	RSN602_WHITTIER.A_A-BUE-UP.AT2
1291	606	22.57	2	7.3	5.99	26.82	235	Reverse Oblique	0.1662039	SRSS	-	1	-	0.2	"Whittier Narrows-01"	1987	"Carbon Canyon Dam"	0.625	1	RSN606_WHITTIER.A_A-CNB040.AT2	RSN606_WHITTIER.A_A-CNB130.AT2	RSN606_WHITTIER.A_A-CNB-UP.AT2
1292	625	21.41	1.9	11.2	5.99	25.86	316.02	Reverse Oblique	0.2540748	SRSS	-	1	-	0.5	"Whittier Narrows-01"	1987	"Inglewood - Union Oil"	0.175	1	RSN625_WHITTIER.A_A-ING000.AT2	RSN625_WHITTIER.A_A-ING090.AT2	RSN625_WHITTIER.A_A-ING-UP.AT2
1293	627	21.51	3.9	14.4	5.99	25.94	297.07	Reverse Oblique	0.1495401	SRSS	-	1	-	0.3	"Whittier Narrows-01"	1987	"LA - Baldwin Hills"	0.2875	1	RSN627_WHITTIER.A_A-BLD000.AT2	RSN627_WHITTIER.A_A-BLD090.AT2	RSN627_WHITTIER.A_A-BLD-UP.AT2
1294	629	26.14	6.3	17	5.99	29.89	277.98	Reverse Oblique	0.07085438	SRSS	-	1	-	0.2	"Whittier Narrows-01"	1987	"LA - Century City CC North"	0.2875	1	RSN629_WHITTIER.A_A-CCN000.AT2	RSN629_WHITTIER.A_A-CCN090.AT2	RSN629_WHITTIER.A_A-CCN-UP.AT2
1295	630	25.95	7.4	20.1	5.99	29.73	277.98	Reverse Oblique	0.05831731	SRSS	-	1	-	0.1	"Whittier Narrows-01"	1987	"LA - Century City CC South"	0.25	1	RSN630_WHITTIER.A_A-CTS000.AT2	RSN630_WHITTIER.A_A-CTS090.AT2	RSN630_WHITTIER.A_A-CTS-UP.AT2
1296	646	24.61	2.3	10.6	5.99	28.56	302.73	Reverse Oblique	0.1475653	SRSS	-	1	-	0.4	"Whittier Narrows-01"	1987	"LB - Rancho Los Cerritos"	0.25	1	RSN646_WHITTIER.A_A-LBR000.AT2	RSN646_WHITTIER.A_A-LBR090.AT2	RSN646_WHITTIER.A_A-LBR-UP.AT2
1297	648	19.28	3.1	5.9	5.99	26.04	411.55	Reverse Oblique	0.1363877	SRSS	-	1	-	0.2	"Whittier Narrows-01"	1987	"La Crescenta - New York"	0.5	1	RSN648_WHITTIER.A_A-NYA090.AT2	RSN648_WHITTIER.A_A-NYA180.AT2	RSN648_WHITTIER.A_A-NYA-UP.AT2
1298	652	22.4	5.2	12	5.99	26.68	267.35	Reverse Oblique	0.2954424	SRSS	-	1	-	0.6	"Whittier Narrows-01"	1987	"Lakewood - Del Amo Blvd"	0.3	1	RSN652_WHITTIER.A_A-DEL000.AT2	RSN652_WHITTIER.A_A-DEL090.AT2	RSN652_WHITTIER.A_A-DEL-UP.AT2
1299	685	25.11	5.5	15.5	5.99	29.65	384.44	Reverse Oblique	0.07218504	SRSS	-	1	-	0	"Whittier Narrows-01"	1987	"Pomona - 4th & Locust FF"	0.5	1	RSN685_WHITTIER.A_A-PMN012.AT2	RSN685_WHITTIER.A_A-PMN102.AT2	RSN685_WHITTIER.A_A-PMN-UP.AT2
1300	1643	23.67	4.7	13.8	5.61	25.69	365.22	Reverse	0.1137895	SRSS	-	1	-	0.1	"Sierra Madre"	1991	"LA - City Terrace"	0.2	1	RSN1643_SMADRE_LAC090.AT2	RSN1643_SMADRE_LAC180.AT2	RSN1643_SMADRE_LAC-UP.AT2
1301	1644	25.51	2.1	8.8	5.61	27.4	349.43	Reverse	0.2291887	SRSS	-	1	-	0.3	"Sierra Madre"	1991	"LA - Obregon Park"	0.5	1	RSN1644_SMADRE_OBR000.AT2	RSN1644_SMADRE_OBR090.AT2	RSN1644_SMADRE_OBR-UP.AT2
1302	1676	22.23	4.4	9.7	5.93	25.17	450.28	Reverse Oblique	0.1383774	SRSS	-	1	-	0.1	"Northridge-04"	1994	"Castaic - Old Ridge Route"	0.6	1	RSN1676_NORTH142_ORR090.AT2	RSN1676_NORTH142_ORR360.AT2	RSN1676_NORTH142_ORR-UP.AT2
1303	2389	28.45	4.5	8.4	5.9	29.18	614.98	Reverse	0.07195744	SRSS	-	1	-	0.1	"Chi-Chi_ Taiwan-02"	1999	"TCU076"	0.375	1	RSN2389_CHICHI.02_TCU076N.AT2	RSN2389_CHICHI.02_TCU076E.AT2	RSN2389_CHICHI.02_TCU076V.AT2
1304	2398	27.65	5.8	13.1	5.9	28.4	665.2	Reverse	0.06172114	SRSS	-	1	-	0	"Chi-Chi_ Taiwan-02"	1999	"TCU088"	0.375	1	RSN2398_CHICHI.02_TCU088N.AT2	RSN2398_CHICHI.02_TCU088E.AT2	RSN2398_CHICHI.02_TCU088V.AT2
1305	2423	27.51	4.7	12.1	5.9	28.26	511.18	Reverse	0.09277308	SRSS	-	1	-	0.1	"Chi-Chi_ Taiwan-02"	1999	"TCU129"	0.375	1	RSN2423_CHICHI.02_TCU129N.AT2	RSN2423_CHICHI.02_TCU129E.AT2	RSN2423_CHICHI.02_TCU129V.AT2
1306	3559	25.49	5	15.5	5.9	26.58	314.88	Reverse	0.07863272	SRSS	-	1	-	0.1	"Taiwan SMART1(5)"	1981	"SMART1 I03"	0.1625	1	RSN3559_SMART1.05_05I03EW.AT2	RSN3559_SMART1.05_05I03NS.AT2	RSN3559_SMART1.05_05I03DN.AT2
1307	3560	25.51	6	16.9	5.9	26.59	309.41	Reverse	0.09114965	SRSS	-	1	-	0.1	"Taiwan SMART1(5)"	1981	"SMART1 I09"	0.25	1	RSN3560_SMART1.05_05I09EW.AT2	RSN3560_SMART1.05_05I09NS.AT2	RSN3560_SMART1.05_05I09DN.AT2
1308	3561	26.06	3.2	11.5	5.9	27.12	306.78	Reverse	0.1227286	SRSS	-	1	-	0.1	"Taiwan SMART1(5)"	1981	"SMART1 M02"	0.1625	1	RSN3561_SMART1.05_05M02EW.AT2	RSN3561_SMART1.05_05M02NS.AT2	RSN3561_SMART1.05_05M02DN.AT2
1309	3562	25.53	4.6	12.6	5.9	26.61	306.78	Reverse	0.06215309	SRSS	-	1	-	0.1	"Taiwan SMART1(5)"	1981	"SMART1 M03"	0.125	1	RSN3562_SMART1.05_05M03EW.AT2	RSN3562_SMART1.05_05M03NS.AT2	RSN3562_SMART1.05_05M03DN.AT2
1310	3563	24.96	2.1	11	5.9	26.06	306.38	Reverse	0.1616678	SRSS	-	1	-	0.2	"Taiwan SMART1(5)"	1981	"SMART1 M04"	0.125	1	RSN3563_SMART1.05_05M04EW.AT2	RSN3563_SMART1.05_05M04NS.AT2	RSN3563_SMART1.05_05M04DN.AT2
1311	3564	24.67	3.1	12.4	5.9	25.79	306.38	Reverse	0.1154284	SRSS	-	1	-	0.1	"Taiwan SMART1(5)"	1981	"SMART1 M05"	0.1625	1	RSN3564_SMART1.05_05M05EW.AT2	RSN3564_SMART1.05_05M05NS.AT2	RSN3564_SMART1.05_05M05DN.AT2
1312	3565	24.49	3.5	13.9	5.9	25.61	308.39	Reverse	0.06434597	SRSS	-	1	-	0.1	"Taiwan SMART1(5)"	1981	"SMART1 M06"	0.1625	1	RSN3565_SMART1.05_05M06EW.AT2	RSN3565_SMART1.05_05M06NS.AT2	RSN3565_SMART1.05_05M06DN.AT2
1313	3566	25.03	6.3	16.5	5.9	26.13	301.05	Reverse	0.09792209	SRSS	-	1	-	0.1	"Taiwan SMART1(5)"	1981	"SMART1 M08"	0.25	1	RSN3566_SMART1.05_05M08EW.AT2	RSN3566_SMART1.05_05M08NS.AT2	RSN3566_SMART1.05_05M08DN.AT2
1314	3567	25.49	6.9	15.4	5.9	26.58	321.63	Reverse	0.06971695	SRSS	-	1	-	0.1	"Taiwan SMART1(5)"	1981	"SMART1 M09"	0.35	1	RSN3567_SMART1.05_05M09EW.AT2	RSN3567_SMART1.05_05M09NS.AT2	RSN3567_SMART1.05_05M09DN.AT2
1315	3568	25.96	4	12.8	5.9	27.02	321.63	Reverse	0.1300577	SRSS	-	1	-	0.1	"Taiwan SMART1(5)"	1981	"SMART1 M10"	0.1625	1	RSN3568_SMART1.05_05M10EW.AT2	RSN3568_SMART1.05_05M10NS.AT2	RSN3568_SMART1.05_05M10DN.AT2
1316	3570	26.5	3.7	11.2	5.9	27.54	275.82	Reverse	0.09548386	SRSS	-	1	-	0.2	"Taiwan SMART1(5)"	1981	"SMART1 M12"	0.125	1	RSN3570_SMART1.05_05M12EW.AT2	RSN3570_SMART1.05_05M12NS.AT2	RSN3570_SMART1.05_05M12DN.AT2
1317	3571	26.47	2.4	12.4	5.9	27.51	285.09	Reverse	0.1409364	SRSS	-	1	-	0.3	"Taiwan SMART1(5)"	1981	"SMART1 O02"	0.2875	1	RSN3571_SMART1.05_05O02EW.AT2	RSN3571_SMART1.05_05O02NS.AT2	RSN3571_SMART1.05_05O02DN.AT2
1318	3572	25.47	2.4	11.9	5.9	26.55	278.32	Reverse	0.1591171	SRSS	-	1	-	0.1	"Taiwan SMART1(5)"	1981	"SMART1 O03"	0.15	1	RSN3572_SMART1.05_05O03EW.AT2	RSN3572_SMART1.05_05O03NS.AT2	RSN3572_SMART1.05_05O03DN.AT2
1319	3573	24.51	3.8	13.8	5.9	25.63	288.24	Reverse	0.125527	SRSS	-	1	-	0.1	"Taiwan SMART1(5)"	1981	"SMART1 O04"	0.1625	1	RSN3573_SMART1.05_05O04EW.AT2	RSN3573_SMART1.05_05O04NS.AT2	RSN3573_SMART1.05_05O04DN.AT2
1320	3576	25.59	2.7	9.9	5.9	26.66	329.08	Reverse	0.1197066	SRSS	-	1	-	0.1	"Taiwan SMART1(5)"	1981	"SMART1 O09"	0.1625	1	RSN3576_SMART1.05_05O09EW.AT2	RSN3576_SMART1.05_05O09NS.AT2	RSN3576_SMART1.05_05O09DN.AT2
1321	3577	26.66	3.3	10.6	5.9	27.69	320.11	Reverse	0.09208012	SRSS	-	1	-	0.1	"Taiwan SMART1(5)"	1981	"SMART1 O10"	0.2875	1	RSN3577_SMART1.05_05O10EW.AT2	RSN3577_SMART1.05_05O10NS.AT2	RSN3577_SMART1.05_05O10DN.AT2
1322	3578	27.5	4.5	13.4	5.9	28.51	303.36	Reverse	0.08934615	SRSS	-	1	-	0.1	"Taiwan SMART1(5)"	1981	"SMART1 O12"	0.25	1	RSN3578_SMART1.05_05O12EW.AT2	RSN3578_SMART1.05_05O12NS.AT2	RSN3578_SMART1.05_05O12DN.AT2
1323	3765	25.63	6.2	10.1	5.93	28.23	508.08	Reverse Oblique	0.04315442	SRSS	-	1	-	0	"Northridge-04"	1994	"Pacoima Kagel Canyon"	0.375	1	RSN3765_NORTH142_PKC090.AT2	RSN3765_NORTH142_PKC360.AT2	RSN3765_NORTH142_PKC-UP.AT2
1324	4328	25.89	3.4	8.9	5.8	26.2	561.04	strike slip	0.0982325	SRSS	-	1	-	0	"Potenza_ Italy"	1990	"Brienza"	0.25	1	RSN4328_POTENZA.P_A-BRZ000.AT2	RSN4328_POTENZA.P_A-BRZ270.AT2	RSN4328_POTENZA.P_A-BRZ-UP.AT2
1325	4331	26.93	6.2	10.3	5.6	26.93	412.59	strike slip	0.06442146	SRSS	-	1	-	0	"Sicilia-Orientale_ Italy"	1990	"Sortino"	0.375	1	RSN4331_SICORIEN.P_SRT000.AT2	RSN4331_SICORIEN.P_SRT270.AT2	RSN4331_SICORIEN.P_SRT-UP.AT2
1326	8487	29.31	17.6	39.5	6	29.43	308	strike slip	0.022130744	SRSS	-	1	-	0	"Parkfield-02_ CA"	2004	"Monarch Peak"	0.0875	1	RSN8487_PARK2004_NPMPBHNN.AT2	RSN8487_PARK2004_NPMPBHNE.AT2	RSN8487_PARK2004_NPMPBHNZ.AT2
1327	19	25.11	9.8	25.1	5.3	25.81	198.77	strike slip	0.04851357	SRSS	-	1	-	0	"Central Calif-01"	1954	"Hollister City Hall"	0.375	1	RSN19_CTRCALIF_A-HCH181.AT2	RSN19_CTRCALIF_A-HCH271.AT2	RSN19_CTRCALIF_A-HCH-UP.AT2
1328	194	24.26	3.3	6.7	5.01	25.32	208.71	strike slip	0.03618192	SRSS	-	1	-	0	"Imperial Valley-07"	1979	"Brawley Airport"	1.25	1	RSN194_IMPVALL.A_A-BRA225.AT2	RSN194_IMPVALL.A_A-BRA315.AT2	RSN194_IMPVALL.A_A-BRA-UP.AT2
1329	217	27.76	3.8	10.9	5.42	30	517.06	strike slip	0.05725102	SRSS	-	1	-	0	"Livermore-02"	1980	"APEEL 3E Hayward CSUH"	0.1875	1	RSN217_LIVERMOR_B-A3E146.AT2	RSN217_LIVERMOR_B-A3E236.AT2	RSN217_LIVERMOR_B-A3E-UP.AT2
1330	220	26.07	3	8.7	5.42	28.44	367.57	strike slip	0.03593663	SRSS	-	1	-	0	"Livermore-02"	1980	"Fremont - Mission San Jose"	0.375	1	RSN220_LIVERMOR_B-FRE075.AT2	RSN220_LIVERMOR_B-FRE345.AT2	RSN220_LIVERMOR_B-FRE-UP.AT2
1331	370	24.23	8.6	13.7	5.09	27.85	467.03	Reverse	0.04761189	SRSS	-	1	-	0	"Coalinga-02"	1983	"ALP (temp)"	0.1625	1	RSN370_COALINGA_A-ALP085.AT2	RSN370_COALINGA_A-ALP355.AT2	RSN370_COALINGA_A-ALP-UP.AT2
1332	710	22.21	5.5	11.1	5.27	25.72	316.02	Reverse Oblique	0.1127756	SRSS	-	1	-	0.1	"Whittier Narrows-02"	1987	"Inglewood - Union Oil"	0.375	1	RSN710_WHITTIER.B_B-ING000.AT2	RSN710_WHITTIER.B_B-ING090.AT2	RSN710_WHITTIER.B_B-ING-UP.AT2
1333	712	23.98	4.8	10.8	5.27	27.5	297.07	Reverse Oblique	0.06938753	SRSS	-	1	-	0.1	"Whittier Narrows-02"	1987	"LA - Baldwin Hills"	0.25	1	RSN712_WHITTIER.B_B-BLD000.AT2	RSN712_WHITTIER.B_B-BLD090.AT2	RSN712_WHITTIER.B_B-BLD-UP.AT2
1334	1695	21.67	1	1.9	5.28	25.83	550.11	Reverse	0.1082678	SRSS	-	1	-	0	"Northridge-06"	1994	"Big Tujunga_ Angeles Nat F"	1.625	1	RSN1695_NORTH392_TUJ262.AT2	RSN1695_NORTH392_TUJ352.AT2	RSN1695_NORTH392_TUJ-UP.AT2
1335	1706	23.94	7.3	14.9	5.28	26.34	297.07	Reverse	0.06230188	SRSS	-	1	-	0	"Northridge-06"	1994	"LA - Baldwin Hills"	0.4	1	RSN1706_NORTH392_BLD090.AT2	RSN1706_NORTH392_BLD360.AT2	RSN1706_NORTH392_BLD-UP.AT2
1336	1712	26.42	7.8	15.3	5.28	28.62	452.15	Reverse	0.02138233	SRSS	-	1	-	0	"Northridge-06"	1994	"LA - Temple & Hope"	0.3	1	RSN1712_NORTH392_TEM090.AT2	RSN1712_NORTH392_TEM000.AT2	RSN1712_NORTH392_TEM-UP.AT2
1337	3689	25.36	0.8	2.5	5.27	27.94	550.11	Reverse Oblique	0.1996644	SRSS	-	1	-	0.1	"Whittier Narrows-02"	1987	"Big Tujunga_ Angeles Nat F"	0.5	1	RSN3689_WHITTIER.B_B-TUJ262.AT2	RSN3689_WHITTIER.B_B-TUJ352.AT2	RSN3689_WHITTIER.B_B-TUJ-UP.AT2
1338	3690	22.93	3.2	10	5.27	25.43	322.75	Reverse Oblique	0.073447	SRSS	-	1	-	0	"Whittier Narrows-02"	1987	"Brea - S Flower Av"	0.425	1	RSN3690_WHITTIER.B_B-FLO020.AT2	RSN3690_WHITTIER.B_B-FLO290.AT2	RSN3690_WHITTIER.B_B-FLO-UP.AT2
1339	3691	22.93	1	10.4	5.27	25.42	270.96	Reverse Oblique	0.1356195	SRSS	-	1	-	0.1	"Whittier Narrows-02"	1987	"Buena Park - La Palma"	0.275	1	RSN3691_WHITTIER.B_B-BPK090.AT2	RSN3691_WHITTIER.B_B-BPK180.AT2	RSN3691_WHITTIER.B_B-BPK-UP.AT2
1340	3692	22.53	5.8	11.8	5.27	25.98	320.57	Reverse Oblique	0.06929958	SRSS	-	1	-	0	"Whittier Narrows-02"	1987	"Burbank - N Buena Vista"	0.35	1	RSN3692_WHITTIER.B_B-BUE250.AT2	RSN3692_WHITTIER.B_B-BUE340.AT2	RSN3692_WHITTIER.B_B-BUE-UP.AT2
1341	3697	26.14	7.6	12.3	5.27	29.09	160.58	Reverse Oblique	0.04751317	SRSS	-	1	-	0	"Whittier Narrows-02"	1987	"Carson - Water St"	0.4125	1	RSN3697_WHITTIER.B_B-WAT180.AT2	RSN3697_WHITTIER.B_B-WAT270.AT2	RSN3697_WHITTIER.B_B-WAT-UP.AT2
1342	3716	22.71	3.5	10.3	5.27	26.35	308.71	Reverse Oblique	0.09420975	SRSS	-	1	-	0	"Whittier Narrows-02"	1987	"LA - Saturn St"	0.625	1	RSN3716_WHITTIER.B_B-STN020.AT2	RSN3716_WHITTIER.B_B-STN110.AT2	RSN3716_WHITTIER.B_B-STN-UP.AT2
1343	3719	22.08	1	2.9	5.27	25.18	411.55	Reverse Oblique	0.1025496	SRSS	-	1	-	0	"Whittier Narrows-02"	1987	"La Crescenta - New York"	1.25	1	RSN3719_WHITTIER.B_B-NYA090.AT2	RSN3719_WHITTIER.B_B-NYA180.AT2	RSN3719_WHITTIER.B_B-NYA-UP.AT2
1344	4267	25.09	0.8	2.2	5.2	26.17	505.23	Reverse	0.1173749	SRSS	-	1	-	0	"Friuli (aftershock 1)_ Italy"	1976	"Tolmezzo"	1.25	1	RSN4267_FRIULI.P_C-TMZ000.AT2	RSN4267_FRIULI.P_C-TMZ090.AT2	RSN4267_FRIULI.P_C-TMZ-UP.AT2
1345	4552	24.4	2.9	6.7	5.4	27.16	357.91	Normal	0.06351278	SRSS	-	1	-	0	"L'Aquila (aftershock 2)_ Italy"	2009	"Barisciano"	0.125	1	RSN4552_L-AQUILA.B_AW025XTE.AT2	RSN4552_L-AQUILA.B_AW025YLN.AT2	RSN4552_L-AQUILA.B_AW025ZUP.AT2
1346	8619	26.91	12.5	37.8	5.45	27.24	287.46	strike slip	0.023850012	SRSS	-	1	-	0	"40204628"	2007	"Mountain View; Fire Station 3 North Rengstorff Ave; 1-story; ground level"	0.125	1	RSN8619_40204628_N1775HNN.AT2	RSN8619_40204628_N1775HNE.AT2	RSN8619_40204628_N1775HNZ.AT2
1347	8634	25.39	8.9	18.5	5.45	25.74	365.78	strike slip	0.022095614	SRSS	-	1	-	0	"40204628"	2007	"Campbell; Westmont High Sch"	0.2375	1	RSN8634_40204628_N1799HNN.AT2	RSN8634_40204628_N1799HNE.AT2	RSN8634_40204628_N1799HNZ.AT2
1348	8649	28.12	6.4	26.2	5.45	28.5	341.13	strike slip	0.028152451	SRSS	-	1	-	0	"40204628"	2007	"Pleasanton; Lydiksen School Highland Oaks Dr; 1-story; ground level"	0.0875	1	RSN8649_40204628_N1826HNN.AT2	RSN8649_40204628_N1826HNE.AT2	RSN8649_40204628_N1826HNZ.AT2
1349	8697	28.61	7.6	14	5.45	28.92	477	strike slip	0.044127505	SRSS	-	1	-	0	"40204628"	2007	"Laurel Hill"	0.4125	1	RSN8697_40204628_NJLABHNN.AT2	RSN8697_40204628_NJLABHNE.AT2	RSN8697_40204628_NJLABHNZ.AT2
1350	8771	23.15	9.9	22.8	5.39	26.25	265.59	Reverse Oblique	0.15901756	SRSS	-	1	-	0.1	"14383980"	2008	"Barre Substation"	0.2875	1	RSN8771_14383980_CIBREHNN.AT2	RSN8771_14383980_CIBREHNE.AT2	RSN8771_14383980_CIBREHNZ.AT2
1351	8827	21.86	2	10.6	5.39	26.77	388.68	Reverse Oblique	0.054811301	SRSS	-	1	-	0	"14383980"	2008	"Padua"	0.325	1	RSN8827_14383980_CIPDUHNN.AT2	RSN8827_14383980_CIPDUHNE.AT2	RSN8827_14383980_CIPDUHNZ.AT2
1352	8837	23.94	8.9	17.2	5.39	27.46	371.97	Reverse Oblique	0.040645804	SRSS	-	1	-	0	"14383980"	2008	"Rio Hondo"	0.2875	1	RSN8837_14383980_CIRIOHNN.AT2	RSN8837_14383980_CIRIOHNE.AT2	RSN8837_14383980_CIRIOHNZ.AT2
1353	8887	21.87	5.5	13.9	5.39	25.13	305.54	Reverse Oblique	0.084853253	SRSS	-	1	-	0.1	"14383980"	2008	"Santa Ana - I5 & 4th St"	0.0625	1	RSN8887_14383980_13889360.AT2	RSN8887_14383980_13889090.AT2	RSN8887_14383980_13889-UP.AT2
1354	8895	24.87	6.3	17.7	5.39	29.48	399.9	Reverse Oblique	0.03820633	SRSS	-	1	-	0	"14383980"	2008	"Rancho Cucamonga - Hwy 30 & Amethyst"	0.0875	1	RSN8895_14383980_23090360.AT2	RSN8895_14383980_23090090.AT2	RSN8895_14383980_23090-UP.AT2
1355	8896	22.19	2.6	10.7	5.39	26.35	363.11	Reverse Oblique	0.092715724	SRSS	-	1	-	0.1	"14383980"	2008	"Azusa - Foothill & San Gabriel"	0.1	1	RSN8896_14383980_23178360.AT2	RSN8896_14383980_23178090.AT2	RSN8896_14383980_23178-UP.AT2
1356	9035	22.36	3.8	8.6	5.2	26.61	739.55	strike slip	0.089309851	SRSS	-	1	-	0	"14151344"	2005	"Keenwild Fire Station_ Mountain Center_ Ca_ Usa"	0.3125	1	RSN9035_14151344_AZKNWHLN.AT2	RSN9035_14151344_AZKNWHLE.AT2	RSN9035_14151344_AZKNWHLZ.AT2
1357	9076	25.97	1.1	3.5	5.2	29.12	704.1	strike slip	0.16187103	SRSS	-	1	-	0.1	"14151344"	2005	"Red Mountain_ Riverside Co._ Ca_ Usa"	0.275	1	RSN9076_14151344_AZRDMHLN.AT2	RSN9076_14151344_AZRDMHLE.AT2	RSN9076_14151344_AZRDMHLZ.AT2
1358	20	26.72	6.8	19.4	6.5	27.02	219.31	strike slip	0.1633868	SRSS	-	1	-	0.5	"Northern Calif-03"	1954	"Ferndale City Hall"	0.125	1	RSN20_NCALIF.FH_H-FRN044.AT2	RSN20_NCALIF.FH_H-FRN314.AT2	RSN20_NCALIF.FH_H-FRN-UP.AT2
1359	70	22.23	8	18.4	6.61	27.4	425.34	Reverse	0.1514317	SRSS	-	1	-	0.3	"San Fernando"	1971	"Lake Hughes #1"	0.15	1	RSN70_SFERN_L01021.AT2	RSN70_SFERN_L01111.AT2	RSN70_SFERN_L01DWN.AT2
1360	72	19.45	4.2	13	6.61	25.07	600.06	Reverse	0.1977719	SRSS	-	1	-	0.3	"San Fernando"	1971	"Lake Hughes #4"	0.25	1	RSN72_SFERN_L04111.AT2	RSN72_SFERN_L04201.AT2	RSN72_SFERN_L04DWN.AT2
1361	78	24.16	10	18.9	6.61	28.99	452.86	Reverse	0.1120541	SRSS	-	1	-	0.3	"San Fernando"	1971	"Palmdale Fire Station"	0.1875	1	RSN78_SFERN_PDL120.AT2	RSN78_SFERN_PDL210.AT2	-----
1362	79	25.47	6.7	14.5	6.61	25.47	415.13	Reverse	0.09749811	SRSS	-	1	-	0.2	"San Fernando"	1971	"Pasadena - CIT Athenaeum"	0.375	1	RSN79_SFERN_PAS000.AT2	RSN79_SFERN_PAS090.AT2	RSN79_SFERN_PASDWN.AT2
1363	720	27	8.9	12.6	6.54	27	205.78	strike slip	0.1895862	SRSS	-	1	-	0.5	"Superstition Hills-02"	1987	"Calipatria Fire Station"	0.2875	1	RSN720_SUPER.B_B-CAL225.AT2	RSN720_SUPER.B_B-CAL315.AT2	-----
1364	726	25.88	9.3	13	6.54	25.88	191.14	strike slip	0.1054246	SRSS	-	1	-	0.4	"Superstition Hills-02"	1987	"Salton Sea Wildlife Refuge"	0.375	1	RSN726_SUPER.B_B-WLF225.AT2	RSN726_SUPER.B_B-WLF315.AT2	-----
1365	776	27.67	10.7	28.8	6.93	27.93	282.14	Reverse Oblique	0.3699329	SRSS	-	1	-	2.2	"Loma Prieta"	1989	"Hollister - South & Pine"	0.0875	1	RSN776_LOMAP_HSP000.AT2	RSN776_LOMAP_HSP090.AT2	RSN776_LOMAP_HSP-UP.AT2
1366	777	27.33	6.6	17.5	6.93	27.6	198.77	Reverse Oblique	0.2462745	SRSS	-	1	-	1.1	"Loma Prieta"	1989	"Hollister City Hall"	0.1	1	RSN777_LOMAP_HCH090.AT2	RSN777_LOMAP_HCH180.AT2	RSN777_LOMAP_HCH-UP.AT2
1367	985	23.5	8	17.3	6.69	29.88	297.07	Reverse	0.2388594	SRSS	-	1	-	0.7	"Northridge-01"	1994	"LA - Baldwin Hills"	0.16	1	RSN985_NORTHR_BLD090.AT2	RSN985_NORTHR_BLD360.AT2	RSN985_NORTHR_BLD-UP.AT2
1368	987	20.36	5.8	12.2	6.69	28.3	321.91	Reverse	0.4489592	SRSS	-	1	-	1	"Northridge-01"	1994	"LA - Centinela St"	0.1625	1	RSN987_NORTHR_CEN155.AT2	RSN987_NORTHR_CEN245.AT2	RSN987_NORTHR_CEN-UP.AT2
1369	993	25.66	6.1	11.6	6.69	27.26	329.06	Reverse	0.1724245	SRSS	-	1	-	0.7	"Northridge-01"	1994	"LA - Fletcher Dr"	0.1625	1	RSN993_NORTHR_FLE144.AT2	RSN993_NORTHR_FLE234.AT2	RSN993_NORTHR_FLE-UP.AT2
1370	998	23.4	5.7	10	6.69	26.73	315.06	Reverse	0.432224	SRSS	-	1	-	1.4	"Northridge-01"	1994	"LA - N Westmoreland"	0.2875	1	RSN998_NORTHR_WST000.AT2	RSN998_NORTHR_WST270.AT2	RSN998_NORTHR_WST-UP.AT2
1371	1003	21.17	5.5	11.6	6.69	27.01	308.71	Reverse	0.46778	SRSS	-	1	-	1.6	"Northridge-01"	1994	"LA - Saturn St"	0.1875	1	RSN1003_NORTHR_STN020.AT2	RSN1003_NORTHR_STN110.AT2	RSN1003_NORTHR_STN-UP.AT2
1372	1008	25.59	9.6	20.2	6.69	29.74	329.52	Reverse	0.09887105	SRSS	-	1	-	0.3	"Northridge-01"	1994	"LA - W 15th St"	0.1625	1	RSN1008_NORTHR_W15090.AT2	RSN1008_NORTHR_W15180.AT2	RSN1008_NORTHR_W15-UP.AT2
1373	1023	24.86	5.4	9.3	6.69	25.36	670.84	Reverse	0.1651615	SRSS	-	1	-	0.2	"Northridge-01"	1994	"Lake Hughes #9"	0.175	1	RSN1023_NORTHR_L09000.AT2	RSN1023_NORTHR_L09090.AT2	RSN1023_NORTHR_L09-UP.AT2
1374	1077	17.28	6.9	10.7	6.69	26.45	336.2	Reverse	0.8831978	SRSS	-	1	-	2.8	"Northridge-01"	1994	"Santa Monica City Hall"	0.14	1	RSN1077_NORTHR_STM090.AT2	RSN1077_NORTHR_STM360.AT2	RSN1077_NORTHR_STM-UP.AT2
1375	1115	28.08	12.6	60.1	6.9	28.08	256	strike slip	0.1522652	SRSS	-	1	-	0.6	"Kobe_ Japan"	1995	"Sakai"	0.125	1	RSN1115_KOBE_SKI000.AT2	RSN1115_KOBE_SKI090.AT2	RSN1115_KOBE_SKI-UP.AT2
1376	1121	27.77	20.3	44.2	6.9	27.77	256	strike slip	0.1576342	SRSS	-	1	-	1.1	"Kobe_ Japan"	1995	"Yae"	0	1	RSN1121_KOBE_YAE000.AT2	RSN1121_KOBE_YAE090.AT2	RSN1121_KOBE_YAE-UP.AT2
1377	3908	28.81	10.1	24	6.61	28.82	293.37	strike slip	0.3371893	SRSS	-	1	-	0.8	"Tottori_ Japan"	2000	"OKY005"	0.0625	1	RSN3908_TOTTORI_OKY005NS.AT2	RSN3908_TOTTORI_OKY005EW.AT2	RSN3908_TOTTORI_OKY005UD.AT2
1378	3932	26.51	5.4	17.3	6.61	26.51	709.86	strike slip	0.4526766	SRSS	-	1	-	1.2	"Tottori_ Japan"	2000	"OKYH14"	0.125	1	RSN3932_TOTTORI_OKYH14NS.AT2	RSN3932_TOTTORI_OKYH14EW.AT2	RSN3932_TOTTORI_OKYH14UD.AT2
1379	3935	25.52	5.8	15.2	6.61	25.53	343.97	strike slip	0.3155544	SRSS	-	1	-	2	"Tottori_ Japan"	2000	"SMN003"	0.05	1	RSN3935_TOTTORI_SMN003NS.AT2	RSN3935_TOTTORI_SMN003EW.AT2	RSN3935_TOTTORI_SMN003UD.AT2
1380	4204	25.14	21.2	54.7	6.63	28.42	128.12	Reverse	0.09832414	SRSS	-	1	-	0.6	"Niigata_ Japan"	2004	"NIG014"	0.05	1	RSN4204_NIIGATA_NIG014NS.AT2	RSN4204_NIIGATA_NIG014EW.AT2	RSN4204_NIIGATA_NIG014UD.AT2
1381	4213	25.33	2.6	9.4	6.63	25.82	654.76	Reverse	0.2801753	SRSS	-	1	-	0.6	"Niigata_ Japan"	2004	"NIG023"	0.075	1	RSN4213_NIIGATA_NIG023NS.AT2	RSN4213_NIIGATA_NIG023EW.AT2	RSN4213_NIIGATA_NIG023UD.AT2
1382	4840	28.97	20.1	30.8	6.8	29.45	334.01	Reverse	0.1762763	SRSS	-	1	-	0.4	"Chuetsu-oki_ Japan"	2007	"Joetsu Kita"	0.1	1	RSN4840_CHUETSU_65003NS.AT2	RSN4840_CHUETSU_65003EW.AT2	RSN4840_CHUETSU_65003UD.AT2
1383	4841	20.65	7.1	15.8	6.8	25.52	655.45	Reverse	0.2232756	SRSS	-	1	-	0.7	"Chuetsu-oki_ Japan"	2007	"Joetsu Yasuzukaku Yasuzuka"	0.05	1	RSN4841_CHUETSU_65004NS.AT2	RSN4841_CHUETSU_65004EW.AT2	RSN4841_CHUETSU_65004UD.AT2
1384	4843	18.16	7.2	19.9	6.8	25.03	640.14	Reverse	0.1933419	SRSS	-	1	-	0.7	"Chuetsu-oki_ Japan"	2007	"Matsushiro Tokamachi"	0.05	1	RSN4843_CHUETSU_65006NS.AT2	RSN4843_CHUETSU_65006EW.AT2	RSN4843_CHUETSU_65006UD.AT2
1385	4844	23.01	12.1	24.2	6.8	28.75	640.14	Reverse	0.1084769	SRSS	-	1	-	0.3	"Chuetsu-oki_ Japan"	2007	"Tokamachi Matsunoyama"	0.05	1	RSN4844_CHUETSU_65007NS.AT2	RSN4844_CHUETSU_65007EW.AT2	RSN4844_CHUETSU_65007UD.AT2
1386	4853	25.68	15.1	28.2	6.8	27.9	294.71	Reverse	0.2739151	SRSS	-	1	-	1.3	"Chuetsu-oki_ Japan"	2007	"Joetsu City"	0.1	1	RSN4853_CHUETSU_65019NS.AT2	RSN4853_CHUETSU_65019EW.AT2	RSN4853_CHUETSU_65019UD.AT2
1387	4855	21.4	13.9	27.8	6.8	27.15	245.45	Reverse	0.1141474	SRSS	-	1	-	0.6	"Chuetsu-oki_ Japan"	2007	"Sanjo"	0.1	1	RSN4855_CHUETSU_65024NS.AT2	RSN4855_CHUETSU_65024EW.AT2	RSN4855_CHUETSU_65024UD.AT2
1388	4868	22.23	10.3	15.2	6.8	28.12	655.45	Reverse	0.3251608	SRSS	-	1	-	3	"Chuetsu-oki_ Japan"	2007	"Yamakoshi Takezawa Nagaoka"	0.1	1	RSN4868_CHUETSU_65041NS.AT2	RSN4868_CHUETSU_65041EW.AT2	RSN4868_CHUETSU_65041UD.AT2
1389	4869	23.63	9.9	22.5	6.8	29.25	640.14	Reverse	0.2111516	SRSS	-	1	-	0.5	"Chuetsu-oki_ Japan"	2007	"Kawaguchi"	0.0625	1	RSN4869_CHUETSU_65042NS.AT2	RSN4869_CHUETSU_65042EW.AT2	RSN4869_CHUETSU_65042UD.AT2
1390	4872	21.17	8	22.7	6.8	27.3	640.14	Reverse	0.1246218	SRSS	-	1	-	0.3	"Chuetsu-oki_ Japan"	2007	"Sawa Mizuguti Tokamachi"	0.0875	1	RSN4872_CHUETSU_65053NS.AT2	RSN4872_CHUETSU_65053EW.AT2	RSN4872_CHUETSU_65053UD.AT2
1391	4883	27.83	17.8	51.4	6.8	29.91	254.68	Reverse	0.1633564	SRSS	-	1	-	0.4	"Chuetsu-oki_ Japan"	2007	"Niigata Nishi Kaba District"	0.1	1	RSN4883_CHUETSU_690E1NS.AT2	RSN4883_CHUETSU_690E1EW.AT2	RSN4883_CHUETSU_690E1UD.AT2
1392	5260	21.37	20.1	55.8	6.8	27.09	128.12	Reverse	0.09592047	SRSS	-	1	-	0.6	"Chuetsu-oki_ Japan"	2007	"NIG014"	0.0875	1	RSN5260_CHUETSU_NIG014NS.AT2	RSN5260_CHUETSU_NIG014EW.AT2	RSN5260_CHUETSU_NIG014UD.AT2
1393	5267	24.31	3.7	18	6.8	29.8	418.5	Reverse	0.2810969	SRSS	-	1	-	0.8	"Chuetsu-oki_ Japan"	2007	"NIG021"	0.025	1	RSN5267_CHUETSU_NIG021NS.AT2	RSN5267_CHUETSU_NIG021EW.AT2	RSN5267_CHUETSU_NIG021UD.AT2
1394	5270	20.6	5.4	15.8	6.8	25.33	375.22	Reverse	0.1304807	SRSS	-	1	-	0.4	"Chuetsu-oki_ Japan"	2007	"NIG024"	0.025	1	RSN5270_CHUETSU_NIG024NS.AT2	RSN5270_CHUETSU_NIG024EW.AT2	RSN5270_CHUETSU_NIG024UD.AT2
1395	5271	28.3	8	25.2	6.8	28.59	134.5	Reverse	0.2281467	SRSS	-	1	-	0.7	"Chuetsu-oki_ Japan"	2007	"NIG025"	0.0375	1	RSN5271_CHUETSU_NIG025NS.AT2	RSN5271_CHUETSU_NIG025EW.AT2	RSN5271_CHUETSU_NIG025UD.AT2
1396	5284	21.19	12.1	37.8	6.8	27.31	375	Reverse	0.1317689	SRSS	-	1	-	0.3	"Chuetsu-oki_ Japan"	2007	"NIGH11"	0.0875	1	RSN5284_CHUETSU_NIGH11NS.AT2	RSN5284_CHUETSU_NIGH11EW.AT2	RSN5284_CHUETSU_NIGH11UD.AT2
1397	5474	26.03	9.5	18.5	6.9	28.79	640.14	Reverse	0.1778435	SRSS	-	1	-	0.8	"Iwate_ Japan"	2008	"AKT019"	0.025	1	RSN5474_IWATE_AKT019NS.AT2	RSN5474_IWATE_AKT019EW.AT2	RSN5474_IWATE_AKT019UD.AT2
1398	5636	29.53	11.3	24.3	6.9	29.54	455.93	Reverse	0.161531	SRSS	-	1	-	0.6	"Iwate_ Japan"	2008	"IWTH04"	0.025	1	RSN5636_IWATE_IWTH04NS.AT2	RSN5636_IWATE_IWTH04EW.AT2	RSN5636_IWATE_IWTH04UD.AT2
1399	5654	29.82	12.1	24.5	6.9	29.83	532.13	Reverse	0.16253	SRSS	-	1	-	0.8	"Iwate_ Japan"	2008	"IWTH22"	0.025	1	RSN5654_IWATE_IWTH22NS.AT2	RSN5654_IWATE_IWTH22EW.AT2	RSN5654_IWATE_IWTH22UD.AT2
1400	5774	29.37	11.5	25.2	6.9	29.38	276.3	Reverse	0.1641553	SRSS	-	1	-	1	"Iwate_ Japan"	2008	"Nakashinden Town"	0.1125	1	RSN5774_IWATE_54008NS.AT2	RSN5774_IWATE_54008EW.AT2	RSN5774_IWATE_54008UD.AT2
1401	5775	28.9	8	17.3	6.9	28.91	561.59	Reverse	0.2454901	SRSS	-	1	-	0.9	"Iwate_ Japan"	2008	"Tamati Ono"	0.1	1	RSN5775_IWATE_54009NS.AT2	RSN5775_IWATE_54009EW.AT2	RSN5775_IWATE_54009UD.AT2
1402	5776	25.15	7.9	18.6	6.9	25.16	477.55	Reverse	0.1557686	SRSS	-	1	-	0.4	"Iwate_ Japan"	2008	"Kami_ Miyagi Miyazaki City"	0.075	1	RSN5776_IWATE_54010NS.AT2	RSN5776_IWATE_54010EW.AT2	RSN5776_IWATE_54010UD.AT2
1403	5783	28.9	9.5	20.5	6.9	28.9	362.57	Reverse	0.1416631	SRSS	-	1	-	0.8	"Iwate_ Japan"	2008	"Semine Kurihara City"	0.05	1	RSN5783_IWATE_54026NS.AT2	RSN5783_IWATE_54026EW.AT2	RSN5783_IWATE_54026UD.AT2
1404	5800	27.24	12	18.7	6.9	29.89	368.34	Reverse	0.1331056	SRSS	-	1	-	0.3	"Iwate_ Japan"	2008	"Yokote Masuda Tamati Masu"	0.15	1	RSN5800_IWATE_55441NS.AT2	RSN5800_IWATE_55441EW.AT2	RSN5800_IWATE_55441UD.AT2
1405	5804	25.61	7	9.9	6.9	28.41	561.59	Reverse	0.2579128	SRSS	-	1	-	1	"Iwate_ Japan"	2008	"Yamauchi Tsuchibuchi Yokote"	0.05	1	RSN5804_IWATE_55446NS.AT2	RSN5804_IWATE_55446EW.AT2	RSN5804_IWATE_55446UD.AT2
1406	5806	22.41	9.2	17.4	6.9	25.56	655.45	Reverse	0.1937074	SRSS	-	1	-	0.7	"Iwate_ Japan"	2008	"Yuzawa Town"	0.2375	1	RSN5806_IWATE_55461NS.AT2	RSN5806_IWATE_55461EW.AT2	RSN5806_IWATE_55461UD.AT2
1407	5807	27.1	8	13.3	6.9	29.75	570.62	Reverse	0.3559837	SRSS	-	1	-	1.6	"Iwate_ Japan"	2008	"Yuzama Yokobori"	0.1625	1	RSN5807_IWATE_55462NS.AT2	RSN5807_IWATE_55462EW.AT2	RSN5807_IWATE_55462UD.AT2
1408	5815	22.41	8.6	18.5	6.9	25.56	655.45	Reverse	0.1977436	SRSS	-	1	-	0.9	"Iwate_ Japan"	2008	"Yuzawa"	0.1	1	RSN5815_IWATE_44BC1NS.AT2	RSN5815_IWATE_44BC1EW.AT2	RSN5815_IWATE_44BC1UD.AT2
1409	6912	25.4	11.6	25.8	7	25.4	206	strike slip	0.1353201	SRSS	-	1	-	0.6	"Darfield_ New Zealand"	2010	"Hulverstone Drive Pumping Station"	0.4125	1	RSN6912_DARFIELD_HPSCN04W.AT2	RSN6912_DARFIELD_HPSCS86W.AT2	RSN6912_DARFIELD_HPSCUP.AT2
1410	6971	29.86	16.1	22.7	7	29.86	389.54	strike slip	0.1601812	SRSS	-	1	-	1	"Darfield_ New Zealand"	2010	"SPFS"	0.0375	1	RSN6971_DARFIELD_SPFSN17E.AT2	RSN6971_DARFIELD_SPFSN73W.AT2	RSN6971_DARFIELD_SPFSUP.AT2
1411	6988	24.36	15.1	26.2	7	26.93	344.02	strike slip	0.06653839	SRSS	-	1	-	0.1	"Darfield_ New Zealand"	2010	"WSFC"	0.175	1	RSN6988_DARFIELD_WSFCN38W.AT2	RSN6988_DARFIELD_WSFCS52W.AT2	RSN6988_DARFIELD_WSFCUP.AT2
1412	336	27.1	4.5	13.4	6.36	28.52	541.73	Reverse	0.07801459	SRSS	-	1	-	0.1	"Coalinga-01"	1983	"Parkfield - Fault Zone 11"	0.25	1	RSN336_COALINGA.H_H-Z11000.AT2	RSN336_COALINGA.H_H-Z11090.AT2	RSN336_COALINGA.H_H-Z11-UP.AT2
1413	337	27.96	9.8	19.3	6.36	29.34	265.21	Reverse	0.1108806	SRSS	-	1	-	0.4	"Coalinga-01"	1983	"Parkfield - Fault Zone 12"	0.25	1	RSN337_COALINGA.H_H-PRK090.AT2	RSN337_COALINGA.H_H-PRK180.AT2	RSN337_COALINGA.H_H-PRK-UP.AT2
1414	338	28.11	5.1	13.2	6.36	29.48	246.07	Reverse	0.2621147	SRSS	-	1	-	1.5	"Coalinga-01"	1983	"Parkfield - Fault Zone 14"	0.1625	1	RSN338_COALINGA.H_H-Z14000.AT2	RSN338_COALINGA.H_H-Z14090.AT2	RSN338_COALINGA.H_H-Z14-UP.AT2
1415	339	28	10.4	19.7	6.36	29.38	307.59	Reverse	0.1932019	SRSS	-	1	-	0.5	"Coalinga-01"	1983	"Parkfield - Fault Zone 15"	0.25	1	RSN339_COALINGA.H_H-Z15000.AT2	RSN339_COALINGA.H_H-Z15090.AT2	RSN339_COALINGA.H_H-Z15-UP.AT2
1416	340	26.2	6.3	12	6.36	27.67	384.26	Reverse	0.1826823	SRSS	-	1	-	0.4	"Coalinga-01"	1983	"Parkfield - Fault Zone 16"	0.2875	1	RSN340_COALINGA.H_H-Z16000.AT2	RSN340_COALINGA.H_H-Z16090.AT2	RSN340_COALINGA.H_H-Z16-UP.AT2
1417	346	28.58	6.1	12.7	6.36	29.94	308.84	Reverse	0.1335416	SRSS	-	1	-	0.3	"Coalinga-01"	1983	"Parkfield - Fault Zone 8"	0.175	1	RSN346_COALINGA.H_H-Z08000.AT2	RSN346_COALINGA.H_H-Z08090.AT2	RSN346_COALINGA.H_H-Z08-UP.AT2
1418	359	24.83	3.8	10.9	6.36	26.38	381.27	Reverse	0.1785339	SRSS	-	1	-	0.4	"Coalinga-01"	1983	"Parkfield - Vineyard Cany 1E"	0.2875	1	RSN359_COALINGA.H_H-PV1000.AT2	RSN359_COALINGA.H_H-PV1090.AT2	RSN359_COALINGA.H_H-PV1-UP.AT2
1419	360	27.72	8.6	17.5	6.36	29.12	284.21	Reverse	0.08549224	SRSS	-	1	-	0.2	"Coalinga-01"	1983	"Parkfield - Vineyard Cany 1W"	0.2625	1	RSN360_COALINGA.H_H-VC1000.AT2	RSN360_COALINGA.H_H-VC1090.AT2	RSN360_COALINGA.H_H-VC1-UP.AT2
1420	369	25.98	4.6	13.6	6.36	27.46	648.09	Reverse	0.1741678	SRSS	-	1	-	0.3	"Coalinga-01"	1983	"Slack Canyon"	0.25	1	RSN369_COALINGA.H_H-SCN045.AT2	RSN369_COALINGA.H_H-SCN315.AT2	RSN369_COALINGA.H_H-SCN-UP.AT2
1421	464	26.42	11.8	23.1	6.19	26.43	215.54	strike slip	0.07859415	SRSS	-	1	-	0.1	"Morgan Hill"	1984	"Hollister Differential Array #3"	0.125	1	RSN464_MORGAN_HD3255.AT2	RSN464_MORGAN_HD3345.AT2	RSN464_MORGAN_HD3-UP.AT2
1422	470	27.15	15.3	39.5	6.19	27.15	335.5	strike slip	0.04376071	SRSS	-	1	-	0	"Morgan Hill"	1984	"San Juan Bautista_ 24 Polk St"	0.1625	1	RSN470_MORGAN_SJB213.AT2	RSN470_MORGAN_SJB303.AT2	RSN470_MORGAN_SJB-UP.AT2
1423	516	27.21	5.2	7.6	6.06	27.5	425.17	Reverse Oblique	0.1297614	SRSS	-	1	-	0.2	"N. Palm Springs"	1986	"Cranston Forest Station"	0.375	1	RSN516_PALMSPR_CFR225.AT2	RSN516_PALMSPR_CFR315.AT2	RSN516_PALMSPR_CFR-UP.AT2
1424	521	29.56	2.3	5.9	6.06	29.83	407.61	Reverse Oblique	0.2295509	SRSS	-	1	-	0.1	"N. Palm Springs"	1986	"Hurkey Creek Park"	0.5375	1	RSN521_PALMSPR_HCP045.AT2	RSN521_PALMSPR_HCP135.AT2	RSN521_PALMSPR_HCP-UP.AT2
1425	524	23.2	7.3	17.5	6.06	26.88	379.32	Reverse Oblique	0.05269334	SRSS	-	1	-	0.1	"N. Palm Springs"	1986	"Joshua Tree"	0.375	1	RSN524_PALMSPR_JOS000.AT2	RSN524_PALMSPR_JOS090.AT2	RSN524_PALMSPR_JOS-UP.AT2
1426	1652	29.29	6.2	15	6.05	29.54	450.28	Reverse	0.025817	SRSS	-	1	-	0	"Northridge-02"	1994	"Castaic - Old Ridge Route"	1.2	1	RSN1652_NORTH001_ORR090.AT2	RSN1652_NORTH001_ORR360.AT2	RSN1652_NORTH001_ORR-UP.AT2
1427	1657	25.57	5.1	11.1	6.05	27.19	297.07	Reverse	0.1135953	SRSS	-	1	-	0	"Northridge-02"	1994	"LA - Baldwin Hills"	1.2	1	RSN1657_NORTH001_BLD090.AT2	RSN1657_NORTH001_BLD360.AT2	RSN1657_NORTH001_BLD-UP.AT2
1428	1662	26.76	4.7	14.1	6.05	28.32	452.15	Reverse	0.02399772	SRSS	-	1	-	0	"Northridge-02"	1994	"LA - Temple & Hope"	1.2	1	RSN1662_NORTH001_TEM000.AT2	RSN1662_NORTH001_TEM090.AT2	RSN1662_NORTH001_TEM-UP.AT2
1429	2458	27.88	10.2	18.6	6.2	28.67	277.5	Reverse	0.1012127	SRSS	-	1	-	0.3	"Chi-Chi_ Taiwan-03"	1999	"CHY025"	0.08	1	RSN2458_CHICHI.03_CHY025N.AT2	RSN2458_CHICHI.03_CHY025E.AT2	RSN2458_CHICHI.03_CHY025V.AT2
1430	2490	27.84	5	15.3	6.2	28.69	553.43	Reverse	0.06168587	SRSS	-	1	-	0.1	"Chi-Chi_ Taiwan-03"	1999	"CHY074"	0.04	1	RSN2490_CHICHI.03_CHY074N.AT2	RSN2490_CHICHI.03_CHY074E.AT2	RSN2490_CHICHI.03_CHY074V.AT2
1431	2507	24.4	9.3	18.6	6.2	25.3	258.89	Reverse	0.1456174	SRSS	-	1	-	0.4	"Chi-Chi_ Taiwan-03"	1999	"CHY101"	0.06	1	RSN2507_CHICHI.03_CHY101N.AT2	RSN2507_CHICHI.03_CHY101E.AT2	RSN2507_CHICHI.03_CHY101V.AT2
1432	2618	25.17	4	16.5	6.2	26.05	305.85	Reverse	0.3479938	SRSS	-	1	-	0.4	"Chi-Chi_ Taiwan-03"	1999	"TCU065"	0.04	1	RSN2618_CHICHI.03_TCU065N.AT2	RSN2618_CHICHI.03_TCU065E.AT2	RSN2618_CHICHI.03_TCU065V.AT2
1433	2619	27.66	5.3	7.1	6.2	28.46	433.63	Reverse	0.1675797	SRSS	-	1	-	0.1	"Chi-Chi_ Taiwan-03"	1999	"TCU067"	0.02	1	RSN2619_CHICHI.03_TCU067N.AT2	RSN2619_CHICHI.03_TCU067E.AT2	RSN2619_CHICHI.03_TCU067V.AT2
1434	2700	29.2	17.7	23.3	6.2	29.23	277.5	strike slip	0.06538877	SRSS	-	1	-	0.1	"Chi-Chi_ Taiwan-04"	1999	"CHY025"	0.05	1	RSN2700_CHICHI.04_CHY025N.AT2	RSN2700_CHICHI.04_CHY025E.AT2	RSN2700_CHICHI.04_CHY025V.AT2
1435	2704	25.75	10.6	20.8	6.2	25.79	544.74	strike slip	0.06165643	SRSS	-	1	-	0.1	"Chi-Chi_ Taiwan-04"	1999	"CHY029"	0.06	1	RSN2704_CHICHI.04_CHY029N.AT2	RSN2704_CHICHI.04_CHY029E.AT2	RSN2704_CHICHI.04_CHY029V.AT2
1436	2708	28.45	6	19.2	6.2	28.49	378.75	strike slip	0.07920485	SRSS	-	1	-	0.2	"Chi-Chi_ Taiwan-04"	1999	"CHY034"	0.03125	1	RSN2708_CHICHI.04_CHY034N.AT2	RSN2708_CHICHI.04_CHY034W.AT2	RSN2708_CHICHI.04_CHY034V.AT2
1437	2709	25.01	4.3	12.1	6.2	25.06	573.04	strike slip	0.1335466	SRSS	-	1	-	0.3	"Chi-Chi_ Taiwan-04"	1999	"CHY035"	0.05	1	RSN2709_CHICHI.04_CHY035N.AT2	RSN2709_CHICHI.04_CHY035E.AT2	RSN2709_CHICHI.04_CHY035V.AT2
1438	2871	26.83	8.5	17.1	6.2	27.13	665.2	strike slip	0.04238211	SRSS	-	1	-	0.1	"Chi-Chi_ Taiwan-04"	1999	"TCU084"	0.2	1	RSN2871_CHICHI.04_TCU084N.AT2	RSN2871_CHICHI.04_TCU084E.AT2	RSN2871_CHICHI.04_TCU084V.AT2
1439	2873	27.25	8.1	17.4	6.2	27.52	671.52	strike slip	0.03118662	SRSS	-	1	-	0	"Chi-Chi_ Taiwan-04"	1999	"TCU089"	0.18	1	RSN2873_CHICHI.04_TCU089N.AT2	RSN2873_CHICHI.04_TCU089E.AT2	RSN2873_CHICHI.04_TCU089V.AT2
1440	2888	28.72	6.9	13.6	6.2	28.76	493.09	strike slip	0.08765472	SRSS	-	1	-	0.1	"Chi-Chi_ Taiwan-04"	1999	"TCU116"	0.06	1	RSN2888_CHICHI.04_TCU116N.AT2	RSN2888_CHICHI.04_TCU116E.AT2	RSN2888_CHICHI.04_TCU116V.AT2
1441	3300	27.57	3.9	12.6	6.3	29.33	553.43	Reverse	0.1347468	SRSS	-	1	-	0.3	"Chi-Chi_ Taiwan-06"	1999	"CHY074"	0.08	1	RSN3300_CHICHI.06_CHY074N.AT2	RSN3300_CHICHI.06_CHY074E.AT2	RSN3300_CHICHI.06_CHY074V.AT2
1442	3467	24.06	9.7	21	6.3	26.05	305.85	Reverse	0.1330966	SRSS	-	1	-	0.4	"Chi-Chi_ Taiwan-06"	1999	"TCU065"	0.06	1	RSN3467_CHICHI.06_TCU065N.AT2	RSN3467_CHICHI.06_TCU065E.AT2	RSN3467_CHICHI.06_TCU065V.AT2
1443	3471	24.34	11	24.6	6.3	26.31	573.02	Reverse	0.1080419	SRSS	-	1	-	0.1	"Chi-Chi_ Taiwan-06"	1999	"TCU075"	0.04	1	RSN3471_CHICHI.06_TCU075N.AT2	RSN3471_CHICHI.06_TCU075E.AT2	RSN3471_CHICHI.06_TCU075V.AT2
1444	3472	23.84	7.9	17.6	6.3	25.85	614.98	Reverse	0.1236238	SRSS	-	1	-	0.2	"Chi-Chi_ Taiwan-06"	1999	"TCU076"	0.055	1	RSN3472_CHICHI.06_TCU076N.AT2	RSN3472_CHICHI.06_TCU076E.AT2	RSN3472_CHICHI.06_TCU076V.AT2
1445	3505	23.63	11.1	21.7	6.3	25.66	397.57	Reverse	0.1608675	SRSS	-	1	-	0.5	"Chi-Chi_ Taiwan-06"	1999	"TCU125"	0.05	1	RSN3505_CHICHI.06_TCU125N.AT2	RSN3505_CHICHI.06_TCU125E.AT2	RSN3505_CHICHI.06_TCU125V.AT2
1446	6057	26.18	7.7	13.8	6.46	26.47	362.39	strike slip	0.1110833	SRSS	-	1	-	0.3	"Big Bear-01"	1992	"Highland Fire Station"	0.125	1	RSN6057_BIGBEAR_1982A315.AT2	RSN6057_BIGBEAR_1982C225.AT2	RSN6057_BIGBEAR_1982B-UP.AT2
1447	6059	27.96	7.8	12.1	6.46	29.06	396.41	strike slip	0.1478822	SRSS	-	1	-	0.5	"Big Bear-01"	1992	"Morongo Valley Fire Station"	0.25	1	RSN6059_BIGBEAR_MVH045.AT2	RSN6059_BIGBEAR_MVH135.AT2	RSN6059_BIGBEAR_MVH-UP.AT2
1448	6876	28.97	5.4	7.8	6.1	29.4	425.02	strike slip	0.2145989	SRSS	-	1	-	0.4	"Joshua Tree_ CA "	1992	"Whitewater Trout Farm"	0.175	1	RSN6876_JOSHUA_5072180.AT2	RSN6876_JOSHUA_5072270.AT2	RSN6876_JOSHUA_5072_UP.AT2
1449	6877	25.04	5.1	11.2	6.1	25.53	292.12	strike slip	0.407013	SRSS	-	1	-	1.3	"Joshua Tree_ CA "	1992	"Indio - Jackson Road"	0.1375	1	RSN6877_JOSHUA_5294180.AT2	RSN6877_JOSHUA_5294090.AT2	RSN6877_JOSHUA_5294_UP.AT2
1450	8136	25.45	3.4	8.9	6.2	25.45	295.74	Reverse Oblique	0.1915023	SRSS	-	1	-	0.3	"Christchurch_ New Zealand"	2011	"SWNC"	0.0375	1	RSN8136_CCHURCH_SWNCN24E.AT2	RSN8136_CCHURCH_SWNCN66W.AT2	RSN8136_CCHURCH_SWNCUP.AT2
1451	138	24.07	14.6	19.5	7.35	28.79	324.57	Reverse	0.1055263	SRSS	-	1	-	0.3	"Tabas_ Iran"	1978	"Boshrooyeh"	0.15625	1	RSN138_TABAS_BOS-L1.AT2	RSN138_TABAS_BOS-T1.AT2	RSN138_TABAS_BOS-V1.AT2
1452	830	26.51	14.8	17.5	7.01	28.78	518.98	Reverse	0.22851	SRSS	-	1	-	0.6	"Cape Mendocino"	1992	"Shelter Cove Airport"	0.5	1	RSN830_CAPEMEND_SHL000.AT2	RSN830_CAPEMEND_SHL090.AT2	RSN830_CAPEMEND_SHL-UP.AT2
1453	880	26.96	30.5	40.8	7.28	26.96	355.42	strike slip	0.1262028	SRSS	-	1	-	0.4	"Landers"	1992	"Mission Creek Fault"	0.1625	1	RSN880_LANDERS_MCF000.AT2	RSN880_LANDERS_MCF090.AT2	RSN880_LANDERS_MCF-UP.AT2
1454	882	26.84	25.3	37.9	7.28	26.84	344.67	strike slip	0.1360124	SRSS	-	1	-	0.7	"Landers"	1992	"North Palm Springs"	0.05	1	RSN882_LANDERS_FHS000.AT2	RSN882_LANDERS_FHS090.AT2	RSN882_LANDERS_FHS-UP.AT2
1455	1206	27.47	24.2	37.1	7.62	28.17	665.2	Reverse Oblique	0.09953255	SRSS	-	1	-	0.3	"Chi-Chi_ Taiwan"	1999	"CHY042"	0.075	1	RSN1206_CHICHI_CHY042-E.AT2	RSN1206_CHICHI_CHY042-N.AT2	RSN1206_CHICHI_CHY042-V.AT2
1456	1234	27.57	23.6	31.4	7.62	28.42	665.2	Reverse Oblique	0.1007371	SRSS	-	1	-	1	"Chi-Chi_ Taiwan"	1999	"CHY086"	0.125	1	RSN1234_CHICHI_CHY086-E.AT2	RSN1234_CHICHI_CHY086-N.AT2	RSN1234_CHICHI_CHY086-V.AT2
1457	1235	28.79	19	31.9	7.62	28.91	505.2	Reverse Oblique	0.1350206	SRSS	-	1	-	0.6	"Chi-Chi_ Taiwan"	1999	"CHY087"	0.0375	1	RSN1235_CHICHI_CHY087-E.AT2	RSN1235_CHICHI_CHY087-N.AT2	RSN1235_CHICHI_CHY087-V.AT2
1458	1484	26.31	14.8	21.4	7.62	26.31	578.98	Reverse Oblique	0.2527196	SRSS	-	1	-	1.1	"Chi-Chi_ Taiwan"	1999	"TCU042"	0.0625	1	RSN1484_CHICHI_TCU042-E.AT2	RSN1484_CHICHI_TCU042-N.AT2	RSN1484_CHICHI_TCU042-V.AT2
1459	1542	25.42	27.3	40.9	7.62	25.42	198.58	Reverse Oblique	0.1237416	SRSS	-	1	-	1	"Chi-Chi_ Taiwan"	1999	"TCU117"	0.0375	1	RSN1542_CHICHI_TCU117-E.AT2	RSN1542_CHICHI_TCU117-N.AT2	RSN1542_CHICHI_TCU117-V.AT2
1460	1613	25.78	12.2	18.6	7.14	25.88	782	strike slip	0.05306256	SRSS	-	1	-	0	"Duzce_ Turkey"	1999	"Lamont 1060"	0.075	1	RSN1613_DUZCE_1060-N.AT2	RSN1613_DUZCE_1060-E.AT2	RSN1613_DUZCE_1060-V.AT2
1461	1628	26.46	18.2	34.6	7.54	26.46	306.37	Reverse	0.09834089	SRSS	-	1	-	0.9	"St Elias_ Alaska"	1979	"Icy Bay"	0.1	1	RSN1628_STELIAS_059V2090.AT2	RSN1628_STELIAS_059V2180.AT2	RSN1628_STELIAS_059V27UP.AT2
1462	3750	23.46	8	15.3	7.01	25.91	515.65	Reverse	0.2652924	SRSS	-	1	-	0.9	"Cape Mendocino"	1992	"Loleta Fire Station"	0.0625	1	RSN3750_CAPEMEND_LFS270.AT2	RSN3750_CAPEMEND_LFS360.AT2	RSN3750_CAPEMEND_LFS-UP.AT2
1463	3753	25.02	22.7	29.6	7.28	25.02	388.63	strike slip	0.2158879	SRSS	-	1	-	1.2	"Landers"	1992	"Fun Valley"	0.0625	1	RSN3753_LANDERS_FVR045.AT2	RSN3753_LANDERS_FVR135.AT2	RSN3753_LANDERS_FVR-UP.AT2
1464	3757	26.95	25	35.9	7.28	26.95	367.84	strike slip	0.1389106	SRSS	-	1	-	0.7	"Landers"	1992	"North Palm Springs Fire Sta #36"	0.1125	1	RSN3757_LANDERS_NPF090.AT2	RSN3757_LANDERS_NPF180.AT2	RSN3757_LANDERS_NPF-UP.AT2
1465	3759	27.05	23.2	33.4	7.28	27.05	425.02	strike slip	0.1228121	SRSS	-	1	-	0.6	"Landers"	1992	"Whitewater Trout Farm"	0.375	1	RSN3759_LANDERS_WWT180.AT2	RSN3759_LANDERS_WWT270.AT2	RSN3759_LANDERS_WWT-UP.AT2
1466	4455	23.59	5.2	12.1	7.1	25.55	585.04	Reverse	0.218376	SRSS	-	1	-	0.7	"Montenegro_ Yugoslavia"	1979	"Herceg Novi - O.S.D. Paviviv"	0.625	1	RSN4455_MONTENE.GRO_HRZ000.AT2	RSN4455_MONTENE.GRO_HRZ090.AT2	RSN4455_MONTENE.GRO_HRZ-V.AT2
1467	5832	25.32	28.3	46.3	7.2	26.55	242.05	strike slip	0.2071283	SRSS	-	1	-	2.1	"El Mayor-Cucapah_ Mexico"	2010	"TAMAULIPAS"	0.0625	1	RSN5832_SIERRA.MEX_TAM000.AT2	RSN5832_SIERRA.MEX_TAM090.AT2	RSN5832_SIERRA.MEX_TAM--V.AT2
1468	5836	28.53	11.2	24.7	7.2	29	264.57	strike slip	0.2913587	SRSS	-	1	-	3.5	"El Mayor-Cucapah_ Mexico"	2010	"El Centro - Meloland Geot. Array"	0.1	1	RSN5836_SIERRA.MEX_EMO360.AT2	RSN5836_SIERRA.MEX_EMO270.AT2	RSN5836_SIERRA.MEX_EMO-UP.AT2
1469	5838	28.53	12.8	60.4	7.2	29	186.21	strike slip	0.1912558	SRSS	-	1	-	1.1	"El Mayor-Cucapah_ Mexico"	2010	"El Centro - Meloland Geotechnic"	0.0625	1	RSN5838_SIERRA.MEX_01794360.AT2	RSN5838_SIERRA.MEX_01794270.AT2	RSN5838_SIERRA.MEX_01794-UP.AT2
1470	5990	27.42	17.7	42.5	7.2	27.91	210.51	strike slip	0.2399139	SRSS	-	1	-	1.6	"El Mayor-Cucapah_ Mexico"	2010	"El Centro Array #7"	0.025	1	RSN5990_SIERRA.MEX_E07360.AT2	RSN5990_SIERRA.MEX_E07090.AT2	RSN5990_SIERRA.MEX_E07-UP.AT2
1471	1	2.07	1.2	2.5	6	2.86	593.35	strike slip	0.1607605	SRSS	-	1	-	0.1	"Helena_ Montana-01"	1935	"Carroll College"	0.1625	1	RSN1_HELENA.A_A-HMC180.AT2	RSN1_HELENA.A_A-HMC270.AT2	RSN1_HELENA.A_A-HMCDWN.AT2
1472	2	2.09	0.3	0.8	6	2.92	551.82	strike slip	0.04767508	SRSS	-	1	-	0	"Helena_ Montana-02"	1935	"Helena Fed Bldg"	0.5	1	RSN2_HELENA.B_B-FEB000.AT2	RSN2_HELENA.B_B-FEB090.AT2	RSN2_HELENA.B_B-FEB-UP.AT2
1473	448	3.22	2.3	6.9	6.19	3.26	488.77	strike slip	0.4228052	SRSS	-	1	-	0.8	"Morgan Hill"	1984	"Anderson Dam (Downstream)"	0.1625	1	RSN448_MORGAN_AND250.AT2	RSN448_MORGAN_AND340.AT2	RSN448_MORGAN_AND-UP.AT2
1474	753	0.16	4.6	7.9	6.93	3.85	462.24	Reverse Oblique	0.6447264	SRSS	-	1	-	3.2	"Loma Prieta"	1989	"Corralitos"	0.1875	1	RSN753_LOMAP_CLS000.AT2	RSN753_LOMAP_CLS090.AT2	RSN753_LOMAP_CLS-UP.AT2
1475	779	0	5.5	10.2	6.93	3.88	594.83	Reverse Oblique	0.5699612	SRSS	-	1	-	7.9	"Loma Prieta"	1989	"LGPC"	0.125	1	RSN779_LOMAP_LGP000.AT2	RSN779_LOMAP_LGP090.AT2	RSN779_LOMAP_LGP-UP.AT2
1476	1197	3.12	4.8	8.7	7.62	3.12	542.61	Reverse Oblique	0.6363748	SRSS	-	1	-	5.9	"Chi-Chi_ Taiwan"	1999	"CHY028"	0.15	1	RSN1197_CHICHI_CHY028-E.AT2	RSN1197_CHICHI_CHY028-N.AT2	RSN1197_CHICHI_CHY028-V.AT2
1477	1231	0.11	7	22	7.62	2.69	496.21	Reverse Oblique	0.8092498	SRSS	-	1	-	9.3	"Chi-Chi_ Taiwan"	1999	"CHY080"	0.125	1	RSN1231_CHICHI_CHY080-E.AT2	RSN1231_CHICHI_CHY080-N.AT2	RSN1231_CHICHI_CHY080-V.AT2
1478	1504	0.62	11	23	7.62	0.62	433.63	Reverse Oblique	0.4989563	SRSS	-	1	-	3.6	"Chi-Chi_ Taiwan"	1999	"TCU067"	0.0375	1	RSN1504_CHICHI_TCU067-E.AT2	RSN1504_CHICHI_TCU067-N.AT2	RSN1504_CHICHI_TCU067-V.AT2
1479	1549	1.83	19	30.8	7.62	1.83	511.18	Reverse Oblique	1.004858	SRSS	-	1	-	9.3	"Chi-Chi_ Taiwan"	1999	"TCU129"	0.0375	1	RSN1549_CHICHI_TCU129-E.AT2	RSN1549_CHICHI_TCU129-N.AT2	RSN1549_CHICHI_TCU129-V.AT2
1480	1611	0.21	5.8	13.4	7.14	0.21	529.18	strike slip	0.107237	SRSS	-	1	-	0.1	"Duzce_ Turkey"	1999	"Lamont 1058"	0.075	1	RSN1611_DUZCE_1058-N.AT2	RSN1611_DUZCE_1058-E.AT2	RSN1611_DUZCE_1058-V.AT2
1481	1617	3.93	11	13.1	7.14	3.93	454.2	strike slip	0.5136548	SRSS	-	1	-	10	"Duzce_ Turkey"	1999	"Lamont 375"	0.1875	1	RSN1617_DUZCE_375-N.AT2	RSN1617_DUZCE_375-E.AT2	RSN1617_DUZCE_375-V.AT2
1482	4067	2.35	2.6	8.2	6	3.43	558.33	strike slip	0.1706416	SRSS	-	1	-	0.2	"Parkfield-02_ CA"	2004	"PARKFIELD - GOLD HILL"	0.125	1	RSN4067_PARK2004_GOLD-90.AT2	RSN4067_PARK2004_GOLD360.AT2	RSN4067_PARK2004_GOLD-UP.AT2
1483	4068	0.73	4.6	11.9	6	2.65	363.69	strike slip	0.2741729	SRSS	-	1	-	0.9	"Parkfield-02_ CA"	2004	"PARKFIELD - HOG CANYON"	0.1375	1	RSN4068_PARK2004_HOG-90.AT2	RSN4068_PARK2004_HOG360.AT2	RSN4068_PARK2004_HOG-UP.AT2
1484	4071	0.61	2.4	5.7	6	2.57	397.57	strike slip	0.1843766	SRSS	-	1	-	0.6	"Parkfield-02_ CA"	2004	"PARKFIELD - MIDDLE MOUNTAIN"	0.125	1	RSN4071_PARK2004_MIDDL-90.AT2	RSN4071_PARK2004_MIDDL360.AT2	RSN4071_PARK2004_MIDDL-UP.AT2
1485	4114	3.12	1.6	4.4	6	4	541.73	strike slip	0.5981636	SRSS	-	1	-	3.1	"Parkfield-02_ CA"	2004	"Parkfield - Fault Zone 11"	0.5	1	RSN4114_PARK2004_Z11090.AT2	RSN4114_PARK2004_Z11360.AT2	RSN4114_PARK2004_Z11-UP.AT2
1486	4119	2.91	6.3	9.1	6	3.84	360.92	strike slip	0.1653536	SRSS	-	1	-	0.3	"Parkfield-02_ CA"	2004	"Parkfield - Gold Hill 2E"	0.875	1	RSN4119_PARK2004_GH2090.AT2	RSN4119_PARK2004_GH2360.AT2	RSN4119_PARK2004_GH2-UP.AT2
1487	4130	1.59	3.1	6.3	6	2.96	381.27	strike slip	0.2684125	SRSS	-	1	-	1	"Parkfield-02_ CA"	2004	"Parkfield - Vineyard Cany 1E"	0.1125	1	RSN4130_PARK2004_PV1090.AT2	RSN4130_PARK2004_PV1360.AT2	RSN4130_PARK2004_PV1-UP.AT2
1488	4133	2.33	2.6	5.6	6	3.52	438.74	strike slip	0.5379139	SRSS	-	1	-	1.5	"Parkfield-02_ CA"	2004	"Parkfield - Vineyard Cany 2W"	0.125	1	RSN4133_PARK2004_VC2090.AT2	RSN4133_PARK2004_VC2360.AT2	RSN4133_PARK2004_VC2-UP.AT2
1489	8157	0	3.3	6	6.2	3.36	422	Reverse Oblique	1.646903	SRSS	-	1	-	12.4	"Christchurch_ New Zealand"	2011	"Heathcote Valley Primary School "	0.075	1	RSN8157_CCHURCH_HVSCS26W.AT2	RSN8157_CCHURCH_HVSCS64E.AT2	RSN8157_CCHURCH_HVSCUP.AT2
1490	48	29.49	5.4	10.2	5.33	30.02	421.44	Reverse Oblique	0.02157847	SRSS	-	1	-	0	"Lytle Creek"	1970	"Puddingstone Dam (Abutment)"	0.5	1	RSN48_LYTLECR_PUD055.AT2	RSN48_LYTLECR_PUD325.AT2	RSN48_LYTLECR_PUDDWN.AT2
1491	63	25.58	3.6	14.4	6.61	30.19	634.33	Reverse	0.07475025	SRSS	-	1	-	0.1	"San Fernando"	1971	"Fairmont Dam"	0.1875	1	RSN63_SFERN_FTR056.AT2	RSN63_SFERN_FTR326.AT2	RSN63_SFERN_FTR-UP.AT2
1492	87	30.7	6.4	11.3	6.61	30.7	667.13	Reverse	0.1549221	SRSS	-	1	-	0.3	"San Fernando"	1971	"Santa Anita Dam"	0.375	1	RSN87_SFERN_SAD003.AT2	RSN87_SFERN_SAD273.AT2	RSN87_SFERN_SADDWN.AT2
1493	188	30.33	6.3	10.8	6.53	30.33	316.64	strike slip	0.04308102	SRSS	-	1	-	0.1	"Imperial Valley-06"	1979	"Plaster City"	0.15	1	RSN188_IMPVALL.H_H-PLS045.AT2	RSN188_IMPVALL.H_H-PLS135.AT2	RSN188_IMPVALL.H_H-PLS-UP.AT2
1494	191	31.92	11.3	34.3	6.53	31.92	242.05	strike slip	0.1213482	SRSS	-	1	-	0.3	"Imperial Valley-06"	1979	"Victoria"	0.1125	1	RSN191_IMPVALL.H_H-VCT075.AT2	RSN191_IMPVALL.H_H-VCT345.AT2	RSN191_IMPVALL.H_H-VCT-UP.AT2
1495	210	29.19	3.6	10.3	5.8	30.59	517.06	strike slip	0.06489687	SRSS	-	1	-	0	"Livermore-01"	1980	"APEEL 3E Hayward CSUH"	0.25	1	RSN210_LIVERMOR_A-A3E146.AT2	RSN210_LIVERMOR_A-A3E236.AT2	RSN210_LIVERMOR_A-A3E-UP.AT2
1496	335	30.34	8	21.7	6.36	31.62	372.73	Reverse	0.07357106	SRSS	-	1	-	0.2	"Coalinga-01"	1983	"Parkfield - Fault Zone 10"	0.2875	1	RSN335_COALINGA.H_H-Z10000.AT2	RSN335_COALINGA.H_H-Z10090.AT2	RSN335_COALINGA.H_H-Z10-UP.AT2
1497	345	29.91	8.3	19.6	6.36	31.21	297.46	Reverse	0.123085	SRSS	-	1	-	0.3	"Coalinga-01"	1983	"Parkfield - Fault Zone 7"	0.1875	1	RSN345_COALINGA.H_H-Z07000.AT2	RSN345_COALINGA.H_H-Z07090.AT2	RSN345_COALINGA.H_H-Z07-UP.AT2
1498	347	30.43	9.1	19.9	6.36	31.71	372.26	Reverse	0.0493927	SRSS	-	1	-	0.1	"Coalinga-01"	1983	"Parkfield - Fault Zone 9"	0.15	1	RSN347_COALINGA.H_H-Z09000.AT2	RSN347_COALINGA.H_H-Z09090.AT2	RSN347_COALINGA.H_H-Z09-UP.AT2
1499	351	28.72	5.6	15.2	6.36	30.07	450.61	Reverse	0.09459801	SRSS	-	1	-	0.1	"Coalinga-01"	1983	"Parkfield - Gold Hill 3E"	0.25	1	RSN351_COALINGA.H_H-GH3000.AT2	RSN351_COALINGA.H_H-GH3090.AT2	RSN351_COALINGA.H_H-GH3-UP.AT2
1500	358	30.3	5.8	15	6.36	31.58	492.43	Reverse	0.07213766	SRSS	-	1	-	0.1	"Coalinga-01"	1983	"Parkfield - Stone Corral 4E"	0.1875	1	RSN358_COALINGA.H_H-SC4000.AT2	RSN358_COALINGA.H_H-SC4090.AT2	RSN358_COALINGA.H_H-SC4-UP.AT2
1501	362	29.01	8.9	14.1	6.36	30.35	438.74	Reverse	0.07841745	SRSS	-	1	-	0.1	"Coalinga-01"	1983	"Parkfield - Vineyard Cany 2W"	0.2875	1	RSN362_COALINGA.H_H-VC2000.AT2	RSN362_COALINGA.H_H-VC2090.AT2	RSN362_COALINGA.H_H-VC2-UP.AT2
1502	453	31.34	22.6	41.2	6.19	31.34	367.57	strike slip	0.02588327	SRSS	-	1	-	0	"Morgan Hill"	1984	"Fremont - Mission San Jose"	0.25	1	RSN453_MORGAN_FRE075.AT2	RSN453_MORGAN_FRE345.AT2	RSN453_MORGAN_FRE-UP.AT2
1503	462	30.76	13.2	21.4	6.19	30.76	198.77	strike slip	0.07121818	SRSS	-	1	-	0.2	"Morgan Hill"	1984	"Hollister City Hall"	0.0875	1	RSN462_MORGAN_HCH001.AT2	RSN462_MORGAN_HCH271.AT2	RSN462_MORGAN_HCH-UP.AT2
1504	471	31.88	11.3	19.7	6.19	31.88	543.63	strike slip	0.08087287	SRSS	-	1	-	0.2	"Morgan Hill"	1984	"San Justo Dam (L Abut)"	0.125	1	RSN471_MORGAN_SJL270.AT2	RSN471_MORGAN_SJL360.AT2	RSN471_MORGAN_SJL-UP.AT2
1505	472	31.88	14	21.8	6.19	31.88	543.63	strike slip	0.07932391	SRSS	-	1	-	0.1	"Morgan Hill"	1984	"San Justo Dam (R Abut)"	0.125	1	RSN472_MORGAN_SJR270.AT2	RSN472_MORGAN_SJR360.AT2	RSN472_MORGAN_SJR-UP.AT2
1506	535	30.71	7.8	21.6	6.06	30.97	330.74	Reverse Oblique	0.0694887	SRSS	-	1	-	0.1	"N. Palm Springs"	1986	"San Jacinto - Valley Cemetary"	0.4125	1	RSN535_PALMSPR_H06270.AT2	RSN535_PALMSPR_H06360.AT2	RSN535_PALMSPR_H06-UP.AT2
1507	551	29.35	7.7	19.2	6.19	31.19	382.12	strike slip	0.06000192	SRSS	-	1	-	0.1	"Chalfant Valley-02"	1986	"Convict Creek"	0.1625	1	RSN551_CHALFANT.A_A-CVK000.AT2	RSN551_CHALFANT.A_A-CVK090.AT2	RSN551_CHALFANT.A_A-CVK-UP.AT2
1508	556	28.2	7	11.5	6.19	30.11	359.23	strike slip	0.08016155	SRSS	-	1	-	0.1	"Chalfant Valley-02"	1986	"McGee Creek - Surface"	1.25	1	RSN556_CHALFANT.A_A-MCG270.AT2	RSN556_CHALFANT.A_A-MCG360.AT2	RSN556_CHALFANT.A_A-MCG-UP.AT2
1509	608	26.3	7.3	15.1	5.99	30.03	160.58	Reverse Oblique	0.1101537	SRSS	-	1	-	0.2	"Whittier Narrows-01"	1987	"Carson - Water St"	0.22	1	RSN608_WHITTIER.A_A-WAT180.AT2	RSN608_WHITTIER.A_A-WAT270.AT2	RSN608_WHITTIER.A_A-WAT-UP.AT2
1510	628	28	7.4	14.6	5.99	31.53	321.91	Reverse Oblique	0.0629603	SRSS	-	1	-	0.1	"Whittier Narrows-01"	1987	"LA - Centinela St"	0.22	1	RSN628_WHITTIER.A_A-CEN155.AT2	RSN628_WHITTIER.A_A-CEN245.AT2	RSN628_WHITTIER.A_A-CEN-UP.AT2
1511	636	27.94	4.5	10.8	5.99	31.48	255	Reverse Oblique	0.04907692	SRSS	-	1	-	0	"Whittier Narrows-01"	1987	"LA - N Faring Rd"	0.33	1	RSN636_WHITTIER.A_A-FAR000.AT2	RSN636_WHITTIER.A_A-FAR090.AT2	RSN636_WHITTIER.A_A-FAR-UP.AT2
1512	654	26.31	8.2	12.3	5.99	30.04	311.86	Reverse Oblique	0.06062834	SRSS	-	1	-	0.1	"Whittier Narrows-01"	1987	"Lawndale - Osage Ave"	0.4	1	RSN654_WHITTIER.A_A-LOA092.AT2	RSN654_WHITTIER.A_A-LOA182.AT2	RSN654_WHITTIER.A_A-LOA-UP.AT2
1513	694	26.91	3.9	10.5	5.99	31.06	400.44	Reverse Oblique	0.2151078	SRSS	-	1	-	0.5	"Whittier Narrows-01"	1987	"Studio City - Ventura & Coldwater Cyn Av"	0.3	1	RSN694_WHITTIER.A_A-CO2092.AT2	RSN694_WHITTIER.A_A-CO2182.AT2	RSN694_WHITTIER.A_A-CO2-UP.AT2
1514	696	26.71	3.2	10.3	5.99	31.93	393.67	Reverse Oblique	0.07654097	SRSS	-	1	-	0.1	"Whittier Narrows-01"	1987	"Sun Valley - Sunland"	0.4	1	RSN696_WHITTIER.A_A-SUL220.AT2	RSN696_WHITTIER.A_A-SUL310.AT2	RSN696_WHITTIER.A_A-SUL-UP.AT2
1515	697	24.82	5.4	12.3	5.99	30.37	402.16	Reverse Oblique	0.08969487	SRSS	-	1	-	0.1	"Whittier Narrows-01"	1987	"Sunland - Mt Gleason Ave"	0.3	1	RSN697_WHITTIER.A_A-GLE180.AT2	RSN697_WHITTIER.A_A-GLE270.AT2	RSN697_WHITTIER.A_A-GLE-UP.AT2
1516	772	30.25	8	16.1	6.93	30.49	281.61	Reverse Oblique	0.1341072	SRSS	-	1	-	0.3	"Loma Prieta"	1989	"Halls Valley"	0.2	1	RSN772_LOMAP_HVR000.AT2	RSN772_LOMAP_HVR090.AT2	RSN772_LOMAP_HVR-UP.AT2
1517	775	29.54	8.2	16.3	6.93	30.24	621.2	Reverse Oblique	0.03611456	SRSS	-	1	-	0	"Loma Prieta"	1989	"Hollister - SAGO Vault"	0.125	1	RSN775_LOMAP_SGI270.AT2	RSN775_LOMAP_SGI360.AT2	RSN775_LOMAP_SGI-UP.AT2
1518	786	30.56	12.2	29	6.93	30.81	209.87	Reverse Oblique	0.2145648	SRSS	-	1	-	1.2	"Loma Prieta"	1989	"Palo Alto - 1900 Embarc."	0.1125	1	RSN786_LOMAP_PAE055.AT2	RSN786_LOMAP_PAE325.AT2	RSN786_LOMAP_PAE-UP.AT2
1519	787	30.62	4.9	12.7	6.93	30.86	425.3	Reverse Oblique	0.1947768	SRSS	-	1	-	0.9	"Loma Prieta"	1989	"Palo Alto - SLAC Lab"	0.125	1	RSN787_LOMAP_SLC270.AT2	RSN787_LOMAP_SLC360.AT2	RSN787_LOMAP_SLC-UP.AT2
1520	818	31.38	3.9	7.7	6.2	31.47	437.72	Reverse	0.118069	SRSS	-	1	-	0.1	"Georgia_ USSR"	1991	"Iri"	0.1	1	RSN818_GEORGIA_IRI--X.AT2	RSN818_GEORGIA_IRI--Y.AT2	RSN818_GEORGIA_IRI--Z.AT2
1521	991	28.98	5.8	10.8	6.69	30.7	366.71	Reverse	0.2149525	SRSS	-	1	-	0.5	"Northridge-01"	1994	"LA - Cypress Ave"	0.15	1	RSN991_NORTHR_CYP053.AT2	RSN991_NORTHR_CYP143.AT2	RSN991_NORTHR_CYP-UP.AT2
1522	997	30.19	6.3	13.1	6.69	31.16	364.91	Reverse	0.1326145	SRSS	-	1	-	0.4	"Northridge-01"	1994	"LA - N Figueroa St"	0.375	1	RSN997_NORTHR_FIG058.AT2	RSN997_NORTHR_FIG328.AT2	RSN997_NORTHR_FIG-UP.AT2
1523	1000	27.82	9.4	20.1	6.69	31.33	304.68	Reverse	0.1029231	SRSS	-	1	-	0.3	"Northridge-01"	1994	"LA - Pico & Sentous"	0.2	1	RSN1000_NORTHR_PIC090.AT2	RSN1000_NORTHR_PIC180.AT2	RSN1000_NORTHR_PIC-UP.AT2
1524	1005	28.82	7.3	14.6	6.69	31.48	452.15	Reverse	0.1261227	SRSS	-	1	-	0.5	"Northridge-01"	1994	"LA - Temple & Hope"	0.2	1	RSN1005_NORTHR_TEM090.AT2	RSN1005_NORTHR_TEM180.AT2	RSN1005_NORTHR_TEM-UP.AT2
1525	1021	31.27	8.1	14.1	6.69	31.66	600.06	Reverse	0.05750336	SRSS	-	1	-	0.1	"Northridge-01"	1994	"Lake Hughes #4 - Camp Mend"	0.12	1	RSN1021_NORTHR_L04000.AT2	RSN1021_NORTHR_L04090.AT2	RSN1021_NORTHR_L04-UP.AT2
1526	1022	31.3	7.3	14.2	6.69	31.69	523.54	Reverse	0.03646213	SRSS	-	1	-	0	"Northridge-01"	1994	"Lake Hughes #4B - Camp Mend"	0.12	1	RSN1022_NORTHR_L4B000.AT2	RSN1022_NORTHR_L4B090.AT2	RSN1022_NORTHR_L4B-UP.AT2
1527	1057	24.42	14.8	29.7	6.69	31.74	345.72	Reverse	0.1434895	SRSS	-	1	-	0.3	"Northridge-01"	1994	"Playa Del Rey - Saran"	0.15	1	RSN1057_NORTHR_SAR000.AT2	RSN1057_NORTHR_SAR270.AT2	RSN1057_NORTHR_SAR-UP.AT2
1528	1118	31.69	9.6	43.8	6.9	31.69	312	strike slip	0.2960222	SRSS	-	1	-	1.4	"Kobe_ Japan"	1995	"Tadoka"	0.0375	1	RSN1118_KOBE_TDO000.AT2	RSN1118_KOBE_TDO090.AT2	RSN1118_KOBE_TDO-UP.AT2
1529	1663	29.92	4.1	14.8	6.05	31.31	332.28	Reverse	0.03610848	SRSS	-	1	-	0	"Northridge-02"	1994	"Los Angeles - 7-story Univ Hospital (FF)"	1.2	1	RSN1663_NORTH001_UNI005.AT2	RSN1663_NORTH001_UNI095.AT2	RSN1663_NORTH001_UNI-UP.AT2
1530	1689	29.03	4.4	9.6	5.13	31.25	508.08	Reverse Oblique	0.05401617	SRSS	-	1	-	0	"Northridge-05"	1994	"Pacoima Kagel Canyon"	0.4	1	RSN1689_NORTH151_PKC090.AT2	RSN1689_NORTH151_PKC360.AT2	RSN1689_NORTH151_PKC-UP.AT2
1531	1713	29.69	6	14.2	5.28	31.85	332.28	Reverse	0.04039818	SRSS	-	1	-	0	"Northridge-06"	1994	"Los Angeles - 7-story Univ Hospital (FF)"	0.4	1	RSN1713_NORTH392_UNI090.AT2	RSN1713_NORTH392_UNI180.AT2	RSN1713_NORTH392_UNI-UP.AT2
1532	2388	30.06	8.2	18.1	5.9	30.75	573.02	Reverse	0.04471791	SRSS	-	1	-	0	"Chi-Chi_ Taiwan-02"	1999	"TCU075"	0.375	1	RSN2388_CHICHI.02_TCU075N.AT2	RSN2388_CHICHI.02_TCU075E.AT2	RSN2388_CHICHI.02_TCU075V.AT2
1533	2462	31.08	8.5	21.7	6.2	31.79	544.74	Reverse	0.07043109	SRSS	-	1	-	0.1	"Chi-Chi_ Taiwan-03"	1999	"CHY029"	0.08	1	RSN2462_CHICHI.03_CHY029N.AT2	RSN2462_CHICHI.03_CHY029E.AT2	RSN2462_CHICHI.03_CHY029V.AT2
1534	2656	31.07	11	28.7	6.2	31.79	270.22	Reverse	0.07612205	SRSS	-	1	-	0.1	"Chi-Chi_ Taiwan-03"	1999	"TCU123"	0.035	1	RSN2656_CHICHI.03_TCU123N.AT2	RSN2656_CHICHI.03_TCU123E.AT2	RSN2656_CHICHI.03_TCU123V.AT2
1535	2705	30.46	16.9	31.8	6.2	30.5	204.71	strike slip	0.07698042	SRSS	-	1	-	0.2	"Chi-Chi_ Taiwan-04"	1999	"CHY030"	0.05	1	RSN2705_CHICHI.04_CHY030N.AT2	RSN2705_CHICHI.04_CHY030E.AT2	RSN2705_CHICHI.04_CHY030V.AT2
1536	2710	30.81	13.1	26.3	6.2	30.85	233.14	strike slip	0.0937744	SRSS	-	1	-	0.2	"Chi-Chi_ Taiwan-04"	1999	"CHY036"	0.03	1	RSN2710_CHICHI.04_CHY036N.AT2	RSN2710_CHICHI.04_CHY036E.AT2	RSN2710_CHICHI.04_CHY036V.AT2
1537	2754	31.46	18.5	37.6	6.2	31.5	223.24	strike slip	0.05328435	SRSS	-	1	-	0.1	"Chi-Chi_ Taiwan-04"	1999	"CHY104"	0.025	1	RSN2754_CHICHI.04_CHY104N.AT2	RSN2754_CHICHI.04_CHY104W.AT2	RSN2754_CHICHI.04_CHY104V.AT2
1538	2821	30.12	6.7	11.8	6.2	30.16	497.22	strike slip	0.0891584	SRSS	-	1	-	0.1	"Chi-Chi_ Taiwan-04"	1999	"KAU054"	0.06	1	RSN2821_CHICHI.04_KAU054N.AT2	RSN2821_CHICHI.04_KAU054E.AT2	RSN2821_CHICHI.04_KAU054V.AT2
1539	3264	29.49	9.7	14.2	6.3	31.14	427.73	Reverse	0.1315153	SRSS	-	1	-	0.3	"Chi-Chi_ Taiwan-06"	1999	"CHY024"	0.04	1	RSN3264_CHICHI.06_CHY024N.AT2	RSN3264_CHICHI.06_CHY024E.AT2	RSN3264_CHICHI.06_CHY024V.AT2
1540	3459	28.38	11.3	26.3	6.3	30.09	579.1	Reverse	0.07009542	SRSS	-	1	-	0.1	"Chi-Chi_ Taiwan-06"	1999	"TCU052"	0.05	1	RSN3459_CHICHI.06_TCU052N.AT2	RSN3459_CHICHI.06_TCU052E.AT2	RSN3459_CHICHI.06_TCU052V.AT2
1541	3477	29.52	7.3	18.3	6.3	31.17	472.81	Reverse	0.04543796	SRSS	-	1	-	0	"Chi-Chi_ Taiwan-06"	1999	"TCU082"	0.04	1	RSN3477_CHICHI.06_TCU082N.AT2	RSN3477_CHICHI.06_TCU082E.AT2	RSN3477_CHICHI.06_TCU082V.AT2
1542	3503	29.64	8.1	15.2	6.3	31.28	475.46	Reverse	0.1359504	SRSS	-	1	-	0.3	"Chi-Chi_ Taiwan-06"	1999	"TCU122"	0.05	1	RSN3503_CHICHI.06_TCU122N.AT2	RSN3503_CHICHI.06_TCU122E.AT2	RSN3503_CHICHI.06_TCU122V.AT2
1543	3684	28.37	6.7	11.8	5.27	30.42	269.29	Reverse Oblique	0.03264332	SRSS	-	1	-	0	"Whittier Narrows-02"	1987	"Anaheim - W Ball Rd"	0.4375	1	RSN3684_WHITTIER.B_B-WBA000.AT2	RSN3684_WHITTIER.B_B-WBA090.AT2	RSN3684_WHITTIER.B_B-WBA-UP.AT2
1544	3688	27.56	5	12.2	5.27	30.74	545.66	Reverse Oblique	0.03206809	SRSS	-	1	-	0	"Whittier Narrows-02"	1987	"Beverly Hills - 12520 Mulhol"	0.625	1	RSN3688_WHITTIER.B_B-MU2032.AT2	RSN3688_WHITTIER.B_B-MU2122.AT2	RSN3688_WHITTIER.B_B-MU2-UP.AT2
1545	3705	29.19	5.9	10.9	5.27	31.18	301.11	Reverse Oblique	0.06787432	SRSS	-	1	-	0	"Whittier Narrows-02"	1987	"Garden Grove - Santa Rita"	0.375	1	RSN3705_WHITTIER.B_B-GAR000.AT2	RSN3705_WHITTIER.B_B-GAR270.AT2	RSN3705_WHITTIER.B_B-GAR-UP.AT2
1546	3723	27.55	10.5	15.1	5.27	30.71	311.86	Reverse Oblique	0.02802508	SRSS	-	1	-	0	"Whittier Narrows-02"	1987	"Lawndale - Osage Ave"	0.5	1	RSN3723_WHITTIER.B_B-LOA092.AT2	RSN3723_WHITTIER.B_B-LOA182.AT2	RSN3723_WHITTIER.B_B-LOA-UP.AT2
1547	3736	28.67	5.8	12.6	5.27	31.76	400.44	Reverse Oblique	0.05173886	SRSS	-	1	-	0	"Whittier Narrows-02"	1987	"Studio City - Ventura & Coldwater Cyn Av"	0.5	1	RSN3736_WHITTIER.B_B-CO2092.AT2	RSN3736_WHITTIER.B_B-CO2182.AT2	RSN3736_WHITTIER.B_B-CO2-UP.AT2
1548	3738	29.2	2.8	7.1	5.27	32	393.67	Reverse Oblique	0.03702323	SRSS	-	1	-	0	"Whittier Narrows-02"	1987	"Sun Valley - Sunland"	0.5	1	RSN3738_WHITTIER.B_B-SUL220.AT2	RSN3738_WHITTIER.B_B-SUL310.AT2	RSN3738_WHITTIER.B_B-SUL-UP.AT2
1549	3739	27.58	4.4	12.4	5.27	30.27	402.16	Reverse Oblique	0.06108763	SRSS	-	1	-	0	"Whittier Narrows-02"	1987	"Sunland - Mt Gleason Ave"	0.4125	1	RSN3739_WHITTIER.B_B-GLE180.AT2	RSN3739_WHITTIER.B_B-GLE270.AT2	RSN3739_WHITTIER.B_B-GLE-UP.AT2
1550	3845	31.19	3.7	11.6	6.2	31.9	438.19	Reverse	0.1350009	SRSS	-	1	-	0.3	"Chi-Chi_ Taiwan-03"	1999	"CHY006"	0.05	1	RSN3845_CHICHI.03_CHY006N.AT2	RSN3845_CHICHI.03_CHY006W.AT2	RSN3845_CHICHI.03_CHY006V.AT2
1551	3854	31.6	6.7	17.1	6.2	31.63	538.69	strike slip	0.08105654	SRSS	-	1	-	0.1	"Chi-Chi_ Taiwan-04"	1999	"CHY010"	0.05	1	RSN3854_CHICHI.04_CHY010N.AT2	RSN3854_CHICHI.04_CHY010W.AT2	RSN3854_CHICHI.04_CHY010V.AT2
1552	3871	30.71	5.7	15.2	6.61	30.71	458.14	strike slip	0.4171137	SRSS	-	1	-	2.9	"Tottori_ Japan"	2000	"HRS002"	0.1	1	RSN3871_TOTTORI_HRS002NS.AT2	RSN3871_TOTTORI_HRS002EW.AT2	RSN3871_TOTTORI_HRS002UD.AT2
1553	4009	31.88	9.2	18.5	6.52	31.94	486.19	Reverse	0.08615902	SRSS	-	1	-	0.1	"San Simeon_ CA"	2003	"POINT BUCHON - LOS OSOS"	0.15	1	RSN4009_SANSIMEO_36427090.AT2	RSN4009_SANSIMEO_36427360.AT2	RSN4009_SANSIMEO_36427-UP.AT2
1554	4016	31.33	5	11	6.52	31.39	493.5	Reverse	0.1648923	SRSS	-	1	-	0.2	"San Simeon_ CA"	2003	"San Luis Obispo"	0	1	RSN4016_SANSIMEO_SLO090.AT2	RSN4016_SANSIMEO_SLO360.AT2	RSN4016_SANSIMEO_SLO-UP.AT2
1555	4159	30.11	7	17.2	6.63	30.37	305.54	Reverse	0.1703367	SRSS	-	1	-	0.3	"Niigata_ Japan"	2004	"FKS028"	0.0375	1	RSN4159_NIIGATA_FKS028NS.AT2	RSN4159_NIIGATA_FKS028EW.AT2	RSN4159_NIIGATA_FKS028UD.AT2
1556	4169	30.55	5.9	13.2	6.63	30.81	364.91	Reverse	0.366088	SRSS	-	1	-	1.6	"Niigata_ Japan"	2004	"FKSH21"	0.0625	1	RSN4169_NIIGATA_FKSH21NS.AT2	RSN4169_NIIGATA_FKSH21EW.AT2	RSN4169_NIIGATA_FKSH21UD.AT2
1557	4206	26.53	6.9	16.5	6.63	30.12	370.03	Reverse	0.08718369	SRSS	-	1	-	0.2	"Niigata_ Japan"	2004	"NIG016"	0.075	1	RSN4206_NIIGATA_NIG016NS.AT2	RSN4206_NIIGATA_NIG016EW.AT2	RSN4206_NIIGATA_NIG016UD.AT2
1558	4223	30.18	5.1	13.5	6.63	31.6	493.27	Reverse	0.4174286	SRSS	-	1	-	2.9	"Niigata_ Japan"	2004	"NIGH06"	0.1	1	RSN4223_NIIGATA_NIGH06NS.AT2	RSN4223_NIIGATA_NIGH06EW.AT2	RSN4223_NIIGATA_NIGH06UD.AT2
1559	4846	28.07	4.3	10	6.8	31.43	605.71	Reverse	0.2806941	SRSS	-	1	-	1	"Chuetsu-oki_ Japan"	2007	"Joetsu Yanagishima paddocks"	0.075	1	RSN4846_CHUETSU_65009NS.AT2	RSN4846_CHUETSU_65009EW.AT2	RSN4846_CHUETSU_65009UD.AT2
1560	4858	25.35	4.7	17	6.8	30.65	640.14	Reverse	0.2507313	SRSS	-	1	-	0.5	"Chuetsu-oki_ Japan"	2007	"Tokamachi Chitosecho"	0.0625	1	RSN4858_CHUETSU_65028NS.AT2	RSN4858_CHUETSU_65028EW.AT2	RSN4858_CHUETSU_65028UD.AT2
1561	5651	28.49	12.2	26.3	6.9	30.9	482.08	Reverse	0.1377232	SRSS	-	1	-	0.5	"Iwate_ Japan"	2008	"IWTH19"	0.0875	1	RSN5651_IWATE_IWTH19NS.AT2	RSN5651_IWATE_IWTH19EW.AT2	RSN5651_IWATE_IWTH19UD.AT2
1562	5665	30.38	15.6	45.8	6.9	30.39	146.72	Reverse	0.2374568	SRSS	-	1	-	1.9	"Iwate_ Japan"	2008	"MYG006"	0.075	1	RSN5665_IWATE_MYG006NS.AT2	RSN5665_IWATE_MYG006EW.AT2	RSN5665_IWATE_MYG006UD.AT2
1563	5777	31.87	14.7	25.4	6.9	31.87	334.55	Reverse	0.1669345	SRSS	-	1	-	0.6	"Iwate_ Japan"	2008	"Shikama Town"	0.125	1	RSN5777_IWATE_54011NS.AT2	RSN5777_IWATE_54011EW.AT2	RSN5777_IWATE_54011UD.AT2
1564	5814	31.07	17.7	48.3	6.9	31.08	248.19	Reverse	0.3181476	SRSS	-	1	-	2.3	"Iwate_ Japan"	2008	"Furukawa Osaki City"	0.1	1	RSN5814_IWATE_44B91NS.AT2	RSN5814_IWATE_44B91EW.AT2	RSN5814_IWATE_44B91UD.AT2
1565	6879	28.46	18.2	34.1	7	31.41	249.28	strike slip	0.1126922	SRSS	-	1	-	0.3	"Darfield_ New Zealand"	2010	"ADCS"	0.125	1	RSN6879_DARFIELD_ADCSN42W.AT2	RSN6879_DARFIELD_ADCSN48E.AT2	RSN6879_DARFIELD_ADCSUP.AT2
1566	6923	30.53	10.3	20.1	7	30.53	255	strike slip	0.359651	SRSS	-	1	-	1.6	"Darfield_ New Zealand"	2010	"Kaiapoi North School "	0.2	1	RSN6923_DARFIELD_KPOCN15E.AT2	RSN6923_DARFIELD_KPOCS75E.AT2	RSN6923_DARFIELD_KPOCUP.AT2
1567	6948	30.63	17.8	23	7	30.63	481.62	strike slip	0.1257728	SRSS	-	1	-	0.5	"Darfield_ New Zealand"	2010	"OXZ"	0.1	1	RSN6948_DARFIELD_OXZE.AT2	RSN6948_DARFIELD_OXZN.AT2	RSN6948_DARFIELD_OXZUP.AT2
1568	8060	30.46	5.7	15.8	6.2	30.46	295.74	Reverse Oblique	0.09268806	SRSS	-	1	-	0.1	"Christchurch_ New Zealand"	2011	"ASHS"	0.075	1	RSN8060_CCHURCH_ASHSN85W.AT2	RSN8060_CCHURCH_ASHSS05W.AT2	RSN8060_CCHURCH_ASHSUP.AT2
1569	8133	31.81	7.2	15.4	6.2	31.81	249.28	Reverse Oblique	0.104065	SRSS	-	1	-	0.2	"Christchurch_ New Zealand"	2011	"SLRC"	0.0625	1	RSN8133_CCHURCH_SLRCS28E.AT2	RSN8133_CCHURCH_SLRCS62W.AT2	RSN8133_CCHURCH_SLRCUP.AT2
1570	8696	29.83	6.4	14.9	5.45	30.14	690.97	strike slip	0.032133914	SRSS	-	1	-	0	"40204628"	2007	"Saint Joseph's Hill"	0.2875	1	RSN8696_40204628_NCJJOHNN.AT2	RSN8696_40204628_NCJJOHNE.AT2	RSN8696_40204628_NCJJOHNZ.AT2
1571	8841	28.85	4.4	17.4	5.39	31.39	278.64	Reverse Oblique	0.1083018	SRSS	-	1	-	0.1	"14383980"	2008	"Rush"	0.25	1	RSN8841_14383980_CIRUSHNN.AT2	RSN8841_14383980_CIRUSHNE.AT2	RSN8841_14383980_CIRUSHNZ.AT2
1572	8843	27.93	7.2	19.7	5.39	30.55	222	Reverse Oblique	0.10226598	SRSS	-	1	-	0	"14383980"	2008	"Santa Ana"	0.2625	1	RSN8843_14383980_CISANHNN.AT2	RSN8843_14383980_CISANHNE.AT2	RSN8843_14383980_CISANHNZ.AT2
1573	8863	29.19	7.4	26.3	5.39	31.71	302.09	Reverse Oblique	0.033711504	SRSS	-	1	-	0	"14383980"	2008	"Santiago"	0.2625	1	RSN8863_14383980_CISTGHNN.AT2	RSN8863_14383980_CISTGHNE.AT2	RSN8863_14383980_CISTGHNZ.AT2
1574	8882	26.55	6.8	16.5	5.39	30.16	389.95	Reverse Oblique	0.074572348	SRSS	-	1	-	0	"14383980"	2008	"Riverside Airport"	0.225	1	RSN8882_14383980_13123360.AT2	RSN8882_14383980_13123090.AT2	RSN8882_14383980_13123-UP.AT2
1575	8968	27.88	3.8	6.8	5.39	30.72	592.42	Reverse Oblique	0.24010669	SRSS	-	1	-	0.3	"14383980"	2008	"Lake Mathews Dike Toe"	0.225	1	RSN8968_14383980_US707360.AT2	RSN8968_14383980_US707090.AT2	RSN8968_14383980_US707-UP.AT2
1576	18165	28.82	7.9	13.3	5.19	30.06	299.37	strike slip	0.036219547	SRSS	-	1	-	0	"14519780"	2009	"Lone Pine A"	0.1625	1	RSN18165_14519780_44015070.AT2	RSN18165_14519780_44015340.AT2	RSN18165_14519780_44015-UP.AT2
1577	101	28.73	4.3	5.7	5.2	34.73	567.78	strike slip	0.1165345	SRSS	-	1	-	0.1	"Northern Calif-07"	1975	"Cape Mendocino"	1.625	1	RSN101_NCALIF.AG_D-CPM030.AT2	RSN101_NCALIF.AG_D-CPM120.AT2	RSN101_NCALIF.AG_D-CPMDWN.AT2
1578	103	28.48	2.5	4.8	5.2	34.67	368.72	strike slip	0.1675084	SRSS	-	1	-	0.2	"Northern Calif-07"	1975	"Petrolia_ General Store"	0.4125	1	RSN103_NCALIF.AG_D-PGS075.AT2	RSN103_NCALIF.AG_D-PGS345.AT2	RSN103_NCALIF.AG_D-PGSDWN.AT2
1579	151	33.69	7.9	23	5.74	33.83	281.61	strike slip	0.03737731	SRSS	-	1	-	0	"Coyote Lake"	1979	"Halls Valley"	0.375	1	RSN151_COYOTELK_HVR150.AT2	RSN151_COYOTELK_HVR240.AT2	RSN151_COYOTELK_HVR-UP.AT2
1580	218	29.31	5.5	13.9	5.42	32.13	304.68	strike slip	0.1112797	SRSS	-	1	-	0	"Livermore-02"	1980	"Antioch - 510 G St"	0.375	1	RSN218_LIVERMOR_B-ANT270.AT2	RSN218_LIVERMOR_B-ANT360.AT2	RSN218_LIVERMOR_B-ANT-UP.AT2
1581	597	29.09	5.7	16.1	5.99	32.7	355.81	Reverse Oblique	0.09410391	SRSS	-	1	-	0.2	"Whittier Narrows-01"	1987	"Beverly Hills - 14145 Mulhol"	0.23	1	RSN597_WHITTIER.A_A-MUL009.AT2	RSN597_WHITTIER.A_A-MUL279.AT2	RSN597_WHITTIER.A_A-MUL-UP.AT2
1582	607	29.85	11.8	22.8	5.99	33.19	305.14	Reverse Oblique	0.04018364	SRSS	-	1	-	0	"Whittier Narrows-01"	1987	"Carson - Catskill Ave"	0.2	1	RSN607_WHITTIER.A_A-CAT090.AT2	RSN607_WHITTIER.A_A-CAT180.AT2	RSN607_WHITTIER.A_A-CAT-UP.AT2
1583	647	30.4	10.1	22.8	5.99	33.68	282	Reverse Oblique	0.0609535	SRSS	-	1	-	0.1	"Whittier Narrows-01"	1987	"LB - Recreation Park"	0.1625	1	RSN647_WHITTIER.A_A-REC090.AT2	RSN647_WHITTIER.A_A-REC180.AT2	RSN647_WHITTIER.A_A-REC-UP.AT2
1584	664	28.37	5.4	11	5.99	33.11	326.47	Reverse Oblique	0.1221696	SRSS	-	1	-	0.3	"Whittier Narrows-01"	1987	"N Hollywood - Coldwater Can"	0.3	1	RSN664_WHITTIER.A_A-CWC180.AT2	RSN664_WHITTIER.A_A-CWC270.AT2	RSN664_WHITTIER.A_A-CWC-UP.AT2
1585	684	29.42	15.4	23.2	5.99	32.8	345.72	Reverse Oblique	0.02664527	SRSS	-	1	-	0	"Whittier Narrows-01"	1987	"Playa Del Rey - Saran"	0.43	1	RSN684_WHITTIER.A_A-SAR000.AT2	RSN684_WHITTIER.A_A-SAR270.AT2	RSN684_WHITTIER.A_A-SAR-UP.AT2
1586	695	30.33	2.9	8.8	5.99	34.99	320.93	Reverse Oblique	0.2041525	SRSS	-	1	-	0.3	"Whittier Narrows-01"	1987	"Sun Valley - Roscoe Blvd"	0.3	1	RSN695_WHITTIER.A_A-RO3000.AT2	RSN695_WHITTIER.A_A-RO3090.AT2	RSN695_WHITTIER.A_A-RO3-UP.AT2
1587	704	31.13	6.4	11.3	5.99	34.34	416.93	Reverse Oblique	0.04512032	SRSS	-	1	-	0.1	"Whittier Narrows-01"	1987	"Villa Park - Serrano Ave"	0.8	1	RSN704_WHITTIER.A_A-SER000.AT2	RSN704_WHITTIER.A_A-SER270.AT2	RSN704_WHITTIER.A_A-SER-UP.AT2
1588	1708	32.27	4.5	13	5.28	34.35	365.22	Reverse	0.03325661	SRSS	-	1	-	0	"Northridge-06"	1994	"LA - City Terrace"	0.4	1	RSN1708_NORTH392_LAC090.AT2	RSN1708_NORTH392_LAC180.AT2	RSN1708_NORTH392_LAC-UP.AT2
1589	1714	30.46	1.5	2.6	5.28	32.38	241.41	Reverse	0.0380381	SRSS	-	1	-	0	"Northridge-06"	1994	"LA - W 70th St"	2	1	RSN1714_NORTH392_W70000.AT2	RSN1714_NORTH392_W70270.AT2	RSN1714_NORTH392_W70-UP.AT2
1590	1726	31.27	4.4	13.2	5.28	34.26	340	Reverse	0.04267082	SRSS	-	1	-	0	"Northridge-06"	1994	"Pasadena - USGS/NSMP Office"	0.9	1	RSN1726_NORTH392_SMP000.AT2	RSN1726_NORTH392_SMP270.AT2	RSN1726_NORTH392_SMP-UP.AT2
1591	1729	32.06	2.8	10.3	5.28	34.9	379.43	Reverse	0.02748324	SRSS	-	1	-	0	"Northridge-06"	1994	"San Marino - SW Academy"	1.2	1	RSN1729_NORTH392_SMA090.AT2	RSN1729_NORTH392_SMA360.AT2	RSN1729_NORTH392_SMA-UP.AT2
1592	1943	28.79	4.6	8.1	4.92	32.12	845.41	Normal Oblique	0.03289499	SRSS	-	1	-	0	"Anza-02"	2001	"Idyllwild - Keenwild Fire Sta."	0.13	1	RSN1943_ANZA1_0604A180.AT2	RSN1943_ANZA1_0604C270.AT2	RSN1943_ANZA1_0604B-UP.AT2
1593	1963	29.3	5.6	18	4.92	32.13	323.54	Normal Oblique	0.08667923	SRSS	-	1	-	0	"Anza-02"	2001	"Palm Desert - Country Club & Por"	0.39	1	RSN1963_ANZA1_PDC360.AT2	RSN1963_ANZA1_PDC090.AT2	RSN1963_ANZA1_PDC-UP.AT2
1594	1967	31.16	4.3	15.7	4.92	33.94	292.32	Normal Oblique	0.05333248	SRSS	-	1	-	0	"Anza-02"	2001	"Rancho Mirage - G Ford & B Hope"	0.39	1	RSN1967_ANZA1_RMG360.AT2	RSN1967_ANZA1_RMG090.AT2	RSN1967_ANZA1_RMG-UP.AT2
1595	2149	31.71	2.7	6.6	4.92	32.51	626.44	strike slip	0.03085357	SRSS	-	1	-	0	"Big Bear City"	2003	"Seven Oaks Dam Downstream Surf."	0.175	1	RSN2149_BEARCTY_SVDS090.AT2	RSN2149_BEARCTY_SVDS360.AT2	RSN2149_BEARCTY_SVDS-UP.AT2
1596	2382	32.84	5.8	13	5.9	33.48	305.85	Reverse	0.1945319	SRSS	-	1	-	0.2	"Chi-Chi_ Taiwan-02"	1999	"TCU065"	0.375	1	RSN2382_CHICHI.02_TCU065N.AT2	RSN2382_CHICHI.02_TCU065E.AT2	RSN2382_CHICHI.02_TCU065V.AT2
1597	2383	32.51	4.9	8.8	5.9	33.14	433.63	Reverse	0.1779867	SRSS	-	1	-	0.1	"Chi-Chi_ Taiwan-02"	1999	"TCU067"	0.375	1	RSN2383_CHICHI.02_TCU067N.AT2	RSN2383_CHICHI.02_TCU067E.AT2	RSN2383_CHICHI.02_TCU067V.AT2
1598	3708	30.49	6.4	9.5	5.27	33.57	321.91	Reverse Oblique	0.02313543	SRSS	-	1	-	0	"Whittier Narrows-02"	1987	"LA - Centinela St"	0.425	1	RSN3708_WHITTIER.B_B-CEN155.AT2	RSN3708_WHITTIER.B_B-CEN245.AT2	RSN3708_WHITTIER.B_B-CEN-UP.AT2
1599	3712	29.82	5	9.5	5.27	32.91	255	Reverse Oblique	0.02296697	SRSS	-	1	-	0	"Whittier Narrows-02"	1987	"LA - N Faring Rd"	0.75	1	RSN3712_WHITTIER.B_B-FAR000.AT2	RSN3712_WHITTIER.B_B-FAR090.AT2	RSN3712_WHITTIER.B_B-FAR-UP.AT2
1600	3726	31.52	7.2	12.3	5.27	34.45	351.57	Reverse Oblique	0.04401774	SRSS	-	1	-	0	"Whittier Narrows-02"	1987	"Manhattan Beach - Manhattan"	0.4125	1	RSN3726_WHITTIER.B_B-MAN000.AT2	RSN3726_WHITTIER.B_B-MAN090.AT2	RSN3726_WHITTIER.B_B-MAN-UP.AT2
1601	3728	30.51	6.1	14	5.27	33.39	326.47	Reverse Oblique	0.0341831	SRSS	-	1	-	0	"Whittier Narrows-02"	1987	"N Hollywood - Coldwater Can"	0.3125	1	RSN3728_WHITTIER.B_B-CWC180.AT2	RSN3728_WHITTIER.B_B-CWC270.AT2	RSN3728_WHITTIER.B_B-CWC-UP.AT2
1602	4283	30.8	4.8	8.3	6	32.22	407.3	strike slip	0.06829577	SRSS	-	1	-	0	"Basso Tirreno_ Italy"	1978	"Milazzo"	0.5	1	RSN4283_BTIRRENO.P_MLZ000.AT2	RSN4283_BTIRRENO.P_MLZ090.AT2	RSN4283_BTIRRENO.P_MLZ-UP.AT2
1603	4329	34.5	5	10.2	5.8	34.74	574.88	strike slip	0.09036673	SRSS	-	1	-	0.1	"Potenza_ Italy"	1990	"Rionero In Vulture"	0.3	1	RSN4329_POTENZA.P_A-VLT000.AT2	RSN4329_POTENZA.P_A-VLT270.AT2	RSN4329_POTENZA.P_A-VLT-UP.AT2
1604	4448	14.3	2.4	5.7	4.6	32.53	374.34	strike slip	0.03607668	SRSS	-	1	-	0	"Toscana_ Italy"	1980	"Barga"	0.5	1	RSN4448_TOSCANA.P1_BAA-NS.AT2	RSN4448_TOSCANA.P1_BAA-EW.AT2	RSN4448_TOSCANA.P1_BAA-VT.AT2
1605	8225	29	4.9	8.5	4.92	32.31	739.55	Normal Oblique	0.060359366	SRSS	-	1	-	0	"Anza-02"	2001	"Keenwild Fire Station_ Mountain Center_ Ca_ Usa"	0.3875	1	RSN8225_ANZA1_AZKNWHHN.AT2	RSN8225_ANZA1_AZKNWHHE.AT2	RSN8225_ANZA1_AZKNWHHZ.AT2
1606	8672	33.98	7	18.9	5.45	34.46	552.56	strike slip	0.023273436	SRSS	-	1	-	0	"40204628"	2007	"Brushy Peak"	0.2125	1	RSN8672_40204628_NCCBPHNN.AT2	RSN8672_40204628_NCCBPHNE.AT2	RSN8672_40204628_NCCBPHNZ.AT2
1607	8690	34.68	6.2	12.9	5.45	34.94	560.63	strike slip	0.041421822	SRSS	-	1	-	0	"40204628"	2007	"Bear Creek Road"	0.3375	1	RSN8690_40204628_NCJBRHNN.AT2	RSN8690_40204628_NCJBRHNE.AT2	RSN8690_40204628_NCJBRHNZ.AT2
1608	8786	29.94	5.6	26.1	5.39	32.4	258.1	Reverse Oblique	0.11295796	SRSS	-	1	-	0.1	"14383980"	2008	"Del Amo"	0.225	1	RSN8786_14383980_CIDLAHNN.AT2	RSN8786_14383980_CIDLAHNE.AT2	RSN8786_14383980_CIDLAHNZ.AT2
1609	8809	32.28	9.8	25.7	5.39	34.57	244.74	Reverse Oblique	0.10000025	SRSS	-	1	-	0.1	"14383980"	2008	"Fountain Valley_ I-5"	0.225	1	RSN8809_14383980_CILLSHNN.AT2	RSN8809_14383980_CILLSHNE.AT2	RSN8809_14383980_CILLSHNZ.AT2
1610	8892	32.3	7.2	22.9	5.39	34.59	243.55	Reverse Oblique	0.080222364	SRSS	-	1	-	0.1	"14383980"	2008	"Long Beach - Los Coyotes & Palo Verde"	0.075	1	RSN8892_14383980_14869360.AT2	RSN8892_14383980_14869090.AT2	RSN8892_14383980_14869-UP.AT2
1611	8969	31.43	9.4	23.3	5.39	33.78	468.18	Reverse Oblique	0.039567329	SRSS	-	1	-	0	"14383980"	2008	"Garvey Res. - Control Bldg"	0.0875	1	RSN8969_14383980_NS709204.AT2	RSN8969_14383980_NS709114.AT2	RSN8969_14383980_NS709-UP.AT2
1612	8990	30.37	5	9.9	5.2	33.1	619	strike slip	0.078964535	SRSS	-	1	-	0	"14151344"	2005	"Borrego Springs"	0.2625	1	RSN8990_14151344_CIBORHHN.AT2	RSN8990_14151344_CIBORHHE.AT2	RSN8990_14151344_CIBORHHZ.AT2
1613	9072	31.8	5.9	11.1	5.2	34.42	465	strike slip	0.033959126	SRSS	-	1	-	0	"14151344"	2005	"Palomar"	0.2875	1	RSN9072_14151344_CIPLMHHN.AT2	RSN9072_14151344_CIPLMHHE.AT2	RSN9072_14151344_CIPLMHHZ.AT2
1614	9202	33.35	5.9	11.5	5.03	33.69	644	strike slip	0.025632378	SRSS	-	1	-	0	"14095628"	2004	"Isabella"	0.1	1	RSN9202_14095628_CIISAHLN.AT2	RSN9202_14095628_CIISAHLE.AT2	RSN9202_14095628_CIISAHLZ.AT2
1615	9336	27.89	3.8	8.5	4.88	32.05	267.92	Reverse Oblique	0.1057563	SRSS	-	1	-	0.1	"14155260"	2005	"Colton_ Grape St. and W. Mill"	0.15	1	RSN9336_14155260_CICLTHHN.AT2	RSN9336_14155260_CICLTHHE.AT2	RSN9336_14155260_CICLTHHZ.AT2
1616	9388	28.41	4.9	12.7	4.88	32.5	417.99	Reverse Oblique	0.063711476	SRSS	-	1	-	0	"14155260"	2005	"Lake Perris_ Lake Perris Drive"	0.275	1	RSN9388_14155260_CIPERHHN.AT2	RSN9388_14155260_CIPERHHE.AT2	RSN9388_14155260_CIPERHHZ.AT2
1617	9398	30.37	3.5	8.1	4.88	34.23	360	Reverse Oblique	0.1314158	SRSS	-	1	-	0.1	"14155260"	2005	"Riverside_ UCR campus"	0.0875	1	RSN9398_14155260_CIRSBHLN.AT2	RSN9398_14155260_CIRSBHLE.AT2	RSN9398_14155260_CIRSBHLZ.AT2
1618	9410	30.39	5.4	11.8	4.88	34.25	499	Reverse Oblique	0.050079115	SRSS	-	1	-	0	"14155260"	2005	"Banning_ Hwy 243_ San Jacinto"	0.05	1	RSN9410_14155260_CISLRHHN.AT2	RSN9410_14155260_CISLRHHE.AT2	RSN9410_14155260_CISLRHHZ.AT2
1619	9842	33.28	4.4	5.6	4.6	34.58	728.5	strike slip	0.031026257	SRSS	-	1	-	0	"51182810"	2007	"June Lake - Fire Station"	0.3375	1	RSN9842_51182810_55429360.AT2	RSN9842_51182810_55429270.AT2	RSN9842_51182810_55429-UP.AT2
1620	10845	31.22	0.8	3.8	4.66	32.44	367.76	Reverse	0.047697076	SRSS	-	1	-	0	"14312160"	2007	"Santa Monica - 19th & Wilshire"	0.125	1	RSN10845_14312160_24048360.AT2	RSN10845_14312160_24048090.AT2	RSN10845_14312160_24048-UP.AT2
1621	11525	32.59	5.6	11.4	4.73	34.28	381.71	strike slip	0.022635925	SRSS	-	1	-	0	"10275733"	2007	"Homeland - Hwy 74 & Sultanas"	0.425	1	RSN11525_10275733_13924360.AT2	RSN11525_10275733_13924090.AT2	RSN11525_10275733_13924-UP.AT2
1622	11755	33.57	2.2	5.7	4.5	34.49	698.72	strike slip	0.032155896	SRSS	-	1	-	0	"9069997"	1998	"Mentone_ Greenspot Rd."	0.3125	1	RSN11755_9069986_CISVDHHN.AT2	RSN11755_9069986_CISVDHHE.AT2	RSN11755_9069986_CISVDHHZ.AT2
1623	4404	30.69	1.2	3.1	4.1	32.04	428	Normal	0.0263386	SRSS	-	1	-	0	"Umbria Marche (aftershock 14)_ Italy"	1997	"Nocera Umbra 2"	0.25	1	RSN4404_UBMARCHE.P_O-NC2000.AT2	RSN4404_UBMARCHE.P_O-NC2090.AT2	RSN4404_UBMARCHE.P_O-NC2-UP.AT2
1624	10662	30.5	5.6	11.4	4.45	33.5	592.42	strike slip	0.030138758	SRSS	-	1	-	0	"10370141"	2009	"Lake Mathews Dike Toe"	0.225	1	RSN10662_10370141_US707360.AT2	RSN10662_10370141_US707090.AT2	RSN10662_10370141_US707-UP.AT2
1625	13074	32.14	1.4	6.1	4.11	33.3	371.33	Reverse	0.030109023	SRSS	-	1	-	0	"30192424"	1998	"Lake Los Angeles"	0.625	1	RSN13074_9064561_CILKLHHN.AT2	RSN13074_9064561_CILKLHHE.AT2	RSN13074_9064561_CILKLHHZ.AT2
1626	122	33.32	10.5	19	6.5	33.4	249.28	Reverse	0.06190224	SRSS	-	1	-	0.1	"Friuli_ Italy-01"	1976	"Codroipo"	0.125	1	RSN122_FRIULI.A_A-COD000.AT2	RSN122_FRIULI.A_A-COD270.AT2	RSN122_FRIULI.A_A-COD-UP.AT2
1627	343	33.42	11.1	27.9	6.36	34.59	220.75	Reverse	0.06748359	SRSS	-	1	-	0.4	"Coalinga-01"	1983	"Parkfield - Fault Zone 4"	0.1625	1	RSN343_COALINGA.H_H-Z04000.AT2	RSN343_COALINGA.H_H-Z04090.AT2	RSN343_COALINGA.H_H-Z04-UP.AT2
1628	344	31.64	9.4	25.5	6.36	32.87	266.65	Reverse	0.05567791	SRSS	-	1	-	0.1	"Coalinga-01"	1983	"Parkfield - Fault Zone 6"	0.1625	1	RSN344_COALINGA.H_H-Z06000.AT2	RSN344_COALINGA.H_H-Z06090.AT2	RSN344_COALINGA.H_H-Z06-UP.AT2
1629	349	31.85	6.2	13.3	6.36	33.07	360.92	Reverse	0.07425527	SRSS	-	1	-	0.1	"Coalinga-01"	1983	"Parkfield - Gold Hill 2E"	0.25	1	RSN349_COALINGA.H_H-GH2000.AT2	RSN349_COALINGA.H_H-GH2090.AT2	RSN349_COALINGA.H_H-GH2-UP.AT2
1630	357	32.81	5.4	12.2	6.36	34	565.08	Reverse	0.151048	SRSS	-	1	-	0.1	"Coalinga-01"	1983	"Parkfield - Stone Corral 3E"	0.15	1	RSN357_COALINGA.H_H-SC3000.AT2	RSN357_COALINGA.H_H-SC3090.AT2	RSN357_COALINGA.H_H-SC3-UP.AT2
1631	363	30.91	7.7	16.7	6.36	32.17	308.87	Reverse	0.09856919	SRSS	-	1	-	0.3	"Coalinga-01"	1983	"Parkfield - Vineyard Cany 3W"	0.2625	1	RSN363_COALINGA.H_H-VYC020.AT2	RSN363_COALINGA.H_H-VYC110.AT2	RSN363_COALINGA.H_H-VYC-UP.AT2
1632	364	33.28	6.8	20.6	6.36	34.45	386.19	Reverse	0.05667259	SRSS	-	1	-	0	"Coalinga-01"	1983	"Parkfield - Vineyard Cany 4W"	0.2875	1	RSN364_COALINGA.H_H-VC4000.AT2	RSN364_COALINGA.H_H-VC4090.AT2	RSN364_COALINGA.H_H-VC4-UP.AT2
1633	519	34.48	4.5	12.9	6.06	34.71	328.09	Reverse Oblique	0.1457927	SRSS	-	1	-	0.2	"N. Palm Springs"	1986	"Hemet Fire Station"	0.625	1	RSN519_PALMSPR_H05270.AT2	RSN519_PALMSPR_H05360.AT2	RSN519_PALMSPR_H05-UP.AT2
1634	791	33.94	8.1	18.3	6.93	34.32	608.67	Reverse Oblique	0.07323822	SRSS	-	1	-	0.1	"Loma Prieta"	1989	"SAGO South - Surface"	0.0625	1	RSN791_LOMAP_SG3261.AT2	RSN791_LOMAP_SG3351.AT2	RSN791_LOMAP_SG3-UP.AT2
1635	800	28.66	12.8	21.5	6.93	32.78	279.56	Reverse Oblique	0.09151736	SRSS	-	1	-	0.2	"Loma Prieta"	1989	"Salinas - John & Work"	0.125	1	RSN800_LOMAP_SJW160.AT2	RSN800_LOMAP_SJW250.AT2	RSN800_LOMAP_SJW-UP.AT2
1636	812	33.87	6.3	16.8	6.93	34.09	453.98	Reverse Oblique	0.08070988	SRSS	-	1	-	0.1	"Loma Prieta"	1989	"Woodside"	0.1	1	RSN812_LOMAP_WDS000.AT2	RSN812_LOMAP_WDS090.AT2	RSN812_LOMAP_WDS-UP.AT2
1637	930	33.56	11.7	22	6.46	33.79	325.83	strike slip	0.1113159	SRSS	-	1	-	0.2	"Big Bear-01"	1992	"San Bernardino - 2nd & Arrowhead"	0.16	1	RSN930_BIGBEAR_SB2270.AT2	RSN930_BIGBEAR_SB2360.AT2	RSN930_BIGBEAR_SB2-UP.AT2
1638	1001	29.52	6.1	13.7	6.69	33.99	285.28	Reverse	0.2519195	SRSS	-	1	-	0.7	"Northridge-01"	1994	"LA - S Grand Ave"	0.375	1	RSN1001_NORTHR_GR2090.AT2	RSN1001_NORTHR_GR2180.AT2	RSN1001_NORTHR_GR2-UP.AT2
1639	1002	27.89	10.7	21	6.69	32.27	301.93	Reverse	0.1372307	SRSS	-	1	-	0.3	"Northridge-01"	1994	"LA - S. Vermont Ave"	0.375	1	RSN1002_NORTHR_VRM000.AT2	RSN1002_NORTHR_VRM090.AT2	RSN1002_NORTHR_VRM-UP.AT2
1640	1007	32.39	6.6	12.3	6.69	34.2	332.28	Reverse	0.4929993	SRSS	-	1	-	1.4	"Northridge-01"	1994	"Los Angeles - 7-story Univ Hospital (FF)"	0.2	1	RSN1007_NORTHR_UNI005.AT2	RSN1007_NORTHR_UNI095.AT2	RSN1007_NORTHR_UNI-UP.AT2
1641	1034	26.77	8.5	17.6	6.69	33.67	349.54	Reverse	0.1297541	SRSS	-	1	-	0.2	"Northridge-01"	1994	"Malibu - Point Dume Sch"	0.3	1	RSN1034_NORTHR_MAL090.AT2	RSN1034_NORTHR_MAL360.AT2	RSN1034_NORTHR_MAL-UP.AT2
1642	1186	33.19	10.7	27.2	7.62	34.18	347.63	Reverse Oblique	0.2599719	SRSS	-	1	-	1.7	"Chi-Chi_ Taiwan"	1999	"CHY014"	0.0375	1	RSN1186_CHICHI_CHY014-N.AT2	RSN1186_CHICHI_CHY014-W.AT2	RSN1186_CHICHI_CHY014-V.AT2
1643	1619	34.3	9.6	16.4	7.14	34.3	535.24	strike slip	0.1202946	SRSS	-	1	-	0.2	"Duzce_ Turkey"	1999	"Mudurnu"	0.1	1	RSN1619_DUZCE_MDR000.AT2	RSN1619_DUZCE_MDR090.AT2	RSN1619_DUZCE_MDR-UP.AT2
1644	1626	34.61	13.2	27.7	7.68	34.61	649.67	strike slip	0.09631059	SRSS	-	1	-	0.2	"Sitka_ Alaska"	1972	"Sitka Observatory"	0.08	1	RSN1626_SITKA_212V5090.AT2	RSN1626_SITKA_212V5180.AT2	RSN1626_SITKA_212V5-UP.AT2
1645	1659	32.51	3.2	10.8	6.05	33.8	365.22	Reverse	0.05265809	SRSS	-	1	-	0	"Northridge-02"	1994	"LA - City Terrace"	1.2	1	RSN1659_NORTH001_LAC090.AT2	RSN1659_NORTH001_LAC180.AT2	RSN1659_NORTH001_LAC-UP.AT2
1646	1661	33.09	2.7	7	6.05	34.36	349.43	Reverse	0.06624678	SRSS	-	1	-	0	"Northridge-02"	1994	"LA - Obregon Park"	1.2	1	RSN1661_NORTH001_OBR090.AT2	RSN1661_NORTH001_OBR360.AT2	RSN1661_NORTH001_OBR-UP.AT2
1647	2466	33.86	3.2	15.3	6.2	34.52	573.04	Reverse	0.2005067	SRSS	-	1	-	0.3	"Chi-Chi_ Taiwan-03"	1999	"CHY035"	0.05	1	RSN2466_CHICHI.03_CHY035N.AT2	RSN2466_CHICHI.03_CHY035E.AT2	RSN2466_CHICHI.03_CHY035V.AT2
1648	2616	33.59	11.8	25.7	6.2	34.25	476.14	Reverse	0.04585077	SRSS	-	1	-	0.1	"Chi-Chi_ Taiwan-03"	1999	"TCU063"	0.03	1	RSN2616_CHICHI.03_TCU063N.AT2	RSN2616_CHICHI.03_TCU063E.AT2	RSN2616_CHICHI.03_TCU063V.AT2
1649	2646	34.11	10.2	23	6.2	34.76	535.13	Reverse	0.1096597	SRSS	-	1	-	0.1	"Chi-Chi_ Taiwan-03"	1999	"TCU109"	0.05	1	RSN2646_CHICHI.03_TCU109N.AT2	RSN2646_CHICHI.03_TCU109E.AT2	RSN2646_CHICHI.03_TCU109V.AT2
1650	2663	32.92	20.2	26.7	6.2	33.6	223.04	Reverse	0.04972158	SRSS	-	1	-	0.2	"Chi-Chi_ Taiwan-03"	1999	"TCU141"	0.05	1	RSN2663_CHICHI.03_TCU141N.AT2	RSN2663_CHICHI.03_TCU141W.AT2	RSN2663_CHICHI.03_TCU141V.AT2
1651	2712	34.1	4.1	11	6.2	34.13	665.2	strike slip	0.09532477	SRSS	-	1	-	0.1	"Chi-Chi_ Taiwan-04"	1999	"CHY042"	0.05	1	RSN2712_CHICHI.04_CHY042N.AT2	RSN2712_CHICHI.04_CHY042E.AT2	RSN2712_CHICHI.04_CHY042V.AT2
1652	2742	33.63	5	10.3	6.2	33.66	665.2	strike slip	0.1096496	SRSS	-	1	-	0.3	"Chi-Chi_ Taiwan-04"	1999	"CHY086"	0.06	1	RSN2742_CHICHI.04_CHY086N.AT2	RSN2742_CHICHI.04_CHY086E.AT2	RSN2742_CHICHI.04_CHY086V.AT2
1653	2746	33.02	15.9	28.7	6.2	33.05	253.72	strike slip	0.05126944	SRSS	-	1	-	0.1	"Chi-Chi_ Taiwan-04"	1999	"CHY092"	0.05	1	RSN2746_CHICHI.04_CHY092N.AT2	RSN2746_CHICHI.04_CHY092W.AT2	RSN2746_CHICHI.04_CHY092V.AT2
1654	2897	33.53	10.6	18	6.2	33.57	652.85	strike slip	0.04498374	SRSS	-	1	-	0.1	"Chi-Chi_ Taiwan-04"	1999	"TCU138"	0.0625	1	RSN2897_CHICHI.04_TCU138N.AT2	RSN2897_CHICHI.04_TCU138W.AT2	RSN2897_CHICHI.04_TCU138V.AT2
1655	2997	32.71	8.1	21.3	6.2	33.61	459.32	Reverse	0.08514825	SRSS	-	1	-	0.1	"Chi-Chi_ Taiwan-05"	1999	"HWA005"	0.0625	1	RSN2997_CHICHI.05_HWA005N.AT2	RSN2997_CHICHI.05_HWA005W.AT2	RSN2997_CHICHI.05_HWA005V.AT2
1656	3008	34	9	17.5	6.2	34.87	626.43	Reverse	0.05796413	SRSS	-	1	-	0	"Chi-Chi_ Taiwan-05"	1999	"HWA020"	0.07	1	RSN3008_CHICHI.05_HWA020N.AT2	RSN3008_CHICHI.05_HWA020E.AT2	RSN3008_CHICHI.05_HWA020V.AT2
1657	3019	31.33	8.6	17.3	6.2	32.27	573.04	Reverse	0.1003008	SRSS	-	1	-	0.2	"Chi-Chi_ Taiwan-05"	1999	"HWA032"	0.2	1	RSN3019_CHICHI.05_HWA032N.AT2	RSN3019_CHICHI.05_HWA032E.AT2	RSN3019_CHICHI.05_HWA032V.AT2
1658	3021	32.57	7.2	16.4	6.2	33.48	379.18	Reverse	0.07745166	SRSS	-	1	-	0.1	"Chi-Chi_ Taiwan-05"	1999	"HWA034"	0.05	1	RSN3021_CHICHI.05_HWA034N.AT2	RSN3021_CHICHI.05_HWA034E.AT2	RSN3021_CHICHI.05_HWA034V.AT2
1659	3022	33.57	8	15.5	6.2	34.45	677.49	Reverse	0.04957494	SRSS	-	1	-	0.1	"Chi-Chi_ Taiwan-05"	1999	"HWA035"	0.05	1	RSN3022_CHICHI.05_HWA035N.AT2	RSN3022_CHICHI.05_HWA035E.AT2	RSN3022_CHICHI.05_HWA035V.AT2
1660	3268	32.09	4.7	12.1	6.3	33.61	542.61	Reverse	0.1509777	SRSS	-	1	-	0.3	"Chi-Chi_ Taiwan-06"	1999	"CHY028"	0.05	1	RSN3268_CHICHI.06_CHY028N.AT2	RSN3268_CHICHI.06_CHY028E.AT2	RSN3268_CHICHI.06_CHY028V.AT2
1661	3456	30.44	10.4	22.4	6.3	32.04	487.27	Reverse	0.04352284	SRSS	-	1	-	0	"Chi-Chi_ Taiwan-06"	1999	"TCU049"	0.025	1	RSN3456_CHICHI.06_TCU049N.AT2	RSN3456_CHICHI.06_TCU049E.AT2	RSN3456_CHICHI.06_TCU049V.AT2
1662	3458	32.36	10.4	20.3	6.3	33.87	350.06	Reverse	0.05086709	SRSS	-	1	-	0	"Chi-Chi_ Taiwan-06"	1999	"TCU051"	0.05	1	RSN3458_CHICHI.06_TCU051N.AT2	RSN3458_CHICHI.06_TCU051E.AT2	RSN3458_CHICHI.06_TCU051V.AT2
1663	3460	33.14	8.2	18.4	6.3	34.61	454.55	Reverse	0.04463571	SRSS	-	1	-	0	"Chi-Chi_ Taiwan-06"	1999	"TCU053"	0.05	1	RSN3460_CHICHI.06_TCU053N.AT2	RSN3460_CHICHI.06_TCU053E.AT2	RSN3460_CHICHI.06_TCU053V.AT2
1664	3502	30.88	12.6	25.3	6.3	32.46	459.34	Reverse	0.05765964	SRSS	-	1	-	0.1	"Chi-Chi_ Taiwan-06"	1999	"TCU120"	0.05	1	RSN3502_CHICHI.06_TCU120N.AT2	RSN3502_CHICHI.06_TCU120E.AT2	RSN3502_CHICHI.06_TCU120V.AT2
1665	3509	32.11	13.5	23.3	6.3	33.63	652.85	Reverse	0.05591798	SRSS	-	1	-	0.1	"Chi-Chi_ Taiwan-06"	1999	"TCU138"	0.0375	1	RSN3509_CHICHI.06_TCU138N.AT2	RSN3509_CHICHI.06_TCU138W.AT2	RSN3509_CHICHI.06_TCU138V.AT2
1666	3936	34.64	8.2	21.1	6.61	34.64	281.4	strike slip	0.181722	SRSS	-	1	-	0.4	"Tottori_ Japan"	2000	"SMN004"	0.03125	1	RSN3936_TOTTORI_SMN004NS.AT2	RSN3936_TOTTORI_SMN004EW.AT2	RSN3936_TOTTORI_SMN004UD.AT2
1667	3969	32.75	5.9	21.7	6.61	32.75	254.26	strike slip	0.2101867	SRSS	-	1	-	0.5	"Tottori_ Japan"	2000	"TTRH04"	0.035	1	RSN3969_TOTTORI_TTRH04NS.AT2	RSN3969_TOTTORI_TTRH04EW.AT2	RSN3969_TOTTORI_TTRH04UD.AT2
1668	4214	29.12	4.8	15	6.63	32.43	375.22	Reverse	0.2218997	SRSS	-	1	-	0.9	"Niigata_ Japan"	2004	"NIG024"	0.04125	1	RSN4214_NIIGATA_NIG024NS.AT2	RSN4214_NIIGATA_NIG024EW.AT2	RSN4214_NIIGATA_NIG024UD.AT2
1669	4852	30.26	4.9	14.7	6.8	32.54	605.71	Reverse	0.2535997	SRSS	-	1	-	0.4	"Chuetsu-oki_ Japan"	2007	"Joetsu_ Aramaki District"	0.0875	1	RSN4852_CHUETSU_65018NS.AT2	RSN4852_CHUETSU_65018EW.AT2	RSN4852_CHUETSU_65018UD.AT2
1670	4857	29.15	23.5	30.8	6.8	33.86	366.23	Reverse	0.08538492	SRSS	-	1	-	0.3	"Chuetsu-oki_ Japan"	2007	"Kamo Kouiti Town"	0.25	1	RSN4857_CHUETSU_65027NS.AT2	RSN4857_CHUETSU_65027EW.AT2	RSN4857_CHUETSU_65027UD.AT2
1671	4870	29.9	8.8	18.9	6.8	34.51	561.59	Reverse	0.1618502	SRSS	-	1	-	0.4	"Chuetsu-oki_ Japan"	2007	"Horinouchi Uonuma City"	0.1	1	RSN4870_CHUETSU_65043NS.AT2	RSN4870_CHUETSU_65043EW.AT2	RSN4870_CHUETSU_65043UD.AT2
1672	4889	32.14	3.2	23.3	6.8	32.94	314.57	Reverse	0.2761666	SRSS	-	1	-	0.6	"Chuetsu-oki_ Japan"	2007	"Joetsu Otemachi"	0.0625	1	RSN4889_CHUETSU_6E1C1NS.AT2	RSN4889_CHUETSU_6E1C1EW.AT2	RSN4889_CHUETSU_6E1C1UD.AT2
1673	5250	34.31	12	20.8	6.8	34.45	318.62	Reverse	0.09503287	SRSS	-	1	-	0.2	"Chuetsu-oki_ Japan"	2007	"NIG004"	0.0375	1	RSN5250_CHUETSU_NIG004NS.AT2	RSN5250_CHUETSU_NIG004EW.AT2	RSN5250_CHUETSU_NIG004UD.AT2
1674	5251	33.8	6.9	14	6.8	33.94	288.72	Reverse	0.158123	SRSS	-	1	-	0.2	"Chuetsu-oki_ Japan"	2007	"NIG005"	0.025	1	RSN5251_CHUETSU_NIG005NS.AT2	RSN5251_CHUETSU_NIG005EW.AT2	RSN5251_CHUETSU_NIG005UD.AT2
1675	5286	29.84	3.8	13.2	6.8	33.57	461.1	Reverse	0.1715341	SRSS	-	1	-	0.7	"Chuetsu-oki_ Japan"	2007	"NIGH13"	0.025	1	RSN5286_CHUETSU_NIGH13NS.AT2	RSN5286_CHUETSU_NIGH13EW.AT2	RSN5286_CHUETSU_NIGH13UD.AT2
1676	5472	31.44	9.2	23.4	6.9	33.76	643.62	Reverse	0.1385018	SRSS	-	1	-	0.7	"Iwate_ Japan"	2008	"AKT017"	0.0375	1	RSN5472_IWATE_AKT017NS.AT2	RSN5472_IWATE_AKT017EW.AT2	RSN5472_IWATE_AKT017UD.AT2
1677	5495	32.28	9.2	23.2	6.9	34.54	287.96	Reverse	0.1640833	SRSS	-	1	-	1.2	"Iwate_ Japan"	2008	"AKTH19"	0.125	1	RSN5495_IWATE_AKTH19NS.AT2	RSN5495_IWATE_AKTH19EW.AT2	RSN5495_IWATE_AKTH19UD.AT2
1678	5617	33.28	13.7	25.9	6.9	33.28	516.53	Reverse	0.2557204	SRSS	-	1	-	2.1	"Iwate_ Japan"	2008	"IWT009"	0.1	1	RSN5617_IWATE_IWT009NS.AT2	RSN5617_IWATE_IWT009EW.AT2	RSN5617_IWATE_IWT009UD.AT2
1679	5681	34.46	11	32	6.9	34.47	593.12	Reverse	0.111528	SRSS	-	1	-	0.2	"Iwate_ Japan"	2008	"MYGH06"	0.05	1	RSN5681_IWATE_MYGH06NS.AT2	RSN5681_IWATE_MYGH06EW.AT2	RSN5681_IWATE_MYGH06UD.AT2
1680	5786	34.51	16	24.6	6.9	34.52	300.21	Reverse	0.1757528	SRSS	-	1	-	1.4	"Iwate_ Japan"	2008	"Minamikatamachi Tore City"	0.1	1	RSN5786_IWATE_54038NS.AT2	RSN5786_IWATE_54038EW.AT2	RSN5786_IWATE_54038UD.AT2
1681	5796	31.64	10.5	24.3	6.9	33.94	531.68	Reverse	0.07900628	SRSS	-	1	-	0.1	"Iwate_ Japan"	2008	"Yokote Central City"	0.05	1	RSN5796_IWATE_55203NS.AT2	RSN5796_IWATE_55203EW.AT2	RSN5796_IWATE_55203UD.AT2
1682	5803	30.15	11.4	21.6	6.9	32.56	343.65	Reverse	0.1100109	SRSS	-	1	-	0.4	"Iwate_ Japan"	2008	"Yokote Ju Monjimachi"	0.175	1	RSN5803_IWATE_55445NS.AT2	RSN5803_IWATE_55445EW.AT2	RSN5803_IWATE_55445UD.AT2
1683	5969	30.75	21.6	38.3	7.2	32.85	223.03	strike slip	0.2753745	SRSS	-	1	-	1.8	"El Mayor-Cucapah_ Mexico"	2010	"Bonds Corner"	0.0625	1	RSN5969_SIERRA.MEX_BCR360.AT2	RSN5969_SIERRA.MEX_BCR090.AT2	RSN5969_SIERRA.MEX_BCR-UP.AT2
1684	6896	29.96	15.9	27.9	7	32.91	280.26	strike slip	0.08280017	SRSS	-	1	-	0.2	"Darfield_ New Zealand"	2010	"DORC"	0.125	1	RSN6896_DARFIELD_DORCN20W.AT2	RSN6896_DARFIELD_DORCN70E.AT2	RSN6896_DARFIELD_DORCUP.AT2
1685	8597	31.79	9.6	29.7	7.2	32.22	503	strike slip	0.092120311	SRSS	-	1	-	0.1	"El Mayor-Cucapah_ Mexico"	2010	"Sam W. Stewart"	0.025	1	RSN8597_SIERRA.MEX_CISWSHNN.AT2	RSN8597_SIERRA.MEX_CISWSHNE.AT2	RSN8597_SIERRA.MEX_CISWSHNZ.AT2
1686	6099	34.62	3.8	12.8	4.265	35.14	281.94	strike slip	0.02391095	SRSS	-	1	-	0	"Yorba Linda"	2002	"Bell Gardens - Garfield & Florence"	0.39	1	RSN6099_YLINDA_14844030.AT2	RSN6099_YLINDA_14844120.AT2	RSN6099_YLINDA_14844-UP.AT2
1687	10417	34.01	5.5	11.8	4.45	36.72	392.7	strike slip	0.029453918	SRSS	-	1	-	0	"10370141"	2009	"Corona_ E. 5th St. and Joy St."	0.1125	1	RSN10417_10370141_CICRNHNN.AT2	RSN10417_10370141_CICRNHNE.AT2	RSN10417_10370141_CICRNHNZ.AT2
1688	10611	33.84	1.6	6.8	4.45	36.57	351.45	strike slip	0.02993602	SRSS	-	1	-	0	"10370141"	2009	"Upland - 13th & Benson"	0.2375	1	RSN10611_10370141_23089360.AT2	RSN10611_10370141_23089090.AT2	RSN10611_10370141_23089-UP.AT2
1689	10626	32.15	4.5	15	4.45	35.15	358.36	strike slip	0.025897565	SRSS	-	1	-	0	"10370141"	2009	"Hesperia - 4th & Palm"	0.3	1	RSN10626_10370141_23583360.AT2	RSN10626_10370141_23583090.AT2	RSN10626_10370141_23583-UP.AT2
1690	19892	34.55	6.1	11.7	4.5	35.1	760	strike slip	0.029273707	SRSS	-	1	-	0	"21530368"	2006	"Hamilton Field"	0.1335638	1	RSN19892_40187964_NHFHNN.AT2	RSN19892_40187964_NHFHNE.AT2	-----
1691	1927	34.97	7.9	18	4.92	37.13	263	Normal Oblique	0.06933433	SRSS	-	1	-	0	"Anza-02"	2001	"Coachella - 6th & Palm"	0.39	1	RSN1927_ANZA1_12076324.AT2	RSN1927_ANZA1_12076054.AT2	RSN1927_ANZA1_12076-UP.AT2
1692	1942	32.02	5.6	12.4	4.92	35.1	632.54	Normal Oblique	0.04623269	SRSS	-	1	-	0	"Anza-02"	2001	"Idyllwild - Hwy 243 & Pine Crest"	0.39	1	RSN1942_ANZA1_12116036.AT2	RSN1942_ANZA1_12116126.AT2	RSN1942_ANZA1_12116-UP.AT2
1693	1946	36.86	2.8	10.6	4.92	38.92	292.12	Normal Oblique	0.06533627	SRSS	-	1	-	0	"Anza-02"	2001	"Indio - Jackson Road"	0.1625	1	RSN1946_ANZA1_INJ180.AT2	RSN1946_ANZA1_INJ270.AT2	RSN1946_ANZA1_INJ-UP.AT2
1694	1966	35.69	3	9.3	4.92	38.31	407.49	Normal Oblique	0.03536655	SRSS	-	1	-	0	"Anza-02"	2001	"Radec - Sage & Cottonwood School"	0.39	1	RSN1966_ANZA1_12092360.AT2	RSN1966_ANZA1_12092090.AT2	RSN1966_ANZA1_12092-UP.AT2
1695	2041	36.03	4.5	10.6	4.9	36.87	321.91	strike slip	0.04142959	SRSS	-	1	-	0	"Gilroy"	2002	"Santa Cruz - Co Office Bldg Gnds"	0.39	1	RSN2041_GILROY2_48906019.AT2	RSN2041_GILROY2_48906109.AT2	RSN2041_GILROY2_48906-UP.AT2
1696	2131	36.75	5	11.6	4.92	37.08	396.41	strike slip	0.02112943	SRSS	-	1	-	0	"Big Bear City"	2003	"Morongo Valley Fire Station"	0.14	1	RSN2131_BEARCTY_MVH090.AT2	RSN2131_BEARCTY_MVH360.AT2	RSN2131_BEARCTY_MVH-UP.AT2
1697	8240	35.65	4.3	22.2	4.92	38.1	338.28	Normal Oblique	0.042382716	SRSS	-	1	-	0	"Anza-02"	2001	"Mirage"	0.0875	1	RSN8240_ANZA1_CIMGEHLN.AT2	RSN8240_ANZA1_CIMGEHLE.AT2	RSN8240_ANZA1_CIMGEHLZ.AT2
1698	8257	34.06	5.6	12.9	4.92	36.83	346	Normal Oblique	0.045707191	SRSS	-	1	-	0	"Anza-02"	2001	"Palm Spgs City Hall"	0.225	1	RSN8257_ANZA1_CIPLCHLN.AT2	RSN8257_ANZA1_CIPLCHLE.AT2	RSN8257_ANZA1_CIPLCHLZ.AT2
1699	8258	35.21	5	8.8	4.92	37.58	465	Normal Oblique	0.020424061	SRSS	-	1	-	0	"Anza-02"	2001	"Palomar"	0.3	1	RSN8258_ANZA1_CIPLMHLN.AT2	RSN8258_ANZA1_CIPLMHLE.AT2	RSN8258_ANZA1_CIPLMHLZ.AT2
1700	8261	33.03	5.5	11.1	4.92	36.01	704.1	Normal Oblique	0.050227245	SRSS	-	1	-	0	"Anza-02"	2001	"Red Mountain_ Riverside Co._ Ca_ Usa"	0.2875	1	RSN8261_ANZA1_AZRDMHHN.AT2	RSN8261_ANZA1_AZRDMHHE.AT2	RSN8261_ANZA1_AZRDMHHZ.AT2
1701	8295	33.9	14.5	31.4	4.92	36.13	217.84	Normal Oblique	0.038102465	SRSS	-	1	-	0	"Anza-02"	2001	"Thermal Airport"	0.1125	1	RSN8295_ANZA1_CITHXHLN.AT2	RSN8295_ANZA1_CITHXHLE.AT2	RSN8295_ANZA1_CITHXHLZ.AT2
1702	9400	34.02	6.7	10.4	4.88	37.5	355.87	Reverse Oblique	0.052686068	SRSS	-	1	-	0	"14155260"	2005	"Riverside"	0.1875	1	RSN9400_14155260_CIRVRHHN.AT2	RSN9400_14155260_CIRVRHHE.AT2	RSN9400_14155260_CIRVRHHZ.AT2
1703	9448	38.79	3.1	9.9	4.77	39.58	350.8	strike slip	0.042854775	SRSS	-	1	-	0	"21465580"	2005	"Sierraville"	0.125	1	RSN9448_51161673_76140180.AT2	RSN9448_51161673_76140090.AT2	RSN9448_51161673_76140-UP.AT2
1704	9510	37.1	7.2	18.6	4.7	38.6	275.12	strike slip	0.025700622	SRSS	-	1	-	0	"10410337"	2009	"Anaheim - Brookhurst & Crescent"	0.275	1	RSN9510_10410337_13066360.AT2	RSN9510_10410337_13066090.AT2	RSN9510_10410337_13066-UP.AT2
1705	9526	36.42	10.7	20	4.7	37.96	283.34	strike slip	0.020350473	SRSS	-	1	-	0	"10410337"	2009	"Fullerton - Valencia&Brookhurst"	0.1875	1	RSN9526_10410337_13879360.AT2	RSN9526_10410337_13879090.AT2	RSN9526_10410337_13879-UP.AT2
1706	9532	37.83	8.3	17.1	4.7	39.28	265.59	strike slip	0.022648431	SRSS	-	1	-	0	"10410337"	2009	"Garden Grove - Chapman & Gilbert"	0.125	1	RSN9532_10410337_13886360.AT2	RSN9532_10410337_13886090.AT2	RSN9532_10410337_13886-UP.AT2
1707	9550	38.5	5.2	20.2	4.7	39.89	266.31	strike slip	0.043157251	SRSS	-	1	-	0	"10410337"	2009	"Huntington Beach - Edinger & Gothard"	0.2375	1	RSN9550_10410337_14006360.AT2	RSN9550_10410337_14006090.AT2	RSN9550_10410337_14006-UP.AT2
1708	9551	36.87	6.4	19.7	4.7	38.3	319.92	strike slip	0.036661613	SRSS	-	1	-	0	"10410337"	2009	"Huntington Beach - Springdale & Heil"	0.2125	1	RSN9551_10410337_14007360.AT2	RSN9551_10410337_14007090.AT2	RSN9551_10410337_14007-UP.AT2
1709	10883	35.3	4.1	8.8	4.66	36.38	373.87	Reverse	0.020801453	SRSS	-	1	-	0	"14312160"	2007	"Los Angeles - Centinela & Venice Blvd"	0.225	1	RSN10883_14312160_24970360.AT2	RSN10883_14312160_24970090.AT2	RSN10883_14312160_24970-UP.AT2
1710	11521	34.91	2.6	10.4	4.73	35.94	262.05	strike slip	0.025881412	SRSS	-	1	-	0	"10275733"	2007	"Santa Ana - MacArthrur & Bristol"	0.3125	1	RSN11521_10275733_13892360.AT2	RSN11521_10275733_13892090.AT2	RSN11521_10275733_13892-UP.AT2
1711	11543	37.68	6.6	13.1	4.73	39.17	325.13	strike slip	0.02039246	SRSS	-	1	-	0	"10275733"	2007	"Rialto - I10 & Cedar"	0.3125	1	RSN11543_10275733_23899360.AT2	RSN11543_10275733_23899090.AT2	RSN11543_10275733_23899-UP.AT2
1712	3	71.28	9.5	23.2	5.8	71.57	219.31	strike slip	0.03631406	SRSS	-	1	-	0	"Humbolt Bay"	1937	"Ferndale City Hall"	0.375	1	RSN3_HUMBOLT_FRN225.AT2	RSN3_HUMBOLT_FRN315.AT2	RSN3_HUMBOLT_FRN-UP.AT2
1713	5	52.73	4.1	11.6	5.5	53.58	219.31	strike slip	0.1500709	SRSS	-	1	-	0.1	"Northwest Calif-01"	1938	"Ferndale City Hall"	0.625	1	RSN5_NWCALIF.AB_A-FRN045.AT2	RSN5_NWCALIF.AB_A-FRN135.AT2	RSN5_NWCALIF.AB_A-FRNDWN.AT2
1714	8	44.52	4.8	15.5	6.4	44.68	219.31	strike slip	0.1147579	SRSS	-	1	-	0.1	"Northern Calif-01"	1941	"Ferndale City Hall"	0.375	1	RSN8_NCALIF.FH_F-FRN225.AT2	RSN8_NCALIF.FH_F-FRN315.AT2	RSN8_NCALIF.FH_F-FRN-UP.AT2
1715	9	56.88	21.5	37.2	6.5	56.88	213.44	strike slip	0.06592509	SRSS	-	1	-	0.1	"Borrego"	1942	"El Centro Array #9"	0.125	1	RSN9_BORREGO_B-ELC000.AT2	RSN9_BORREGO_B-ELC090.AT2	RSN9_BORREGO_B-ELC-UP.AT2
1716	11	53.73	5.8	15.4	5.8	53.77	219.31	strike slip	0.1079793	SRSS	-	1	-	0.1	"Northwest Calif-03"	1951	"Ferndale City Hall"	0.5	1	RSN11_NWCALIF.AB_B-FRN224.AT2	RSN11_NWCALIF.AB_B-FRN314.AT2	RSN11_NWCALIF.AB_B-FRN-UP.AT2
1717	14	81.3	12.4	33.6	7.36	82.19	514.99	Reverse	0.08968976	SRSS	-	1	-	0.3	"Kern County"	1952	"Santa Barbara Courthouse"	0.375	1	RSN14_KERN_SBA042.AT2	RSN14_KERN_SBA132.AT2	RSN14_KERN_SBA-UP.AT2
1718	15	38.42	10.7	30.3	7.36	38.89	385.43	Reverse	0.1588854	SRSS	-	1	-	0.6	"Kern County"	1952	"Taft Lincoln School"	0.125	1	RSN15_KERN_TAF021.AT2	RSN15_KERN_TAF111.AT2	RSN15_KERN_TAF-UP.AT2
1719	16	42.69	5.7	18.4	5.2	43.28	219.31	strike slip	0.05416085	SRSS	-	1	-	0.1	"Northern Calif-02"	1952	"Ferndale City Hall"	0.2875	1	RSN16_NCALIF.AG_A-FRN044.AT2	RSN16_NCALIF.AG_A-FRN134.AT2	RSN16_NCALIF.AG_A-FRN-UP.AT2
1720	17	73.35	3.8	13.3	6	73.41	493.5	strike slip	0.03603975	SRSS	-	1	-	0	"Southern Calif"	1952	"San Luis Obispo"	0.1375	1	RSN17_SCALIF_SLO234.AT2	RSN17_SCALIF_SLO324.AT2	RSN17_SCALIF_SLO-UP.AT2
1721	25	56.94	10	28.4	5.7	57.21	219.31	strike slip	0.07785174	SRSS	-	1	-	0	"Northern Calif-04"	1960	"Ferndale City Hall"	0.1625	1	RSN25_NCALIF.AG_B-FRN224.AT2	RSN25_NCALIF.AG_B-FRN314.AT2	RSN25_NCALIF.AG_B-FRN-UP.AT2
1722	36	45.12	25	49.3	6.63	45.66	213.44	strike slip	0.1326708	SRSS	-	1	-	0.2	"Borrego Mtn"	1968	"El Centro Array #9"	0.1	1	RSN36_BORREGO_A-ELC180.AT2	RSN36_BORREGO_A-ELC270.AT2	RSN36_BORREGO_A-ELC-UP.AT2
1723	49	42.14	2.9	5.1	5.33	42.52	667.13	Reverse Oblique	0.05146698	SRSS	-	1	-	0	"Lytle Creek"	1970	"Santa Anita Dam"	0.5	1	RSN49_LYTLECR_SAD003.AT2	RSN49_LYTLECR_SAD273.AT2	RSN49_LYTLECR_SADDWN.AT2
1724	50	10.7	1.7	3.2	5.33	12.14	486	Reverse Oblique	0.1445381	SRSS	-	1	-	0.1	"Lytle Creek"	1970	"Wrightwood - 6074 Park Dr"	0.25	1	RSN50_LYTLECR_WTW115.AT2	RSN50_LYTLECR_WTW205.AT2	RSN50_LYTLECR_WTWDWN.AT2
1725	51	55.2	27.6	54.2	6.61	55.2	280.56	Reverse	0.02575982	SRSS	-	1	-	0	"San Fernando"	1971	"2516 Via Tejon PV"	0.25	1	RSN51_SFERN_PVE065.AT2	RSN51_SFERN_PVE155.AT2	RSN51_SFERN_PVEDWN.AT2
1726	56	61.79	9	18.9	6.61	61.79	235	Reverse	0.07126651	SRSS	-	1	-	0.1	"San Fernando"	1971	"Carbon Canyon Dam"	0.625	1	RSN56_SFERN_CND130.AT2	RSN56_SFERN_CND220.AT2	RSN56_SFERN_CNDDWN.AT2
1727	64	59.52	5	8.3	6.61	61.64	394.18	Reverse	0.02502852	SRSS	-	1	-	0	"San Fernando"	1971	"Fort Tejon"	0.125	1	RSN64_SFERN_FTJ000.AT2	RSN64_SFERN_FTJ090.AT2	RSN64_SFERN_FTJ-UP.AT2
1728	65	43.95	4.1	7.2	6.61	46.78	308.35	Reverse	0.08349452	SRSS	-	1	-	0.1	"San Fernando"	1971	"Gormon - Oso Pump Plant"	0.125	1	RSN65_SFERN_OPP000.AT2	RSN65_SFERN_OPP270.AT2	RSN65_SFERN_OPP-UP.AT2
1729	81	35.54	7.1	13.7	6.61	38.97	529.09	Reverse	0.1041785	SRSS	-	1	-	0.2	"San Fernando"	1971	"Pearblossom Pump"	0.25	1	RSN81_SFERN_PPP000.AT2	RSN81_SFERN_PPP270.AT2	RSN81_SFERN_PPPDWN.AT2
1730	83	52.64	6.4	14.3	6.61	52.64	421.44	Reverse	0.07361852	SRSS	-	1	-	0	"San Fernando"	1971	"Puddingstone Dam (Abutment)"	0.25	1	RSN83_SFERN_PUD055.AT2	RSN83_SFERN_PUD325.AT2	RSN83_SFERN_PUDDWN.AT2
1731	89	61.75	3.7	9.5	6.61	63.79	669.48	Reverse	0.05129394	SRSS	-	1	-	0	"San Fernando"	1971	"Tehachapi Pump"	0.25	1	RSN89_SFERN_TEH090.AT2	RSN89_SFERN_TEH180.AT2	RSN89_SFERN_TEHDWN.AT2
1732	91	61.72	7.1	14.3	6.61	61.73	487.23	Reverse	0.05842489	SRSS	-	1	-	0.1	"San Fernando"	1971	"Upland - San Antonio Dam"	0.375	1	RSN91_SFERN_SOD015.AT2	RSN91_SFERN_SOD285.AT2	RSN91_SFERN_SODDWN.AT2
1733	92	68.38	7.2	17.9	6.61	70.23	347.67	Reverse	0.0263496	SRSS	-	1	-	0	"San Fernando"	1971	"Wheeler Ridge - Ground"	0.125	1	RSN92_SFERN_WRP090.AT2	RSN92_SFERN_WRP180.AT2	RSN92_SFERN_WRP-UP.AT2
1734	93	39.45	7.2	21.5	6.61	39.45	298.68	Reverse	0.1012071	SRSS	-	1	-	0.2	"San Fernando"	1971	"Whittier Narrows Dam"	0.125	1	RSN93_SFERN_WND143.AT2	RSN93_SFERN_WND233.AT2	RSN93_SFERN_WNDDWN.AT2
1735	94	61.64	7.3	11.7	6.61	62.23	486	Reverse	0.05471844	SRSS	-	1	-	0	"San Fernando"	1971	"Wrightwood - 6074 Park Dr"	0.25	1	RSN94_SFERN_WTW025.AT2	RSN94_SFERN_WTW295.AT2	RSN94_SFERN_WTWDWN.AT2
1736	12659	36.28	1.5	5.1	4.11	38.02	381.71	strike slip	0.020484393	SRSS	-	1	-	0	"14403732"	2008	"Homeland - Hwy 74 & Sultanas"	0.6375	1	RSN12659_14403732_13924360.AT2	RSN12659_14403732_13924090.AT2	RSN12659_14403732_13924-UP.AT2
1737	213	34.66	6.7	10.1	5.8	35.68	367.57	strike slip	0.04465891	SRSS	-	1	-	0	"Livermore-01"	1980	"Fremont - Mission San Jose"	0.25	1	RSN213_LIVERMOR_A-FRE075.AT2	RSN213_LIVERMOR_A-FRE345.AT2	RSN213_LIVERMOR_A-FRE-UP.AT2
1738	593	32.56	5.4	13.6	5.99	36.97	297.71	Reverse Oblique	0.09201652	SRSS	-	1	-	0.1	"Whittier Narrows-01"	1987	"Arleta - Nordhoff Fire Sta"	0.2875	1	RSN593_WHITTIER.A_A-ARL180.AT2	RSN593_WHITTIER.A_A-ARL270.AT2	RSN593_WHITTIER.A_A-ARL-UP.AT2
1739	617	35.04	3.9	9.2	5.99	37.92	367.54	Reverse Oblique	0.0787121	SRSS	-	1	-	0.1	"Whittier Narrows-01"	1987	"Featherly Park - Maint"	0.75	1	RSN617_WHITTIER.A_A-FEA000.AT2	RSN617_WHITTIER.A_A-FEA090.AT2	RSN617_WHITTIER.A_A-FEA-UP.AT2
1740	618	36.69	9.9	18.2	5.99	39.45	270.54	Reverse Oblique	0.07132251	SRSS	-	1	-	0.1	"Whittier Narrows-01"	1987	"Fountain Valley - Euclid"	0.6	1	RSN618_WHITTIER.A_A-EUC022.AT2	RSN618_WHITTIER.A_A-EUC292.AT2	RSN618_WHITTIER.A_A-EUC-UP.AT2
1741	631	32.11	5.6	11.6	5.99	35.23	740.05	Reverse Oblique	0.03788649	SRSS	-	1	-	0	"Whittier Narrows-01"	1987	"LA - Chalon Rd"	0.4	1	RSN631_WHITTIER.A_A-CHL030.AT2	RSN631_WHITTIER.A_A-CHL120.AT2	RSN631_WHITTIER.A_A-CHL-UP.AT2
1742	644	34.1	15.6	24.9	5.99	37.05	230	Reverse Oblique	0.0526229	SRSS	-	1	-	0.1	"Whittier Narrows-01"	1987	"LB - Harbor Admin FF"	0.1125	1	RSN644_WHITTIER.A_A-HAR000.AT2	RSN644_WHITTIER.A_A-HAR090.AT2	RSN644_WHITTIER.A_A-HAR-UP.AT2
1743	661	32.36	4.9	11.5	5.99	36.79	569.84	Reverse Oblique	0.09590973	SRSS	-	1	-	0.1	"Whittier Narrows-01"	1987	"Mill Creek_ Angeles Nat For"	0.6	1	RSN661_WHITTIER.A_A-ANG000.AT2	RSN661_WHITTIER.A_A-ANG090.AT2	RSN661_WHITTIER.A_A-ANG-UP.AT2
1744	671	31.59	4.3	11.3	5.99	36.12	508.08	Reverse Oblique	0.1582728	SRSS	-	1	-	0.2	"Whittier Narrows-01"	1987	"Pacoima Kagel Canyon"	0.1625	1	RSN671_WHITTIER.A_A-PKC000.AT2	RSN671_WHITTIER.A_A-PKC090.AT2	RSN671_WHITTIER.A_A-PKC-UP.AT2
1745	672	31.8	6.2	10.4	5.99	36.29	323.76	Reverse Oblique	0.1216134	SRSS	-	1	-	0.2	"Whittier Narrows-01"	1987	"Pacoima Kagel Canyon USC"	0.32	1	RSN672_WHITTIER.A_A-KAG045.AT2	RSN672_WHITTIER.A_A-KAG315.AT2	RSN672_WHITTIER.A_A-KAG-UP.AT2
1746	673	32.13	5.9	12.6	5.99	36.55	318.16	Reverse Oblique	0.09698117	SRSS	-	1	-	0.2	"Whittier Narrows-01"	1987	"Panorama City - Roscoe"	0.3	1	RSN673_WHITTIER.A_A-RO2090.AT2	RSN673_WHITTIER.A_A-RO2180.AT2	RSN673_WHITTIER.A_A-RO2-UP.AT2
1747	693	32.8	7.7	14.1	5.99	35.86	385.87	Reverse Oblique	0.03405376	SRSS	-	1	-	0	"Whittier Narrows-01"	1987	"Santa Monica - Second St"	0.1	1	RSN693_WHITTIER.A_A-SEC205.AT2	RSN693_WHITTIER.A_A-SEC295.AT2	RSN693_WHITTIER.A_A-SEC-UP.AT2
1748	702	33.07	15.8	27.9	5.99	36.11	289.04	Reverse Oblique	0.0308512	SRSS	-	1	-	0	"Whittier Narrows-01"	1987	"Torrance - W 226th St"	0.4	1	RSN702_WHITTIER.A_A-TOR090.AT2	RSN702_WHITTIER.A_A-TOR180.AT2	RSN702_WHITTIER.A_A-TOR-UP.AT2
1749	1649	37.63	1.2	4.4	5.61	39.81	996.43	Reverse	0.0979348	SRSS	-	1	-	0	"Sierra Madre"	1991	"Vasquez Rocks Park"	0.8	1	RSN1649_SMADRE_VAS000.AT2	RSN1649_SMADRE_VAS090.AT2	RSN1649_SMADRE_VAS-UP.AT2
1750	1705	36.3	7	15.6	5.28	37.93	301	Reverse	0.02345622	SRSS	-	1	-	0	"Northridge-06"	1994	"LA - 116th St School"	1.2	1	RSN1705_NORTH392_116090.AT2	RSN1705_NORTH392_116360.AT2	-----
1751	1719	35.68	4.5	10.5	5.28	37.33	349.54	Reverse	0.04379087	SRSS	-	1	-	0	"Northridge-06"	1994	"Malibu - Point Dume Sch"	0.8	1	RSN1719_NORTH392_MAL090.AT2	RSN1719_NORTH392_MAL180.AT2	-----
1752	2003	39.73	12.6	40.7	5.31	39.95	231.23	strike slip	0.07869972	SRSS	-	1	-	0	"CA/Baja Border Area"	2002	"Calexico Fire Station"	0.104	1	RSN2003_CABAJA_CXO090.AT2	RSN2003_CABAJA_CXO360.AT2	RSN2003_CABAJA_CXO-UP.AT2
1753	2159	38.33	7.5	10.8	5.9	38.87	427.73	Reverse	0.03142844	SRSS	-	1	-	0	"Chi-Chi_ Taiwan-02"	1999	"CHY024"	0.375	1	RSN2159_CHICHI.02_CHY024N.AT2	RSN2159_CHICHI.02_CHY024E.AT2	RSN2159_CHICHI.02_CHY024V.AT2
1754	2228	36.29	7.5	13.2	5.9	39.83	626.43	Reverse	0.02048731	SRSS	-	1	-	0	"Chi-Chi_ Taiwan-02"	1999	"HWA020"	0.375	1	RSN2228_CHICHI.02_HWA020N.AT2	RSN2228_CHICHI.02_HWA020E.AT2	RSN2228_CHICHI.02_HWA020V.AT2
1755	2259	36.15	8.1	15.2	5.9	39.71	529.54	Reverse	0.04741086	SRSS	-	1	-	0	"Chi-Chi_ Taiwan-02"	1999	"HWA058"	0.375	1	RSN2259_CHICHI.02_HWA058N.AT2	RSN2259_CHICHI.02_HWA058E.AT2	RSN2259_CHICHI.02_HWA058V.AT2
1756	2372	37.69	5.8	11.5	5.9	38.25	579.1	Reverse	0.08221208	SRSS	-	1	-	0.1	"Chi-Chi_ Taiwan-02"	1999	"TCU052"	0.375	1	RSN2372_CHICHI.02_TCU052N.AT2	RSN2372_CHICHI.02_TCU052E.AT2	RSN2372_CHICHI.02_TCU052V.AT2
1757	2415	38.23	7.8	12	5.9	38.78	493.09	Reverse	0.0300753	SRSS	-	1	-	0	"Chi-Chi_ Taiwan-02"	1999	"TCU116"	0.375	1	RSN2415_CHICHI.02_TCU116N.AT2	RSN2415_CHICHI.02_TCU116E.AT2	RSN2415_CHICHI.02_TCU116V.AT2
1758	2419	36.23	10.2	17.7	5.9	36.8	459.34	Reverse	0.0538036	SRSS	-	1	-	0	"Chi-Chi_ Taiwan-02"	1999	"TCU120"	0.375	1	RSN2419_CHICHI.02_TCU120N.AT2	RSN2419_CHICHI.02_TCU120E.AT2	RSN2419_CHICHI.02_TCU120V.AT2
1759	2420	36.07	6.1	10.6	5.9	36.65	475.46	Reverse	0.07589383	SRSS	-	1	-	0	"Chi-Chi_ Taiwan-02"	1999	"TCU122"	0.375	1	RSN2420_CHICHI.02_TCU122N.AT2	RSN2420_CHICHI.02_TCU122E.AT2	RSN2420_CHICHI.02_TCU122V.AT2
1760	2427	36.72	7.9	13.3	5.9	37.29	652.85	Reverse	0.03819756	SRSS	-	1	-	0	"Chi-Chi_ Taiwan-02"	1999	"TCU138"	0.375	1	RSN2427_CHICHI.02_TCU138N.AT2	RSN2427_CHICHI.02_TCU138W.AT2	RSN2427_CHICHI.02_TCU138V.AT2
1761	3727	34.52	5	13.1	5.27	36.22	569.84	Reverse Oblique	0.03383169	SRSS	-	1	-	0	"Whittier Narrows-02"	1987	"Mill Creek_ Angeles Nat For"	0.5	1	RSN3727_WHITTIER.B_B-ANG000.AT2	RSN3727_WHITTIER.B_B-ANG090.AT2	RSN3727_WHITTIER.B_B-ANG-UP.AT2
1762	3731	34.22	4.8	9.5	5.27	36.79	323.76	Reverse Oblique	0.05735659	SRSS	-	1	-	0	"Whittier Narrows-02"	1987	"Pacoima Kagel Canyon USC"	0.4125	1	RSN3731_WHITTIER.B_B-KAG045.AT2	RSN3731_WHITTIER.B_B-KAG315.AT2	RSN3731_WHITTIER.B_B-KAG-UP.AT2
1763	3732	34.36	8.2	12.3	5.27	37.02	318.16	Reverse Oblique	0.03211578	SRSS	-	1	-	0	"Whittier Narrows-02"	1987	"Panorama City - Roscoe"	0.5	1	RSN3732_WHITTIER.B_B-RO2090.AT2	RSN3732_WHITTIER.B_B-RO2180.AT2	RSN3732_WHITTIER.B_B-RO2-UP.AT2
1764	3737	32.61	5.7	12.4	5.27	35.33	320.93	Reverse Oblique	0.09570414	SRSS	-	1	-	0	"Whittier Narrows-02"	1987	"Sun Valley - Roscoe Blvd"	0.175	1	RSN3737_WHITTIER.B_B-RO3000.AT2	RSN3737_WHITTIER.B_B-RO3090.AT2	RSN3737_WHITTIER.B_B-RO3-UP.AT2
1765	4366	35.83	9.9	20.8	5.5	36.08	492	Normal	0.07314211	SRSS	-	1	-	0.1	"Umbria Marche (aftershock 1)_ Italy"	1997	"Gubbio-Piana"	0.25	1	RSN4366_UBMARCHE.P_E-GBP000.AT2	RSN4366_UBMARCHE.P_E-GBP090.AT2	RSN4366_UBMARCHE.P_E-GBP-UP.AT2
1766	8693	36.28	7.2	14.1	5.45	36.53	437	strike slip	0.02256708	SRSS	-	1	-	0	"40204628"	2007	"Foothills Park"	0.2375	1	RSN8693_40204628_NCJFPHNN.AT2	RSN8693_40204628_NCJFPHNE.AT2	RSN8693_40204628_NCJFPHNZ.AT2
1767	8755	36.78	3.9	14.4	5.39	38.81	349.43	Reverse Oblique	0.10118531	SRSS	-	1	-	0.1	"14383980"	2008	"LA - Obregon Park"	0.275	1	RSN8755_14383980_24400HLN.AT2	RSN8755_14383980_24400HLE.AT2	RSN8755_14383980_24400HLZ.AT2
1768	8768	32.97	2.7	9.7	5.39	36.88	500	Reverse Oblique	0.048299372	SRSS	-	1	-	0	"14383980"	2008	"Mt. Baldy Ranger Station"	0.275	1	RSN8768_14383980_CIBFSHNN.AT2	RSN8768_14383980_CIBFSHNE.AT2	RSN8768_14383980_CIBFSHNZ.AT2
1769	8774	36.62	10.7	24.6	5.39	38.9	399	Reverse Oblique	0.055163934	SRSS	-	1	-	0	"14383980"	2008	"Caltech Athenaeum Cellar"	0.275	1	RSN8774_14383980_CICACHNN.AT2	RSN8774_14383980_CICACHNE.AT2	RSN8774_14383980_CICACHNZ.AT2
1770	8794	32.42	1.9	12.5	5.39	36.23	335.43	Reverse Oblique	0.052877187	SRSS	-	1	-	0	"14383980"	2008	"Fontana_ Arrow Hwy and Bennett"	0.4	1	RSN8794_14383980_CIFONHNN.AT2	RSN8794_14383980_CIFONHNE.AT2	RSN8794_14383980_CIFONHNZ.AT2
1771	8797	37.12	3.9	16.8	5.39	39.35	366.77	Reverse Oblique	0.16580078	SRSS	-	1	-	0.1	"14383980"	2008	"Geol. Surv. Anal."	0.225	1	RSN8797_14383980_CIGSAHNN.AT2	RSN8797_14383980_CIGSAHNE.AT2	RSN8797_14383980_CIGSAHNZ.AT2
1772	8804	35.9	11.8	27.6	5.39	38.33	383.09	Reverse Oblique	0.026899214	SRSS	-	1	-	0	"14383980"	2008	"Kinemetrics"	0.25	1	RSN8804_14383980_CIKIKHNN.AT2	RSN8804_14383980_CIKIKHNE.AT2	RSN8804_14383980_CIKIKHNZ.AT2
1773	8842	33.55	5.3	10.8	5.39	36.83	355.87	Reverse Oblique	0.065921411	SRSS	-	1	-	0	"14383980"	2008	"Riverside"	0.3	1	RSN8842_14383980_CIRVRHNN.AT2	RSN8842_14383980_CIRVRHNE.AT2	RSN8842_14383980_CIRVRHNZ.AT2
1774	8893	36.08	7.8	24.1	5.39	38.14	257.33	Reverse Oblique	0.099298448	SRSS	-	1	-	0	"14383980"	2008	"Long Beach - Artesia & Orange"	0.075	1	RSN8893_14383980_14872360.AT2	RSN8893_14383980_14872090.AT2	RSN8893_14383980_14872-UP.AT2
1775	8900	32.81	3.7	14.8	5.39	36.58	329.24	Reverse Oblique	0.044361767	SRSS	-	1	-	0	"14383980"	2008	"Fontana - Arrow & Sierra"	0.1	1	RSN8900_14383980_23912360.AT2	RSN8900_14383980_23912090.AT2	RSN8900_14383980_23912-UP.AT2
1776	8936	38.01	5	14.6	5.39	39.97	382.16	Reverse Oblique	0.027435999	SRSS	-	1	-	0	"14383980"	2008	"Corona Del Mar - Oasis Senior Center"	0.075	1	RSN8936_14383980_U5285360.AT2	RSN8936_14383980_U5285090.AT2	RSN8936_14383980_U5285-UP.AT2
1777	8937	34.4	6.5	22.6	5.39	36.56	325.62	Reverse Oblique	0.043688181	SRSS	-	1	-	0	"14383980"	2008	"Costa Mesa; Fire Station 4 Placentia Ave; 1-story; ground level"	0.1	1	RSN8937_14383980_U5286360.AT2	RSN8937_14383980_U5286090.AT2	RSN8937_14383980_U5286-UP.AT2
1778	9051	36.42	5	14.9	5.2	39.75	338.28	strike slip	0.10779062	SRSS	-	1	-	0.1	"14151344"	2005	"Mirage"	0.0625	1	RSN9051_14151344_CIMGEHLN.AT2	RSN9051_14151344_CIMGEHLE.AT2	RSN9051_14151344_CIMGEHLZ.AT2
1779	9074	31.33	6	13.8	5.2	35.15	408.2	strike slip	0.039017125	SRSS	-	1	-	0	"14151344"	2005	"Palm Springs Desert Museum"	0.2625	1	RSN9074_14151344_CIPSDHHN.AT2	RSN9074_14151344_CIPSDHHE.AT2	RSN9074_14151344_CIPSDHHZ.AT2
1780	186	35.64	12	26.4	6.53	36.92	212	strike slip	0.1096457	SRSS	-	1	-	0.2	"Imperial Valley-06"	1979	"Niland Fire Station"	0.075	1	RSN186_IMPVALL.H_H-NIL090.AT2	RSN186_IMPVALL.H_H-NIL360.AT2	RSN186_IMPVALL.H_H-NIL-UP.AT2
1781	751	35.28	8.2	17.4	6.93	35.49	571.99	Reverse Oblique	0.06808079	SRSS	-	1	-	0.2	"Loma Prieta"	1989	"Calaveras Reservoir"	0.084	1	RSN751_LOMAP_CLR090.AT2	RSN751_LOMAP_CLR180.AT2	RSN751_LOMAP_CLR-UP.AT2
1782	757	35.31	11	24.8	6.93	35.52	238.06	Reverse Oblique	0.1269415	SRSS	-	1	-	0.3	"Loma Prieta"	1989	"Dumbarton Bridge West End FF"	0.125	1	RSN757_LOMAP_DUMB267.AT2	RSN757_LOMAP_DUMB357.AT2	RSN757_LOMAP_DUMB-UP.AT2
1783	761	39.66	7.2	17.9	6.93	39.85	284.79	Reverse Oblique	0.191732	SRSS	-	1	-	0.3	"Loma Prieta"	1989	"Fremont - Emerson Court"	0.1125	1	RSN761_LOMAP_FMS090.AT2	RSN761_LOMAP_FMS180.AT2	RSN761_LOMAP_FMS-UP.AT2
1784	762	39.32	8.5	18.2	6.93	39.51	367.57	Reverse Oblique	0.1265235	SRSS	-	1	-	0.3	"Loma Prieta"	1989	"Fremont - Mission San Jose"	0.1	1	RSN762_LOMAP_FRE000.AT2	RSN762_LOMAP_FRE090.AT2	RSN762_LOMAP_FRE-UP.AT2
1785	884	36.15	26.2	38.9	7.28	36.15	312.47	strike slip	0.07562214	SRSS	-	1	-	0.4	"Landers"	1992	"Palm Springs Airport"	0.07	1	RSN884_LANDERS_PSA000.AT2	RSN884_LANDERS_PSA090.AT2	RSN884_LANDERS_PSA-UP.AT2
1786	942	35.66	9.8	21.2	6.69	36.77	549.75	Reverse	0.1010469	SRSS	-	1	-	0.2	"Northridge-01"	1994	"Alhambra - Fremont School"	0.24	1	RSN942_NORTHR_ALH090.AT2	RSN942_NORTHR_ALH360.AT2	RSN942_NORTHR_ALH-UP.AT2
1787	945	37.67	8.9	15.5	6.69	38	349.6	Reverse	0.04417394	SRSS	-	1	-	0.1	"Northridge-01"	1994	"Anaverde Valley - City R"	0.2	1	RSN945_NORTHR_ANA090.AT2	RSN945_NORTHR_ANA180.AT2	RSN945_NORTHR_ANA-UP.AT2
1788	947	39.41	9.8	17.8	6.69	39.73	330.5	Reverse	0.09085637	SRSS	-	1	-	0.2	"Northridge-01"	1994	"Arcadia - Arcadia Av"	0.2875	1	RSN947_NORTHR_ARC172.AT2	RSN947_NORTHR_ARC262.AT2	RSN947_NORTHR_ARC-UP.AT2
1789	971	36.2	6.8	11.7	6.69	36.55	326.19	Reverse	0.1548678	SRSS	-	1	-	0.2	"Northridge-01"	1994	"Elizabeth Lake"	0.16	1	RSN971_NORTHR_ELL090.AT2	RSN971_NORTHR_ELL180.AT2	RSN971_NORTHR_ELL-UP.AT2
1790	990	35.03	6.1	11.9	6.69	36.62	365.22	Reverse	0.2631461	SRSS	-	1	-	1.1	"Northridge-01"	1994	"LA - City Terrace"	0.2	1	RSN990_NORTHR_LAC090.AT2	RSN990_NORTHR_LAC180.AT2	RSN990_NORTHR_LAC-UP.AT2
1791	992	33.33	8.4	15.5	6.69	36.75	283.14	Reverse	0.1185167	SRSS	-	1	-	0.3	"Northridge-01"	1994	"LA - E Vernon Ave"	0.25	1	RSN992_NORTHR_VER090.AT2	RSN992_NORTHR_VER180.AT2	RSN992_NORTHR_VER-UP.AT2
1792	999	35.43	5.7	11.3	6.69	37.36	349.43	Reverse	0.3546374	SRSS	-	1	-	1.4	"Northridge-01"	1994	"LA - Obregon Park"	0.9	1	RSN999_NORTHR_OBR090.AT2	RSN999_NORTHR_OBR360.AT2	RSN999_NORTHR_OBR-UP.AT2
1793	1019	35.46	8.4	16	6.69	35.81	425.34	Reverse	0.0864993	SRSS	-	1	-	0.2	"Northridge-01"	1994	"Lake Hughes #1"	0.12	1	RSN1019_NORTHR_L01000.AT2	RSN1019_NORTHR_L01090.AT2	RSN1019_NORTHR_L01-UP.AT2
1794	1026	34.31	14.4	23.3	6.69	39.91	311.86	Reverse	0.08135629	SRSS	-	1	-	0.2	"Northridge-01"	1994	"Lawndale - Osage Ave"	0.1625	1	RSN1026_NORTHR_LOA092.AT2	RSN1026_NORTHR_LOA182.AT2	RSN1026_NORTHR_LOA-UP.AT2
1795	1027	36.86	5.4	12.4	6.69	37.19	499.31	Reverse	0.08892154	SRSS	-	1	-	0.1	"Northridge-01"	1994	"Leona Valley #1"	0.2	1	RSN1027_NORTHR_LV1000.AT2	RSN1027_NORTHR_LV1090.AT2	RSN1027_NORTHR_LV1-UP.AT2
1796	1028	36.9	6	13.5	6.69	37.24	435.64	Reverse	0.09109675	SRSS	-	1	-	0.1	"Northridge-01"	1994	"Leona Valley #2"	0.2	1	RSN1028_NORTHR_LV2000.AT2	RSN1028_NORTHR_LV2090.AT2	RSN1028_NORTHR_LV2-UP.AT2
1797	1029	37	5.8	13.5	6.69	37.33	499.31	Reverse	0.08421679	SRSS	-	1	-	0.1	"Northridge-01"	1994	"Leona Valley #3"	0.2	1	RSN1029_NORTHR_LV3000.AT2	RSN1029_NORTHR_LV3090.AT2	RSN1029_NORTHR_LV3-UP.AT2
1798	1030	37.23	6.7	14.7	6.69	37.57	421.46	Reverse	0.07911559	SRSS	-	1	-	0.1	"Northridge-01"	1994	"Leona Valley #4"	0.2	1	RSN1030_NORTHR_LV4000.AT2	RSN1030_NORTHR_LV4090.AT2	RSN1030_NORTHR_LV4-UP.AT2
1799	1031	37.47	7.2	16	6.69	37.8	375.22	Reverse	0.1465236	SRSS	-	1	-	0.3	"Northridge-01"	1994	"Leona Valley #5 - Ritter"	0.2	1	RSN1031_NORTHR_LV5000.AT2	RSN1031_NORTHR_LV5090.AT2	RSN1031_NORTHR_LV5-UP.AT2
1800	1032	37.7	5.1	11.6	6.69	38.03	327.44	Reverse	0.1776038	SRSS	-	1	-	0.3	"Northridge-01"	1994	"Leona Valley #6"	0.2	1	RSN1032_NORTHR_LV6090.AT2	RSN1032_NORTHR_LV6360.AT2	RSN1032_NORTHR_LV6-UP.AT2
1801	1035	33.56	9.1	20.4	6.69	39.29	351.57	Reverse	0.1561244	SRSS	-	1	-	0.2	"Northridge-01"	1994	"Manhattan Beach - Manhattan"	0.1625	1	RSN1035_NORTHR_MAN000.AT2	RSN1035_NORTHR_MAN090.AT2	RSN1035_NORTHR_MAN-UP.AT2
1802	1041	35.53	6.8	10.8	6.69	35.88	680.37	Reverse	0.2338834	SRSS	-	1	-	0.3	"Northridge-01"	1994	"Mt Wilson - CIT Seis Sta"	0.5	1	RSN1041_NORTHR_MTW000.AT2	RSN1041_NORTHR_MTW090.AT2	RSN1041_NORTHR_MTW-UP.AT2
1803	1055	35.77	6.2	9.5	6.69	36.12	397.27	Reverse	0.2634424	SRSS	-	1	-	0.7	"Northridge-01"	1994	"Pasadena - N Sierra Madre"	0.5	1	RSN1055_NORTHR_SMV180.AT2	RSN1055_NORTHR_SMV270.AT2	RSN1055_NORTHR_SMV-UP.AT2
1804	1070	38.86	7.3	14.4	6.69	39.31	401.37	Reverse	0.1416791	SRSS	-	1	-	0.5	"Northridge-01"	1994	"San Gabriel - E Grand Ave"	0.1625	1	RSN1070_NORTHR_GRN180.AT2	RSN1070_NORTHR_GRN270.AT2	RSN1070_NORTHR_GRN-UP.AT2
1805	1072	34.55	5.7	12.4	6.69	35.02	379.43	Reverse	0.1161965	SRSS	-	1	-	0.3	"Northridge-01"	1994	"San Marino - SW Academy"	0.6	1	RSN1072_NORTHR_SMA090.AT2	RSN1072_NORTHR_SMA360.AT2	RSN1072_NORTHR_SMA-UP.AT2
1806	1187	38.13	23.6	38.7	7.62	38.13	228.66	Reverse Oblique	0.1524141	SRSS	-	1	-	0.9	"Chi-Chi_ Taiwan"	1999	"CHY015"	0.0375	1	RSN1187_CHICHI_CHY015-N.AT2	RSN1187_CHICHI_CHY015-W.AT2	RSN1187_CHICHI_CHY015-V.AT2
1807	1199	35.43	28.6	43.9	7.62	35.43	192.71	Reverse Oblique	0.08781589	SRSS	-	1	-	0.5	"Chi-Chi_ Taiwan"	1999	"CHY032"	0.0375	1	RSN1199_CHICHI_CHY032-E.AT2	RSN1199_CHICHI_CHY032-N.AT2	RSN1199_CHICHI_CHY032-V.AT2
1808	1211	38.7	20.1	34.5	7.62	39.02	573.04	Reverse Oblique	0.1538398	SRSS	-	1	-	0.4	"Chi-Chi_ Taiwan"	1999	"CHY052"	0.0375	1	RSN1211_CHICHI_CHY052-N.AT2	RSN1211_CHICHI_CHY052-W.AT2	RSN1211_CHICHI_CHY052-V.AT2
1809	1233	36.09	30.1	45.8	7.62	36.09	193.69	Reverse Oblique	0.06229648	SRSS	-	1	-	0.3	"Chi-Chi_ Taiwan"	1999	"CHY082"	0.05	1	RSN1233_CHICHI_CHY082-E.AT2	RSN1233_CHICHI_CHY082-N.AT2	RSN1233_CHICHI_CHY082-V.AT2
1810	1236	37.48	17.4	33.8	7.62	37.48	318.52	Reverse Oblique	0.1511821	SRSS	-	1	-	1	"Chi-Chi_ Taiwan"	1999	"CHY088"	0.05	1	RSN1236_CHICHI_CHY088-E.AT2	RSN1236_CHICHI_CHY088-N.AT2	RSN1236_CHICHI_CHY088-V.AT2
1811	1245	36.06	21.7	36.2	7.62	37.72	804.36	Reverse Oblique	0.04137836	SRSS	-	1	-	0.1	"Chi-Chi_ Taiwan"	1999	"CHY102"	0.05	1	RSN1245_CHICHI_CHY102-E.AT2	RSN1245_CHICHI_CHY102-N.AT2	RSN1245_CHICHI_CHY102-V.AT2
1812	1350	33.27	8.7	18.4	7.62	38.82	665.2	Reverse Oblique	0.1989624	SRSS	-	1	-	0.7	"Chi-Chi_ Taiwan"	1999	"ILA067"	0.0375	1	RSN1350_CHICHI_ILA067-E.AT2	RSN1350_CHICHI_ILA067-N.AT2	RSN1350_CHICHI_ILA067-V.AT2
1813	1594	30.77	24.1	37	7.62	36.7	665.2	Reverse Oblique	0.02894106	SRSS	-	1	-	0.1	"Chi-Chi_ Taiwan"	1999	"TTN051"	0.025	1	RSN1594_CHICHI_TTN051-E.AT2	RSN1594_CHICHI_TTN051-N.AT2	RSN1594_CHICHI_TTN051-V.AT2
1814	3751	33.23	8.3	14.7	7.01	35.22	459.04	Reverse	0.1525399	SRSS	-	1	-	0.5	"Cape Mendocino"	1992	"South Bay Union School"	0.1875	1	RSN3751_CAPEMEND_SBH270.AT2	RSN3751_CAPEMEND_SBH360.AT2	RSN3751_CAPEMEND_SBH-UP.AT2
1815	3758	36.93	26.2	38.7	7.28	36.93	333.89	strike slip	0.1003222	SRSS	-	1	-	0.5	"Landers"	1992	"Thousand Palms Post Office"	0.1125	1	RSN3758_LANDERS_TPP045.AT2	RSN3758_LANDERS_TPP135.AT2	RSN3758_LANDERS_TPP-UP.AT2
1816	3884	36.32	10.4	20.6	6.61	36.33	409.29	strike slip	0.2607513	SRSS	-	1	-	1.3	"Tottori_ Japan"	2000	"HRS021"	0.0375	1	RSN3884_TOTTORI_HRS021NS.AT2	RSN3884_TOTTORI_HRS021EW.AT2	RSN3884_TOTTORI_HRS021UD.AT2
1817	3963	35.15	6.3	16.8	6.61	35.16	352.65	strike slip	0.263467	SRSS	-	1	-	0.7	"Tottori_ Japan"	2000	"TTR006"	0.02875	1	RSN3963_TOTTORI_TTR006NS.AT2	RSN3963_TOTTORI_TTR006EW.AT2	RSN3963_TOTTORI_TTR006UD.AT2
1818	4227	39.17	6.2	13.8	6.63	39.37	653.28	Reverse	0.1345046	SRSS	-	1	-	0.4	"Niigata_ Japan"	2004	"NIGH10"	0.05375	1	RSN4227_NIIGATA_NIGH10NS.AT2	RSN4227_NIIGATA_NIGH10EW.AT2	RSN4227_NIIGATA_NIGH10UD.AT2
1819	4230	36.76	11.4	40.3	6.63	39.43	461.1	Reverse	0.08557977	SRSS	-	1	-	0.1	"Niigata_ Japan"	2004	"NIGH13"	0.025	1	RSN4230_NIIGATA_NIGH13NS.AT2	RSN4230_NIIGATA_NIGH13EW.AT2	RSN4230_NIIGATA_NIGH13UD.AT2
1820	4851	34.95	15	27.1	6.8	36.73	572.37	Reverse	0.07923231	SRSS	-	1	-	0.1	"Chuetsu-oki_ Japan"	2007	"Joetsu Itakuraku needle"	0.075	1	RSN4851_CHUETSU_65017NS.AT2	RSN4851_CHUETSU_65017EW.AT2	RSN4851_CHUETSU_65017UD.AT2
1821	4854	35.79	7	21.1	6.8	35.93	570.62	Reverse	0.1892944	SRSS	-	1	-	0.3	"Chuetsu-oki_ Japan"	2007	"Nadachiku Joetsu City"	0.1	1	RSN4854_CHUETSU_65020NS.AT2	RSN4854_CHUETSU_65020EW.AT2	RSN4854_CHUETSU_65020UD.AT2
1822	4887	36.62	4.7	16.1	6.8	36.79	561.59	Reverse	0.1224474	SRSS	-	1	-	0.4	"Chuetsu-oki_ Japan"	2007	"Joetsu Nakanomata"	0.075	1	RSN4887_CHUETSU_6CB61NS.AT2	RSN4887_CHUETSU_6CB61EW.AT2	RSN4887_CHUETSU_6CB61UD.AT2
1823	5266	32.93	10.4	29.5	6.8	37.16	331.63	Reverse	0.1314273	SRSS	-	1	-	0.3	"Chuetsu-oki_ Japan"	2007	"NIG020"	0.025	1	RSN5266_CHUETSU_NIG020NS.AT2	RSN5266_CHUETSU_NIG020EW.AT2	RSN5266_CHUETSU_NIG020UD.AT2
1824	5269	31.47	9.3	33.7	6.8	35.88	654.76	Reverse	0.04918392	SRSS	-	1	-	0	"Chuetsu-oki_ Japan"	2007	"NIG023"	0.0375	1	RSN5269_CHUETSU_NIG023NS.AT2	RSN5269_CHUETSU_NIG023EW.AT2	RSN5269_CHUETSU_NIG023UD.AT2
1825	5280	30.53	11.8	27.6	6.8	35.05	493.27	Reverse	0.1533601	SRSS	-	1	-	0.6	"Chuetsu-oki_ Japan"	2007	"NIGH06"	0.05	1	RSN5280_CHUETSU_NIGH06NS.AT2	RSN5280_CHUETSU_NIGH06EW.AT2	RSN5280_CHUETSU_NIGH06UD.AT2
1826	5282	32.6	10.1	22.2	6.8	36.87	462.93	Reverse	0.123876	SRSS	-	1	-	0.2	"Chuetsu-oki_ Japan"	2007	"NIGH09"	0.1	1	RSN5282_CHUETSU_NIGH09NS.AT2	RSN5282_CHUETSU_NIGH09EW.AT2	RSN5282_CHUETSU_NIGH09UD.AT2
1827	5285	35.41	6.5	14.4	6.8	39.38	564.25	Reverse	0.1996079	SRSS	-	1	-	0.2	"Chuetsu-oki_ Japan"	2007	"NIGH12"	0.0375	1	RSN5285_CHUETSU_NIGH12NS.AT2	RSN5285_CHUETSU_NIGH12EW.AT2	RSN5285_CHUETSU_NIGH12UD.AT2
1828	5483	37.45	14.1	25.9	6.9	39.41	829.46	Reverse	0.06646084	SRSS	-	1	-	0.2	"Iwate_ Japan"	2008	"AKTH05"	0.0375	1	RSN5483_IWATE_AKTH05NS.AT2	RSN5483_IWATE_AKTH05EW.AT2	RSN5483_IWATE_AKTH05UD.AT2
1829	5622	36.75	11.5	30.3	6.9	37.58	314.6	Reverse	0.09922381	SRSS	-	1	-	0.2	"Iwate_ Japan"	2008	"IWT014"	0.075	1	RSN5622_IWATE_IWT014NS.AT2	RSN5622_IWATE_IWT014EW.AT2	RSN5622_IWATE_IWT014UD.AT2
1830	5632	35.31	10.7	26.4	6.9	37.39	442.61	Reverse	0.1092751	SRSS	-	1	-	0.2	"Iwate_ Japan"	2008	"IWT025"	0.025	1	RSN5632_IWATE_IWT025NS.AT2	RSN5632_IWATE_IWT025EW.AT2	RSN5632_IWATE_IWT025UD.AT2
1831	5637	38.05	11.3	23	6.9	38.06	429.2	Reverse	0.1794262	SRSS	-	1	-	0.8	"Iwate_ Japan"	2008	"IWTH05"	0.025	1	RSN5637_IWATE_IWTH05NS.AT2	RSN5637_IWATE_IWTH05EW.AT2	RSN5637_IWATE_IWTH05UD.AT2
1832	5745	36.92	11.1	47.9	6.9	38.91	365.59	Reverse	0.08224072	SRSS	-	1	-	0.1	"Iwate_ Japan"	2008	"YMT002"	0.025	1	RSN5745_IWATE_YMT002NS.AT2	RSN5745_IWATE_YMT002EW.AT2	RSN5745_IWATE_YMT002UD.AT2
1833	5760	34.61	10.4	50.6	6.9	36.73	410.57	Reverse	0.0888447	SRSS	-	1	-	0.1	"Iwate_ Japan"	2008	"YMT017"	0.0375	1	RSN5760_IWATE_YMT017NS.AT2	RSN5760_IWATE_YMT017EW.AT2	RSN5760_IWATE_YMT017UD.AT2
1834	5779	36.33	16.2	29.1	6.9	36.34	539.87	Reverse	0.1616965	SRSS	-	1	-	0.2	"Iwate_ Japan"	2008	"Sanbongi Osaki City"	0.0875	1	RSN5779_IWATE_54013NS.AT2	RSN5779_IWATE_54013EW.AT2	RSN5779_IWATE_54013UD.AT2
1835	5781	38.04	6.8	14.1	6.9	38.04	278.35	Reverse	0.3528145	SRSS	-	1	-	1.8	"Iwate_ Japan"	2008	"Misato_ Miyagi Kitaura - A"	0.05	1	RSN5781_IWATE_54019NS.AT2	RSN5781_IWATE_54019EW.AT2	RSN5781_IWATE_54019UD.AT2
1836	5784	35.11	16.6	30.7	6.9	35.12	303.6	Reverse	0.1052751	SRSS	-	1	-	0.7	"Iwate_ Japan"	2008	"Sake City"	0.05	1	RSN5784_IWATE_54031NS.AT2	RSN5784_IWATE_54031EW.AT2	RSN5784_IWATE_54031UD.AT2
1837	5785	38.95	13.2	27.4	6.9	38.96	274.23	Reverse	0.1629423	SRSS	-	1	-	0.6	"Iwate_ Japan"	2008	"Yoneyamacho Tome City"	0.2375	1	RSN5785_IWATE_54036NS.AT2	RSN5785_IWATE_54036EW.AT2	RSN5785_IWATE_54036UD.AT2
1838	5801	34.76	19.1	26.1	6.9	36.87	325.79	Reverse	0.1449378	SRSS	-	1	-	0.7	"Iwate_ Japan"	2008	"Hirakamachi Asamai Yokote"	0.1625	1	RSN5801_IWATE_55442NS.AT2	RSN5801_IWATE_55442EW.AT2	RSN5801_IWATE_55442UD.AT2
1839	5808	37.08	8.4	19.2	6.9	39.06	317.41	Reverse	0.1181489	SRSS	-	1	-	0.2	"Iwate_ Japan"	2008	"Ugo Town - Nishimonai"	0.2	1	RSN5808_IWATE_55463NS.AT2	RSN5808_IWATE_55463EW.AT2	RSN5808_IWATE_55463UD.AT2
1840	5817	37.72	14.9	34.4	6.9	37.73	284.45	Reverse	0.1568117	SRSS	-	1	-	0.8	"Iwate_ Japan"	2008	"Tome City_ Nakadacho"	0.1	1	RSN5817_IWATE_48A51NS.AT2	RSN5817_IWATE_48A51EW.AT2	RSN5817_IWATE_48A51UD.AT2
1841	6005	36.15	16.4	60.7	7.2	36.52	202.89	strike slip	0.1887665	SRSS	-	1	-	1	"El Mayor-Cucapah_ Mexico"	2010	"Holtville Post Office"	0.075	1	RSN6005_SIERRA.MEX_HVP360.AT2	RSN6005_SIERRA.MEX_HVP090.AT2	RSN6005_SIERRA.MEX_HVP-UP.AT2
1842	6933	33.54	15.1	25.5	7	35.23	342.7	strike slip	0.06775048	SRSS	-	1	-	0.1	"Darfield_ New Zealand"	2010	"MAYC"	0.175	1	RSN6933_DARFIELD_MAYCN14E.AT2	RSN6933_DARFIELD_MAYCN76W.AT2	RSN6933_DARFIELD_MAYCUP.AT2
[truncated: 1,748 more rows]
