# Supplementary material for: Significant duration prediction of seismic ground motions using machine learning algorithms
Source: PLoS One. 2024 Feb 28;19(2):e0299639. doi: 10.1371/journal.pone.0299639 (PMC10901361; doi:10.1371/journal.pone.0299639)
Supplement: S1 File — (ZIP) [file pone.0299639.s001.zip › Test(5-75%Duration).csv]

Magnitude	Rrup (km)	Vs30 (m/sec)	Ztor	Reverse	Reverse Oblique	strike slip	Normal	Normal Oblique	5-75% Duration (sec)
5.8	40.06	278.32	4.096474094	0	0	0	1	0	6.1
6.05	19.53	398.42	8.649901734	1	0	0	0	0	2
6.3	22.92	638.39	12.69960629	0	0	0	1	0	10.3
6.69	30.7	366.71	10.13161389	1	0	0	0	0	5.8
6.8	33.94	288.72	3.079545421	1	0	0	0	0	6.9
6.2	41.54	433.63	19.40305904	1	0	0	0	0	4.7
6.8	24.42	261.55	13.36199087	1	0	0	0	0	12.5
6.2	31.63	538.69	1.377279928	0	0	1	0	0	6.7
6	9.34	466.12	2.955672512	0	0	1	0	0	6
7.62	70.35	481.17	20.02420785	0	1	0	0	0	14.9
7.3	57	275.82	0	1	0	0	0	0	11.1
6.2	30.16	497.22	1.552803916	0	0	1	0	0	6.7
4.2	20.05	272.8	6.635970163	0	0	1	0	0	5.7
5.99	14.5	468.18	14.49553035	0	1	0	0	0	2.5
6.54	25.88	191.14	0	0	0	1	0	0	9.3
5.28	19.26	409.4	12.93501836	1	0	0	0	0	1.5
6.3	49.03	469.64	19.98969735	1	0	0	0	0	13.4
6.8	83.31	220.65	17.22428518	1	0	0	0	0	13.5
6.2	67.37	728.01	11.09569286	1	0	0	0	0	10.4
4.2	8.89	521.55	3.210607419	0	0	1	0	0	1.4
6	12.54	524.69	2.491485501	0	0	1	0	0	3.9
5.99	18.49	339.06	14.50238601	0	1	0	0	0	1.8
5.9	33.14	433.63	6.431135203	1	0	0	0	0	4.9
6.3	87.57	190.57	9.975214283	1	0	0	0	0	25
6.8	28.75	640.14	17.23665861	1	0	0	0	0	12.1
5.5	7.95	519	6.71229469	0	0	0	1	0	1.2
4.45	24.97	389.95	13.84530606	0	0	1	0	0	3.5
6.8	79.54	828.95	17.2362728	1	0	0	0	0	14.8
6.46	70.94	476.64	3.949012535	0	0	1	0	0	11.3
5.28	21.02	269.14	13.92041307	1	0	0	0	0	5.2
5.8	32.74	321.36	14.03321774	0	0	0	1	0	7.4
6.2	68.07	645.72	20.34018928	1	0	0	0	0	8.2
6.3	36.51	212.72	9.978261372	1	0	0	0	0	16.8
5.9	69.64	193.69	6.457089127	1	0	0	0	0	8.9
4.92	55.48	244	15.53714259	0	0	0	0	1	6.9
6.2	74.9	362.03	18.45811204	1	0	0	0	0	6.4
5.99	31.53	321.91	14.49623744	0	1	0	0	0	7.4
6.63	80.16	723.23	4.197987613	1	0	0	0	0	13.5
6.3	85.35	194.47	10.01822839	1	0	0	0	0	23.2
6.61	92.87	445.82	0	0	0	1	0	0	13.9
4.6	32.53	374.34	29.21833157	0	0	1	0	0	2.4
5.9	27.36	268.37	7.506896829	1	0	0	0	0	6.3
6.9	28.08	256	0	0	0	1	0	0	12.6
7.62	47.76	484.97	20.00151744	0	1	0	0	0	21.2
6.3	42.65	677.49	19.99984	1	0	0	0	0	10.6
4.2	15.54	561.96	3.832492661	0	0	1	0	0	3.5
5.9	46.91	559.11	16.45306051	1	0	0	0	0	7.5
4.6	34.58	728.5	9.392443771	0	0	1	0	0	4.4
5.39	26.35	363.11	14.21008093	0	1	0	0	0	2.6
6.2	97.9	569.98	7.658328799	1	0	0	0	0	9.3
4.39	16.25	362.42	4.783471543	0	0	1	0	0	2.8
5.09	12.31	270.41	10.54578589	1	0	0	0	0	2.1
7.51	53.43	384.86	15.3751748	0	0	1	0	0	11
5.8	35.68	367.57	8.470348281	0	0	1	0	0	6.7
6.2	67.58	235.13	25.4616653	1	0	0	0	0	8.2
6.61	80.99	399.72	0	0	0	1	0	0	14.2
6.2	5.55	187	0.576281181	0	1	0	0	0	4.8
4.05	24.02	463.82	10.08565318	0	0	1	0	0	4.4
6.63	67.92	429.71	4.035641213	1	0	0	0	0	11.2
4.11	33.3	371.33	8.712657459	1	0	0	0	0	1.4
7.62	9.34	475.46	0	0	1	0	0	0	21
4.7	16.49	273.99	10.38383359	0	0	1	0	0	7.6
6.3	56.33	505.2	9.973730496	1	0	0	0	0	6.6
6.9	44.86	346.81	12.26772595	1	0	0	0	0	7.6
7.62	87.97	190	19.98429383	0	1	0	0	0	20.2
5.28	22.02	403.72	10.99245196	1	0	0	0	0	1.7
5.39	50.16	394.1	12.37309581	0	1	0	0	0	6.8
6.69	46.74	271.9	17.84341895	1	0	0	0	0	8
6.2	29.23	277.5	1.323971299	0	0	1	0	0	17.7
5.99	22.73	680.37	17.50436803	0	1	0	0	0	4.1
5.99	21.11	315.06	14.50229292	0	1	0	0	0	2.8
6.63	83.09	287.37	4.075291401	1	0	0	0	0	8.6
6.1	21.97	367.84	4.972011665	0	0	1	0	0	4.8
5.99	62.07	436.53	14.51076842	0	1	0	0	0	10.7
7.62	46.2	469.64	19.99293625	0	1	0	0	0	18.9
6.2	42.26	392.67	2.431357645	1	0	0	0	0	10.1
6.9	12.85	512.26	0.716658915	1	0	0	0	0	6.5
6.9	48.24	530.83	0.982191427	1	0	0	0	0	11.1
6.2	31.9	438.19	6.692824516	1	0	0	0	0	3.7
5.45	24.62	286.85	4.25228174	0	0	1	0	0	11.8
7.62	9	671.52	9	0	1	0	0	0	21.8
4.73	48.97	319.92	8.593997906	0	0	1	0	0	2.4
6.4	75.99	551.3	13.50672795	0	0	0	1	0	11.3
4.23	18.15	468.52	13.41080162	0	0	1	0	0	3
4.45	42.14	332.51	13.8757162	0	0	1	0	0	3.6
6.3	34.61	454.55	9.979604201	1	0	0	0	0	8.2
6.36	50.2	251.57	8.926365442	1	0	0	0	0	6
6.8	29.45	334.01	5.295431994	1	0	0	0	0	20.1
6.61	5.86	446.34	0.592199291	0	0	1	0	0	6.3
7.2	72.63	324.5	5.25007619	0	0	1	0	0	7.6
7.51	15.37	281.86	7.160789063	0	0	1	0	0	6.1
5.7	15.89	537.16	5.493996724	0	0	1	0	0	3
5.39	74.33	282.25	13.13633511	0	1	0	0	0	2.9
6.06	64.95	389.95	3.946340077	0	1	0	0	0	9
6.2	65.15	236.19	24.93363993	1	0	0	0	0	10.1
6.88	80	324.2	0	0	0	0	1	0	11.8
6.2	98.65	573.04	19.31825303	1	0	0	0	0	5.1
6.32	60	309.41	12.08664966	1	0	0	0	0	4
5.8	43.47	295.17	4.165093036	0	0	0	1	0	6.1
6.3	40.64	438.19	10.00187482	1	0	0	0	0	7.1
5.27	26.35	308.71	13.36332294	0	1	0	0	0	3.5
7.3	56.36	321.63	0	1	0	0	0	0	11.7
6	4.08	522.74	2.505593742	0	0	1	0	0	1.4
5.28	12.96	282.25	12.50877692	1	0	0	0	0	1.6
7.62	45.89	459.67	20.00505186	0	1	0	0	0	18.9
7.62	53.56	440.5	19.98943471	0	1	0	0	0	12.8
6.2	44.41	428.57	8.895392066	0	0	0	1	0	9.1
6.61	82.08	362.21	0	0	0	1	0	0	14
4.88	21.63	341	15.79267235	0	1	0	0	0	1.2
6.06	52.06	530.89	3.949113825	0	1	0	0	0	5.8
4.2	20.51	282.14	6.597249427	0	0	1	0	0	6.3
6.2	28.49	378.75	1.509171958	0	0	1	0	0	6
5.89	7.99	680.37	1.776513439	0	0	0	1	0	1.5
5.99	16.32	334.69	15.00419941	0	1	0	0	0	3.1
7.62	56.06	373.23	20.00266732	0	1	0	0	0	13.7
7.62	37.72	804.36	11.06683333	0	1	0	0	0	21.7
5.1	13.62	503.83	6.6252849	0	0	0	0	1	2.5
7.62	84.8	299.28	20.03197444	0	1	0	0	0	25.6
6.9	79.97	389.57	8.185255036	1	0	0	0	0	16.1
6.9	34.47	593.12	0.830240929	1	0	0	0	0	11
5.9	71.42	393.77	6.42958008	1	0	0	0	0	20.3
6.19	12.07	333.85	0.491222964	0	0	1	0	0	5.5
4.8	5.67	373.18	4.217202864	0	0	1	0	0	1
6.2	63.81	575.54	22.18303857	1	0	0	0	0	6.7
6.2	67.47	665.2	25.09350514	1	0	0	0	0	11.2
6.5	93.67	308.39	9.665402216	1	0	0	0	0	8.4
7.62	34.18	347.63	8.166780271	0	1	0	0	0	10.7
4.11	20.23	318	11.73296638	0	0	1	0	0	4.9
5.8	41.55	314.88	4.172157715	0	0	0	1	0	4.6
5.9	28.31	267.67	7.494404579	1	0	0	0	0	3.8
6.63	82.76	366.98	14.21536844	1	0	0	0	0	16.6
6.9	59.56	407.86	0	1	0	0	0	0	11.6
6.3	32.46	459.34	10.00385926	1	0	0	0	0	12.6
6.93	76.5	585.23	3.910242959	0	1	0	0	0	6.4
6.5	95.86	309.41	9.580981161	1	0	0	0	0	10.2
5.9	27.12	306.78	7.508049014	1	0	0	0	0	3.2
6.5	95.91	306.78	9.583485796	1	0	0	0	0	7
5.01	10.37	203.22	7.26477116	0	0	1	0	0	1
6.3	83.47	602.63	9.990195193	1	0	0	0	0	6.7
4	7.65	377.93	2.772291471	0	0	1	0	0	3.2
6.9	43.17	540.42	0.929139387	1	0	0	0	0	16.4
5.91	11.03	310.68	0.938509457	1	0	0	0	0	4.8
5.8	42.61	321.63	4.01941538	0	0	0	1	0	5.9
6.2	57.4	459.32	6.052569702	0	0	1	0	0	14.1
6.61	30.19	634.33	16.0343288	1	0	0	0	0	3.6
6.2	49.79	484.97	4.11092447	0	0	1	0	0	15
6.3	25.66	397.57	10.00293457	1	0	0	0	0	11.1
6.32	60.95	278.32	12.08449006	1	0	0	0	0	1.6
6.93	30.81	209.87	3.916950344	0	1	0	0	0	12.2
5.45	56.19	366.11	4.237357667	0	0	1	0	0	8
5.28	12.22	320.93	11.89488966	1	0	0	0	0	2.7
4.7	20.45	340.81	10.4808826	0	0	1	0	0	6.4
4.7	26.1	290.46	10.18671193	0	0	1	0	0	3.4
4.39	8.37	300	4.795550021	0	0	1	0	0	1.2
5.99	48.18	325.6	17.52421182	0	1	0	0	0	3.8
7.62	77.2	160.67	1.242537726	0	1	0	0	0	26.4
5.99	25.94	297.07	14.49839646	0	1	0	0	0	3.9
6.06	14.24	388.63	6.260471228	0	1	0	0	0	6.1
6.61	62.23	486	8.548877119	1	0	0	0	0	7.3
6.63	28.42	128.12	13.25431251	1	0	0	0	0	21.2
6.2	49.58	487.27	19.50999744	1	0	0	0	0	10.4
6.53	21.98	249.92	0	0	0	1	0	0	8.9
6.93	9.96	729.65	3.839986979	0	1	0	0	0	1.6
6.2	8.48	363.99	8.479946934	1	0	0	0	0	3.6
4.88	48.47	739.55	15.77821283	0	1	0	0	0	3.9
7.62	58.22	534.41	19.99164826	0	1	0	0	0	16.1
6.93	87.87	259.9	3.975990443	0	1	0	0	0	6.3
7.2	20.46	231.23	7.282664348	0	0	1	0	0	19.1
5.31	7.7	382.12	2.882776439	0	0	1	0	0	3.8
5.61	48.2	257.21	12.87002331	1	0	0	0	0	5.4
6	68.48	280.64	3.69945942	0	0	1	0	0	11
7.62	44.32	379.18	20.00149744	0	1	0	0	0	10.5
5.9	29.18	614.98	6.486131359	1	0	0	0	0	4.5
7.62	89.91	438.13	19.94440272	0	1	0	0	0	15.1
5.45	22.28	348.66	4.254585761	0	0	1	0	0	10.8
4.7	13.71	412.23	13.1135083	0	0	0	1	0	3.1
6.69	41.17	301	19.25452674	1	0	0	0	0	7.6
6.9	56.72	933.96	0	1	0	0	0	0	12.7
5.9	55.84	223.24	6.417530678	1	0	0	0	0	12.6
6.69	31.69	523.54	4.956420079	1	0	0	0	0	7.3
6.2	56.87	406.7	7.746050607	1	0	0	0	0	10.6
5.39	15.6	396.21	12.38143368	0	1	0	0	0	2.2
6.32	61.64	303.36	12.1035532	1	0	0	0	0	4.3
7.62	53.46	230.11	0	0	1	0	0	0	29.6
6.2	95.2	411.46	25.61218265	1	0	0	0	0	4.3
6.69	82.32	367.54	7.137387477	1	0	0	0	0	5.9
5.9	26.66	329.08	7.477131803	1	0	0	0	0	2.7
6.19	21.92	370.94	4.010473787	0	0	1	0	0	5.7
5.4	17.89	552	14.55651401	0	0	0	1	0	3.6
4.9	36.87	321.91	7.825343443	0	0	1	0	0	4.5
6.3	74.73	398.81	20.01431738	1	0	0	0	0	11.2
6.63	80.97	596.03	4.022934253	1	0	0	0	0	14.1
6	2.73	211.74	2.498579596	0	0	1	0	0	4
5.38	12.63	286.41	3.78343759	1	0	0	0	0	8.3
7.3	56.18	275.82	0	1	0	0	0	0	12.7
6.36	30.07	450.61	8.908787796	1	0	0	0	0	5.6
4.42	15.33	349.54	11.97597595	0	0	1	0	0	1
4.88	28.55	356	17.31509457	0	1	0	0	0	5
4.42	15.35	441.33	5.122655561	0	0	1	0	0	3.6
4.92	32.13	323.54	13.18510144	0	0	0	0	1	5.6
5.6	15.72	922	5.64884944	0	0	0	1	0	3.3
5.39	30.72	592.42	12.90054262	0	1	0	0	0	3.8
5.2	84.8	360	13.49079686	0	0	1	0	0	4.4
4.14	6.41	726	5.524997738	0	0	1	0	0	1.6
5.8	41.83	275.82	4.085584414	0	0	0	1	0	6.6
6.9	99.12	389.24	12.25091017	1	0	0	0	0	14.5
5.5	18.08	198.77	5.571929648	0	0	1	0	0	7.6
5.28	14.2	267.49	10.99998182	1	0	0	0	0	3
7.62	79.69	373.54	19.99791239	0	1	0	0	0	29.7
5.45	25.74	365.78	4.230307317	0	0	1	0	0	8.9
5.94	16.03	537.16	12.7999375	0	0	1	0	0	3.2
6.8	84.15	503.82	17.26420864	1	0	0	0	0	14.7
6.2	85.17	845.34	9.122855912	1	0	0	0	0	13.8
5.39	30.16	389.95	14.30814803	0	1	0	0	0	6.8
6.8	67.79	323.08	17.24443388	1	0	0	0	0	13.6
5.27	11.06	401.37	10.98333283	0	1	0	0	0	3.5
6.06	52.41	274.98	3.962385645	0	1	0	0	0	5.4
6.54	23.85	179	0	0	0	1	0	0	19.4
6.63	95.65	649.05	3.911214645	1	0	0	0	0	16
5.99	22.82	371.07	17.47140521	0	1	0	0	0	2.9
7.62	43.01	452.83	20.01337553	0	1	0	0	0	23.9
6.69	41.67	551.56	4.991192242	1	0	0	0	0	9.5
6.2	94.14	190.49	25.57302485	1	0	0	0	0	14.4
6.9	37.73	284.45	0.868619595	1	0	0	0	0	14.9
6.19	14.84	729.65	0.544701753	0	0	1	0	0	5.1
5.6	14.81	475	9.971639785	0	0	0	0	1	2.7
5.28	11.6	318.16	11.55418106	1	0	0	0	0	2.4
5.9	94.08	497.73	16.45385973	1	0	0	0	0	11.3
6.69	49.81	160.58	20.40202196	1	0	0	0	0	14.6
5.6	18.35	218	8.785806736	0	0	0	1	0	2.4
6.2	45.35	573.04	1.34669967	0	0	1	0	0	7.4
6.69	52.18	580.03	20.41646394	1	0	0	0	0	8.1
5.39	58.54	402.6	16.62391951	0	1	0	0	0	3.9
6.3	90	564.07	10.0242905	1	0	0	0	0	6.9
5.99	26.34	320.57	16.69906285	0	1	0	0	0	3.2
4.6	22.04	455.93	19.78579036	0	0	0	1	0	7.1
6.36	31.58	492.43	8.899797751	1	0	0	0	0	5.8
5.33	22.94	477.22	8.442434483	0	1	0	0	0	1.4
5.1	78.11	520.19	6.95212917	0	0	0	1	0	2.6
6.3	57.24	358.72	20.0060166	1	0	0	0	0	10.5
7.1	66.67	585.04	10.23301031	1	0	0	0	0	4
7.36	82.19	514.99	12.06259093	1	0	0	0	0	12.4
5.4	17.71	475	14.46359914	0	0	0	1	0	3.1
6.69	64.76	296.62	20.40896862	1	0	0	0	0	12.2
5.7	28.65	551	7.006718205	0	0	0	1	0	9.1
7.62	9.78	652.85	0	0	1	0	0	0	21.3
6.2	71.47	485.04	0	0	1	0	0	0	5.4
4.5	43.6	561.04	17.71254922	0	0	0	1	0	2.1
5.28	18.86	398.42	10.99987273	1	0	0	0	0	2.6
6.63	87.1	525	14.22832035	1	0	0	0	0	13.9
7.3	56.94	320.11	0	1	0	0	0	0	11.2
6.32	58.92	327.61	12.11985148	1	0	0	0	0	1.2
4.88	59.76	388.68	15.8126753	0	1	0	0	0	2.1
6.2	49.82	665.2	6.75446519	1	0	0	0	0	7.2
6.2	20.39	382	0.6385139	0	0	0	1	0	5
5.9	48.8	379.18	16.43281777	1	0	0	0	0	5.4
6.93	44.35	638.63	19.7895528	0	1	0	0	0	8.1
5.77	11.5	352.2	7.959899497	1	0	0	0	0	6
6.8	92.87	562.18	16.5690223	1	0	0	0	0	10.5
7.62	19.83	492.26	4.246410249	0	1	0	0	0	12.1
7	95.18	511.16	0	0	0	1	0	0	20.2
6.2	81.31	269.28	6.742047167	1	0	0	0	0	20
7.62	85.13	612.47	20.03020968	0	1	0	0	0	13.6
6.2	41.34	492.26	6.720974632	1	0	0	0	0	5.8
5.5	12.45	694	4.200488067	0	0	0	1	0	2
5.27	33.57	321.91	14.0465227	0	1	0	0	0	6.4
4.7	55.95	361.56	10.47859246	0	0	1	0	0	3.6
4.17	10.19	384.26	9.588201083	0	0	1	0	0	1
6.36	36.4	566.33	8.920532495	1	0	0	0	0	6.2
6.93	32.78	279.56	15.91014771	0	1	0	0	0	12.8
6.3	33.87	350.06	10.00036499	1	0	0	0	0	10.4
6.2	70.1	272.67	3.348074073	0	0	1	0	0	19.8
6.32	59.5	306.38	12.08397286	1	0	0	0	0	2.1
5.39	38.14	257.33	12.36499899	0	1	0	0	0	7.8
4.45	19.2	355.87	13.85698019	0	0	1	0	0	2.5
7.13	61.21	624.94	0	0	0	1	0	0	11.9
7.14	45.16	411.91	0	0	0	1	0	0	17.1
6	4.32	527.95	2.690353137	0	0	1	0	0	2.4
4.7	11.61	391.76	7.721606051	0	0	0	1	0	1.4
5.9	57.6	198.58	6.429805596	1	0	0	0	0	15.5
6.3	83.26	411.46	9.977574856	1	0	0	0	0	7.1
5.39	59.34	290.17	12.3528944	0	1	0	0	0	10.7
5.18	10.95	478.63	9.433392815	1	0	0	0	0	2
5.6	87.47	310.01	15.25201626	0	0	0	0	1	3.9
5.93	46.24	341.56	25.96747966	0	0	0	1	0	11.2
4.2	5.22	597.28	3.353863444	0	0	1	0	0	1
5.8	41.78	309.41	4.08313605	0	0	0	1	0	6
4	16.34	365.26	13.36546295	0	0	1	0	0	7.6
6.19	31.19	382.12	10.55431665	0	0	1	0	0	7.7
6.3	60.25	617.52	19.98191432	1	0	0	0	0	6.8
5.9	50.06	253.72	6.471012286	1	0	0	0	0	15.5
6.46	26.47	362.39	3.907492802	0	0	1	0	0	7.7
5.63	7.21	384.44	0.758419409	0	0	1	0	0	2.7
6.2	60.33	223.04	24.99201472	1	0	0	0	0	6.1
6.19	36.47	529.39	10.51924427	0	0	1	0	0	6.8
5.5	9.33	428	4.202380278	0	0	0	1	0	2.5
5.4	53.36	509	38.26478146	0	0	0	1	0	6.7
4.11	27.05	387.53	11.73906299	0	0	1	0	0	1.5
6	9.41	466.12	2.967018706	0	0	1	0	0	5.7
6	22.59	333.61	2.511095379	0	0	1	0	0	12.6
4.88	37.5	355.87	15.77623529	0	1	0	0	0	6.7
5.19	12.28	617.78	10.797032	0	0	1	0	0	1.1
6	19.59	620.56	9.468136036	0	0	1	0	0	3.6
6.9	29.38	276.3	0.766485486	1	0	0	0	0	11.5
4.7	25.8	315.63	10.28807076	0	0	1	0	0	3.6
6.63	89.01	360.56	4.001712134	1	0	0	0	0	13.5
6.3	91.23	447.51	20.00331972	1	0	0	0	0	19
6.2	64.24	538.69	25.17871323	1	0	0	0	0	10.4
5.39	49.47	399.84	16.60484568	0	1	0	0	0	3.9
6.9	80.31	203.45	0	1	0	0	0	0	9.8
7.62	66.87	463.59	19.99701978	0	1	0	0	0	30.5
6.2	6.45	382.21	0	0	0	0	1	0	1.9
7.2	84.7	382.07	5.203690998	0	0	1	0	0	19.1
6.5	96.21	309.41	9.598499883	1	0	0	0	0	9.4
7.62	72.23	246.88	6.466011135	0	1	0	0	0	28.5
6.88	82.6	279.97	0	0	0	0	1	0	10.2
5.2	75.24	805	13.16097261	0	0	1	0	0	7.4
6.63	64.37	211.76	3.928663895	1	0	0	0	0	6.4
7.62	61.06	996.51	20.00468695	0	1	0	0	0	13.7
5.99	29.89	277.98	14.49525785	0	1	0	0	0	6.3
6.8	97.54	344.86	3.122739182	1	0	0	0	0	14.8
5.7	51.32	865	13.17506736	0	0	1	0	0	7
5.9	39.83	626.43	16.41538303	1	0	0	0	0	7.5
7.62	17.16	575.54	0	0	1	0	0	0	18.9
7.62	93.43	293.01	19.97378282	0	1	0	0	0	11.2
6.2	99.09	406.53	5.628783172	0	0	1	0	0	19.6
6.69	44.79	290.63	5.000399984	1	0	0	0	0	10.4
7.62	51.12	453.05	20.01231621	0	1	0	0	0	10.9
7.62	74.45	573.04	19.97608821	0	1	0	0	0	23.2
6.46	95.86	442.7	12.20381907	0	0	1	0	0	15.6
6	32.22	407.3	9.459830865	0	0	1	0	0	4.8
6.3	13.02	468.14	9.998239845	1	0	0	0	0	5.8
4.73	21.1	648.81	10.23755342	0	0	1	0	0	1.7
4.79	12.65	377.25	3.786502344	0	0	0	1	0	3.3
6.8	80.04	680.23	17.20036918	1	0	0	0	0	15
7.13	73.55	339.02	0	0	0	1	0	0	13.4
6.2	33.66	665.2	1.420809628	0	0	1	0	0	5
7.62	72.61	607.4	3.614097398	0	1	0	0	0	19.5
6.06	27.5	425.17	3.983202229	0	1	0	0	0	5.2
5.9	65.7	221.92	6.476542287	1	0	0	0	0	10.9
7.2	20.05	202.85	5.214681198	0	0	1	0	0	13.1
6.05	11.34	508.08	9.214309524	1	0	0	0	0	1.3
7.62	54.95	573.04	14.90471066	0	1	0	0	0	25.6
6.61	72.67	462.03	0	0	0	1	0	0	12.3
4.1	19.7	463.01	12.61638221	0	0	1	0	0	3.5
5.9	94.65	537.92	6.449620144	1	0	0	0	0	8.9
5.8	17.24	377.51	8.153618828	0	0	1	0	0	7.8
5.7	14.38	537.16	6.649954887	0	0	1	0	0	3.4
7.14	8.03	638.39	0	0	0	1	0	0	10.9
7.62	56.93	789.18	20.00337222	0	1	0	0	0	14.1
6.63	97.61	392.08	4.632720583	1	0	0	0	0	14.9
4.45	18.38	328.76	14.45689801	0	0	1	0	0	3.3
7.37	12.55	723.95	0	0	0	1	0	0	10.8
6.63	45.66	213.44	7.001514122	0	0	1	0	0	25
4.23	20.72	518.85	13.41619544	0	0	1	0	0	1.2
5.39	40.65	360	15.20304246	0	1	0	0	0	6
5.8	34.74	574.88	4.07646906	0	0	1	0	0	5
6.2	38.62	169.52	1.521939552	0	0	1	0	0	6.3
5.4	92.88	310.01	15.42615636	0	0	0	1	0	3.1
6.2	91.6	540.66	5.578091071	0	0	1	0	0	13.5
5.99	54.74	403.72	14.5893797	0	1	0	0	0	7.5
6.93	72.2	306.3	3.983955321	0	1	0	0	0	4.8
6.5	96.24	275.82	9.6	1	0	0	0	0	9.3
6.8	33.57	461.1	15.37918398	1	0	0	0	0	3.8
6.2	16.63	549.43	8.606044388	1	0	0	0	0	11.7
6.36	31.71	372.26	8.918475206	1	0	0	0	0	9.1
4.88	34.25	499	15.7958982	0	1	0	0	0	5.4
6.2	59.25	484.6	7.757248223	1	0	0	0	0	11.1
4.2	8.73	207.92	3.584870988	0	0	1	0	0	1.5
7.62	51.8	617.52	19.98389101	0	1	0	0	0	8.3
6.2	9.32	665.2	8.562709851	1	0	0	0	0	7.5
5.27	13.62	349.43	11.78948684	0	1	0	0	0	1.4
6.63	31.6	493.27	9.366301298	1	0	0	0	0	5.1
6.8	97.4	697.72	17.19601989	1	0	0	0	0	15.6
6.69	22.21	371.07	4.99944997	1	0	0	0	0	6.2
5.99	32.7	355.81	14.93525694	0	1	0	0	0	5.7
6.69	85.9	333.41	5.074199444	1	0	0	0	0	12
7.62	19	401.26	0	0	1	0	0	0	20.8
4.45	14.1	444.01	13.98463442	0	0	1	0	0	2.2
6	18.76	519	0	0	0	0	1	0	5.1
6.2	51.32	350.06	20.65482994	1	0	0	0	0	6.4
6.2	14.66	614.98	6.698805864	1	0	0	0	0	3.7
6	12.97	357.35	3.116536539	0	0	1	0	0	5.8
6.69	25.36	670.84	5.010987927	1	0	0	0	0	5.4
6.69	69.5	270.54	20.4280469	1	0	0	0	0	12.1
6.3	63.19	484.6	20.00431204	1	0	0	0	0	14
7.37	49.97	302.64	0	0	0	1	0	0	11.1
4.7	26.89	243.55	10.36995661	0	0	1	0	0	3.6
5.9	50.59	395.57	16.42332488	1	0	0	0	0	8.9
7.62	53.19	355.76	19.99179832	0	1	0	0	0	13.3
4.06	17.31	418.6	11.01878396	0	0	1	0	0	1.5
5.45	28.92	477	4.223067605	0	0	1	0	0	7.6
6.2	93.27	423.4	7.956632453	1	0	0	0	0	6.5
6.63	73.57	349.74	4.021604158	1	0	0	0	0	8.9
6	6.87	236.59	2.80784615	0	0	1	0	0	4.6
6.3	65.02	192.71	9.976868246	1	0	0	0	0	20.9
4.23	16.69	469.21	13.41458907	0	0	1	0	0	1.5
6.61	19.72	475.8	0	0	0	1	0	0	5.7
5.99	17.24	415.13	16.72558519	0	1	0	0	0	3.2
7.62	42.24	207.69	0	0	1	0	0	0	26.8
6.2	53.5	403.2	21.33931583	1	0	0	0	0	6.9
6.32	59.93	314.88	12.12801715	1	0	0	0	0	2.1
5.99	17.3	341.14	16.75708805	0	1	0	0	0	3.4
5.8	51.29	228.85	14.04333294	0	0	0	1	0	8.1
4.73	28.09	329.84	10.45959846	0	0	1	0	0	4.1
7.2	91.61	501	0	0	0	1	0	0	20
5.91	12.43	382.12	12.13985173	0	0	1	0	0	2.8
6.9	74.82	640.14	0	1	0	0	0	0	13.1
6.19	17.17	303.47	9.382137283	0	0	1	0	0	3.6
4.85	12.01	295.93	6.29183598	0	0	1	0	0	1.9
5.8	42.87	303.36	4.136181814	0	0	0	1	0	6.8
4.92	38.92	292.12	12.49427069	0	0	0	0	1	2.8
5.39	49.08	322.53	16.62089047	0	1	0	0	0	7.9
4.45	41.48	355.02	13.87668188	0	0	1	0	0	2
6.2	19.73	427.73	1.537530488	0	0	1	0	0	8.7
5.9	56.07	665.2	6.516809035	1	0	0	0	0	4.7
6.61	85.31	271.29	0	0	0	1	0	0	13.7
4.2	8.45	354.81	3.480301711	0	0	1	0	0	2.6
6.9	62.39	349.12	0	1	0	0	0	0	10.8
4.66	15.87	383.69	8.810045403	1	0	0	0	0	4.3
6.19	70.93	190.14	0	0	0	1	0	0	13.1
7.62	51.4	345.89	19.99843744	0	1	0	0	0	13.2
6.2	77.13	533.97	7.746566982	1	0	0	0	0	12.9
5.9	47.77	375.42	6.46869384	1	0	0	0	0	8.9
5.9	26.59	309.41	7.535124418	1	0	0	0	0	4.2
5.5	17.7	412.37	6.827964558	1	0	0	0	0	2.5
6.5	96.19	321.63	9.597499674	1	0	0	0	0	8.3
6.93	20.34	561.43	3.861955463	0	1	0	0	0	6
5.99	30.37	402.16	17.50155707	0	1	0	0	0	5.4
5.3	16.89	551.3	3.272185814	0	0	0	1	0	5
6.9	30.9	482.08	11.9636909	1	0	0	0	0	12.2
5.3	8.46	428	3.569691863	0	0	0	1	0	2
6.9	62.41	375	12.27973941	1	0	0	0	0	14.3
4.92	47.69	316.83	7.156367794	0	0	1	0	0	9.1
6.8	37.16	331.63	17.21861493	1	0	0	0	0	10.4
4.265	11.74	376.96	6.018405104	0	0	1	0	0	5.3
4.73	8.37	350.54	4.318333012	0	0	1	0	0	3.7
5.01	12.11	208.91	7.263332568	0	0	1	0	0	0.8
7.3	56.66	306.78	0	1	0	0	0	0	10.9
4.11	17.26	704.1	11.42208387	0	0	1	0	0	3.4
4.73	26.09	389.95	10.50874398	0	0	1	0	0	4.4
6.3	31.28	475.46	9.99543896	1	0	0	0	0	8.1
6.8	41.54	193.2	17.24782595	1	0	0	0	0	8.6
4.7	20.06	333.56	10.10320246	0	0	1	0	0	2.2
6.2	75.41	373.33	1.22804723	0	0	1	0	0	19.7
5.2	20.25	412.37	14.69753721	1	0	0	0	0	2.1
5.27	21.15	371.07	11.96532072	0	1	0	0	0	1.3
6.9	60.63	339.43	12.29634092	1	0	0	0	0	20
6.3	39	303.96	9.985489472	1	0	0	0	0	17.4
5.45	21.89	339.94	4.216835306	0	0	1	0	0	5.1
5.8	41.44	314.33	4.066448082	0	0	0	1	0	2.5
6.2	38.72	403.2	6.676735729	1	0	0	0	0	10.4
7.62	56.93	411.46	5.434703304	0	1	0	0	0	26.1
7	79.53	561.04	0	0	0	1	0	0	13.7
6.2	17.7	542.61	1.572609297	0	0	1	0	0	5.6
5.8	41.99	267.67	4.093409337	0	0	0	1	0	7.7
6.8	20	561.59	17.13779157	1	0	0	0	0	5.6
4.9	20.74	327.8	8.518186427	0	0	1	0	0	6
7.62	68.71	667.36	19.98290519	0	1	0	0	0	23.6
5.27	24.76	316.46	13.13306895	0	1	0	0	0	6.5
5.2	19.89	257.21	7.405437192	1	0	0	0	0	12.2
6.36	32.87	266.65	8.907710143	1	0	0	0	0	9.4
6.2	42.65	561.04	8.810766141	0	0	0	1	0	11.5
5.9	65.79	221.7	6.480987579	1	0	0	0	0	19
4.5	9.01	760	6.391994994	0	0	1	0	0	3.7
6.9	98.87	620.59	12.23539129	1	0	0	0	0	9.2
5.39	47.73	277.66	12.40422509	0	1	0	0	0	10.2
7.13	91.96	318	0	0	0	1	0	0	8
4.7	12.63	396.33	10.1694051	0	0	1	0	0	4.9
4.42	16.69	316.83	4.094349765	0	0	1	0	0	2.3
7.62	41.03	573.04	7.32966575	0	1	0	0	0	21.5
7.62	6.34	359.13	0	0	1	0	0	0	19.2
6.9	41.51	253.07	12.28648037	1	0	0	0	0	14.7
6.2	80.28	318.52	25.59668533	1	0	0	0	0	7.7
6.63	22.73	462.93	4.029392014	1	0	0	0	0	4.6
6.69	19.07	706.22	16.31710759	1	0	0	0	0	5.4
5.38	13.32	617.43	3.788073389	1	0	0	0	0	6.7
5.99	19.52	375.16	17.46402016	0	1	0	0	0	2.4
6.8	41.57	551.36	17.2104416	1	0	0	0	0	19.3
6.9	37.58	314.6	7.854546454	1	0	0	0	0	11.5
7.2	95.87	387.53	5.36083016	0	0	1	0	0	24.8
6.36	47.57	283.38	8.900112359	1	0	0	0	0	7.8
6.69	37.19	499.31	4.943328838	1	0	0	0	0	5.4
5.27	22.63	241.41	12.91899764	0	1	0	0	0	5.4
6.9	47.02	291.76	0.969690672	1	0	0	0	0	8.4
4.5	2.55	405	1.825951807	0	0	1	0	0	1.4
6.9	36.73	410.57	12.29799984	1	0	0	0	0	10.4
6.36	47.88	232.44	8.929322483	1	0	0	0	0	9.2
4.24	13.45	425.25	6.230256817	0	0	1	0	0	1.1
7.62	54.53	589.85	1.808562965	0	1	0	0	0	16.9
4.17	9.87	438.74	9.573761016	0	0	1	0	0	1.7
6.93	34.09	453.98	3.866678161	0	1	0	0	0	6.3
5.27	27.94	550.11	11.72663635	0	1	0	0	0	0.8
6.61	65.64	589.66	0	0	0	1	0	0	14.1
6.2	4.35	206	0.51	0	1	0	0	0	4.3
5.27	23.55	362.31	10.96799435	0	1	0	0	0	7.1
6.61	96.81	301.95	0	1	0	0	0	0	5.1
5.28	28.62	452.15	11.00399927	1	0	0	0	0	7.8
4.7	18.89	270.56	10.2146953	0	0	1	0	0	1
6.2	33.57	652.85	1.638291793	0	0	1	0	0	10.6
7.35	28.79	324.57	15.79554368	1	0	0	0	0	14.6
6.3	40.72	462.1	9.972361807	1	0	0	0	0	12.1
4.73	16.37	592.42	9.776502442	0	0	1	0	0	1
4.42	14.79	279.46	4.270655687	0	0	1	0	0	4.1
4.45	46.89	646	13.84312465	0	0	1	0	0	4.8
7.62	10.8	553.43	10.77729094	0	1	0	0	0	19.1
6.69	24.08	191.06	20.04721427	1	0	0	0	0	6
6.61	22.57	670.84	14.59028787	1	0	0	0	0	3
4.2	6.22	511.12	3.239181996	0	0	1	0	0	0.7
6.69	12.09	280.86	12.09	1	0	0	0	0	6.6
5.01	49.93	242.05	7.255680533	0	0	1	0	0	3
5.6	19.56	198.77	0.625379885	0	0	1	0	0	9.9
5.91	14.75	412.37	1.71464282	1	0	0	0	0	2.8
4.1	22.95	350.5	12.63316667	0	0	1	0	0	4.6
4.92	52.98	352	12.4763897	0	0	0	0	1	10.1
5.17	66.92	422.25	3.060049019	0	0	1	0	0	2
4.2	9.48	623.52	3.237638028	0	0	1	0	0	0.9
7.3	55.84	309.41	0	1	0	0	0	0	12.1
4.2	13.4	442	9.149639337	0	0	0	1	0	1.3
5.2	22.51	442	4.989749493	0	0	0	1	0	2.6
5.1	10.29	511.16	4.186179643	0	0	0	0	1	3.3
6.3	52.4	543.06	20.00737614	1	0	0	0	0	12.3
6.2	47.62	418.24	1.690059171	0	0	1	0	0	4.5
6.93	30.86	425.3	3.841249797	0	1	0	0	0	4.9
4.45	19.85	360	13.84969675	0	0	1	0	0	2.1
5.03	20.61	895	5.325786327	0	0	1	0	0	2.2
6.2	14.74	496.46	0.542862782	0	0	0	1	0	9.6
4.73	24.55	338.28	8.770267955	0	0	1	0	0	2.7
6.3	41.68	379.64	10.01053445	1	0	0	0	0	16
5.9	44.71	270.22	6.465794615	1	0	0	0	0	11.5
4.81	11.97	439.58	7.66973272	0	0	0	0	1	2.6
4.81	11.97	393.27	8.004430023	0	0	0	0	1	2
5.17	13.49	272.8	6.818394239	0	0	1	0	0	9.8
5.9	63.99	240.43	6.490338974	1	0	0	0	0	20.9
5.61	18.74	379.43	9.998254848	1	0	0	0	0	2.5
5.9	84.63	481.17	16.4291357	1	0	0	0	0	15
6.88	79.59	324.2	0	0	0	0	1	0	10.8
6.8	99.66	370.4	17.22585266	1	0	0	0	0	13.6
6.3	11.15	547	0.817373843	0	0	0	1	0	7.1
6.63	69.04	384.95	14.26601206	1	0	0	0	0	10
5.28	20.15	392.24	10.98864869	1	0	0	0	0	4.7
5.9	15.41	208.71	1.99742334	0	0	1	0	0	3.6
6.69	31.16	364.91	7.714240079	1	0	0	0	0	6.3
6.3	54.08	313.9	19.98959479	1	0	0	0	0	7.3
7.62	41.67	573.04	5.073391371	0	1	0	0	0	18.9
7.62	76.13	428.95	20.02184807	0	1	0	0	0	27
6.2	39.73	665.2	1.260476101	0	0	1	0	0	8
5.28	24.74	371.07	13.98211357	1	0	0	0	0	1.3
6.69	47.04	266.9	19.16246331	1	0	0	0	0	12.7
6.2	63.96	734.26	7.739605933	1	0	0	0	0	11.4
5.99	44.58	315.52	14.48829873	0	1	0	0	0	11.1
4.7	8.18	412.37	8.18	1	0	0	0	0	2.1
5.4	27.16	357.91	11.92919109	0	0	0	1	0	2.9
6.9	39.06	317.41	12.27832236	1	0	0	0	0	8.4
4.26	18.05	365.47	8.297083825	1	0	0	0	0	3.3
5.8	18.89	585.04	13.89215966	0	0	0	1	0	3.6
4.05	10.5	519	10.08291129	0	0	1	0	0	1.9
6.36	34.59	220.75	8.92029708	1	0	0	0	0	11.1
5.01	10.58	202.89	7.266381493	0	0	1	0	0	0.8
6.9	16.67	348.99	2.759583302	1	0	0	0	0	11
6.2	50.04	228.66	1.414637763	0	0	1	0	0	9.5
6.36	29.48	246.07	8.882471503	1	0	0	0	0	5.1
4.3	12.64	349.85	2.598595775	0	0	1	0	0	6.5
5.27	37.02	318.16	13.77936138	0	1	0	0	0	8.2
4.17	12.76	376	9.578762968	0	0	1	0	0	1.9
5.9	64.33	578.98	6.507603245	1	0	0	0	0	12.7
4.2	9.42	335.5	6.621661423	0	0	1	0	0	3.3
5.65	24.66	593.35	6.344028688	0	0	0	1	0	1.5
5.74	19.7	335.5	3.065681001	0	0	1	0	0	6.9
6.69	68.93	501.75	20.40684444	1	0	0	0	0	7.4
6.3	43.31	592.18	20.01069714	1	0	0	0	0	9.8
5.13	20.92	373.07	10.72775839	0	1	0	0	0	4.8
6.69	18.5	411.55	5.005387098	1	0	0	0	0	6
5.9	73.9	210.01	6.540481634	1	0	0	0	0	7.5
6.2	70.51	223.6	25.38999212	1	0	0	0	0	6.1
5.8	26.2	561.04	4.018444973	0	0	1	0	0	3.4
7.62	79.03	520.64	20.02843978	0	1	0	0	0	19.8
5.9	40.72	359.13	6.48678657	1	0	0	0	0	9.6
4.02	14.52	370	12.15675944	0	0	1	0	0	2.7
7.1	88.99	429.21	11.83131861	1	0	0	0	0	11.3
4.92	16.64	380.64	13.13946346	0	0	0	0	1	2.8
4.7	24.7	309.61	10.57863885	0	0	1	0	0	5.5
5.19	30.06	299.37	8.544659151	0	0	1	0	0	7.9
4.8	5.95	377.41	4.69893605	0	0	1	0	0	4
6.3	37.92	535.13	9.991496384	1	0	0	0	0	17.1
6.32	60.86	268.37	12.12476804	1	0	0	0	0	2
5.9	38.87	427.73	6.456624505	1	0	0	0	0	7.5
6.8	36.79	561.59	3.532661886	1	0	0	0	0	4.7
6.32	60.89	306.78	12.12778628	1	0	0	0	0	1.4
4.11	38.02	381.71	11.37022427	0	0	1	0	0	1.5
6.2	63.79	204.71	25.27289457	1	0	0	0	0	12.1
5.6	19.06	678	8.794060496	0	0	0	1	0	3
6.8	13.75	561.59	12.80868846	1	0	0	0	0	12.5
6.9	48.59	291.48	12.29015866	1	0	0	0	0	15.8
7	89.18	638.39	0	0	0	1	0	0	15.9
7.62	97.64	194.28	18.66183271	0	1	0	0	0	13
7.54	80	336.98	0	1	0	0	0	0	24
6.93	74.14	873.1	3.84941554	0	1	0	0	0	8.2
6.8	27.3	640.14	17.23720105	1	0	0	0	0	8
7	17.64	204	0	0	0	1	0	0	9
6.2	20.91	473.65	8.59909879	1	0	0	0	0	12.6
6.3	59.63	356.77	10.0323726	1	0	0	0	0	9.7
6.2	86.05	538.93	25.61210651	1	0	0	0	0	13.4
7.62	87.2	239.33	19.98063062	0	1	0	0	0	22.9
6.52	31.94	486.19	1.956834178	1	0	0	0	0	9.2
6.2	92.39	224.42	1.359301291	0	0	1	0	0	19.5
4.9	6.28	412.37	5.373630058	1	0	0	0	0	1.4
6.36	27.67	384.26	8.898814528	1	0	0	0	0	6.3
6.3	77.63	172.1	9.947703253	1	0	0	0	0	15.7
5.99	48.64	578.11	14.49498879	0	1	0	0	0	3.5
4.7	38.3	319.92	10.36788792	0	0	1	0	0	6.4
6.93	50.99	331.21	5.336290847	0	1	0	0	0	8.1
6.19	11.54	221.78	0.480312398	0	0	1	0	0	8.3
4.73	21.99	646	9.587283244	0	0	1	0	0	3.4
7.62	96.39	194.98	17.05037243	0	1	0	0	0	18
6.9	42.02	359.13	0	1	0	0	0	0	14.7
5.18	11.95	480.32	9.552491822	1	0	0	0	0	3.1
6.3	70.74	210.73	9.997334645	1	0	0	0	0	19.1
4.8	9.64	337.6	4.234855369	0	0	1	0	0	3.5
5.01	11.23	205.63	7.269064589	0	0	1	0	0	0.6
4.92	48.58	388.63	14.02983606	0	0	0	0	1	9.3
6.3	53.96	230.3	10.02802074	1	0	0	0	0	25.1
6.61	98.02	511.5	0	0	0	1	0	0	17.3
6.69	36.12	397.27	5.016124002	1	0	0	0	0	6.2
6.8	95.26	486.47	3.08601685	1	0	0	0	0	6.3
5.27	33.39	326.47	13.56583945	0	1	0	0	0	6.1
5.99	52.2	269.14	17.49764556	0	1	0	0	0	9.1
5.28	13.08	257.21	10.99173781	1	0	0	0	0	3.9
5.2	4.98	288.77	2.459979675	0	0	1	0	0	2.8
6.6	10.27	361.4	0	0	0	0	0	1	5.4
4.265	48.73	279.46	6.152828618	0	0	1	0	0	5.1
4.92	48.6	351.68	15.11436072	0	0	0	0	1	7.8
6.46	59.99	537.95	8.874187287	0	0	1	0	0	9.3
4.6	19.38	317	9.063525804	0	0	1	0	0	3.9
6.69	21.36	602.1	4.985649406	1	0	0	0	0	5.4
5.39	29.48	399.9	15.82888183	0	1	0	0	0	6.3
4.7	22.94	257.33	10.47260713	0	0	1	0	0	3.1
6.3	55.8	406.7	20.00679635	1	0	0	0	0	9.1
7.14	11.46	481	0	0	0	1	0	0	9.7
6.2	60.97	410.45	21.24190199	1	0	0	0	0	11
6.93	17.47	388.33	13.54769353	0	1	0	0	0	8
5.42	11.4	387.04	11.37259425	0	0	1	0	0	0.5
4.92	29.84	619	12.46890131	0	0	0	0	1	3.7
6.2	50.69	535.13	2.465603374	0	0	1	0	0	16.6
5.2	26.17	505.23	7.440483855	1	0	0	0	0	0.8
6.2	54.67	497.22	6.682911042	1	0	0	0	0	4.6
5.2	43.28	219.31	7.121959	0	0	1	0	0	5.7
