# Supplementary material for: Significant duration prediction of seismic ground motions using machine learning algorithms
Source: PLoS One. 2024 Feb 28;19(2):e0299639. doi: 10.1371/journal.pone.0299639 (PMC10901361; doi:10.1371/journal.pone.0299639)
Supplement: S1 File — (ZIP) [file pone.0299639.s001.zip › Test(5-95%Duration).csv]

Magnitude	Rrup (km)	Vs30 (m/sec)	Ztor	Reverse	Reverse Oblique	strike slip	Normal	Normal Oblique	5-95% Duration (sec)
7.62	85.62	200.98	20.00554673	0	1	0	0	0	32.1
5.2	79.98	257.03	15.91778879	0	0	1	0	0	32.1
4.6	15.72	572.53	9.305347925	0	0	1	0	0	11.1
6.69	56.59	339.52	5.096910829	1	0	0	0	0	13.8
4.26	10.74	288.67	8.296698138	1	0	0	0	0	9.2
6	16.55	376.6	0	0	0	0	1	0	4.3
4.53	23.16	436.14	7.90270207	0	0	1	0	0	10
4.8	6.84	472.2	4.223884468	0	0	1	0	0	4.7
6.63	63.69	373.23	4.067247226	1	0	0	0	0	9.9
5.99	24	437.5	14.50605391	0	1	0	0	0	13.9
6.2	62.37	419.63	1.579366962	0	0	1	0	0	26.1
4.05	15.03	389.55	10.07861102	0	0	1	0	0	10.8
4.1	13.57	365.26	12.56296143	0	0	1	0	0	4.5
6.3	56.55	369.75	20.01375527	1	0	0	0	0	27.7
6.2	95.75	346.56	7.698629748	1	0	0	0	0	22.6
6.5	95.91	306.78	9.583485796	1	0	0	0	0	12.8
6.2	72.55	175.68	6.699619392	1	0	0	0	0	40.5
7.3	56.16	278.32	0	1	0	0	0	0	23.2
6.8	39.38	564.25	17.23125939	1	0	0	0	0	14.4
5.77	6.39	316.19	1.996797436	0	0	1	0	0	11.5
7.2	57.49	483.02	16.09857137	0	0	1	0	0	33.1
5.99	29.73	277.98	14.50759801	0	1	0	0	0	20.1
7.62	80.53	158.13	20.02700427	0	1	0	0	0	40.8
6.61	89.13	367.28	0	0	0	1	0	0	23.9
5.23	13.33	286.41	4.111751452	0	0	1	0	0	13.2
7.62	77.17	573.04	20.01219628	0	1	0	0	0	19.8
5.9	54.13	237.53	6.402686936	1	0	0	0	0	27.3
4.92	51.62	361.22	12.47462625	0	0	0	0	1	8.6
6.06	37.87	340.32	3.982624763	0	1	0	0	0	9.4
5.9	26.61	306.78	7.504078891	1	0	0	0	0	12.6
5.27	20.64	338.27	10.97539065	0	1	0	0	0	10.4
6.61	96.81	301.95	0	1	0	0	0	0	7.3
7.62	56.65	414.42	20.00556173	0	1	0	0	0	33.7
5.28	11.66	380.06	11.65792434	1	0	0	0	0	11
6.69	16.74	715.12	16.65447387	1	0	0	0	0	8.3
5.99	31.53	321.91	14.49623744	0	1	0	0	0	14.6
6	54	351.43	3.744742982	0	0	1	0	0	36.5
5.13	24.79	420.81	11.44482416	0	1	0	0	0	5.1
4.85	11.18	353.2	6.294028916	0	0	1	0	0	5.9
6.93	22.68	333.85	3.854854083	0	1	0	0	0	11.5
7.2	85.37	511	0	0	0	1	0	0	33.5
6.36	8.41	257.38	3.40470263	1	0	0	0	0	9.1
6.2	55.53	511.3	7.796184964	1	0	0	0	0	20.5
6.2	73.48	704.64	7.751483729	1	0	0	0	0	16.8
6.46	35.2	296.97	3.929325642	0	0	1	0	0	23.6
7.62	84.11	210.17	20.03087617	0	1	0	0	0	28.8
7.62	9	671.52	9	0	1	0	0	0	24.9
6.2	54.67	497.22	6.682911042	1	0	0	0	0	15.9
6.05	20.68	316.46	9.261873461	1	0	0	0	0	3.7
6	5.21	308.87	2.742115971	0	0	1	0	0	6.9
6.61	40.08	670.73	0.895265324	0	0	1	0	0	22.3
6	2.68	269.55	2.505972865	0	0	1	0	0	12.2
6.2	58.78	494.1	17.76872252	1	0	0	0	0	11.6
5.99	62.07	436.53	14.51076842	0	1	0	0	0	16.9
7.2	91.61	501	0	0	0	1	0	0	38.3
6.2	67.46	230.3	25.36437462	1	0	0	0	0	18.8
7.28	89.69	291.03	0	0	0	1	0	0	14.1
4.265	23.12	355.02	6.029261978	0	0	1	0	0	9.3
5.2	43.28	219.31	7.121959	0	0	1	0	0	18.4
6.2	77.75	527.54	14.6360138	1	0	0	0	0	30.4
4.92	33.94	292.32	13.4528064	0	0	0	0	1	15.7
6.32	61.64	303.36	12.1035532	1	0	0	0	0	19.7
7.36	82.19	514.99	12.06259093	1	0	0	0	0	33.6
7.62	89.28	573.04	20.004457	0	1	0	0	0	32.7
6.2	3.26	198	0.509116882	0	1	0	0	0	11.2
7.62	50.6	671.52	19.99923999	0	1	0	0	0	19.7
5.93	15.43	341.58	7.269993122	0	1	0	0	0	10
5.99	33.68	282	14.49766878	0	1	0	0	0	22.8
6.32	59.93	306.38	12.079524	1	0	0	0	0	13.8
6.9	89.14	732.56	0	1	0	0	0	0	21.6
5.99	17.75	339.52	14.49844474	0	1	0	0	0	14.1
5.99	14.73	298.68	14.49872063	0	1	0	0	0	9.1
6.2	69.7	528.12	1.669610733	0	0	1	0	0	17.5
5.09	27.85	467.03	13.73060814	1	0	0	0	0	13.7
6.2	60.79	198.58	1.559230579	0	0	1	0	0	41.4
5.9	43.07	350.06	6.478309965	1	0	0	0	0	15.5
6.2	51	453.05	7.735108273	1	0	0	0	0	18.7
5.9	46.91	277.5	6.482013576	1	0	0	0	0	16.7
6.2	56.32	375.42	20.41426707	1	0	0	0	0	17.9
6.2	53.8	345.89	7.742247736	1	0	0	0	0	13.1
6.2	59.16	573.04	6.144916598	0	0	1	0	0	20.9
6.2	22.14	652.85	6.674391358	1	0	0	0	0	10
7.62	46.95	592.18	20.01503435	0	1	0	0	0	21.1
4.3	12.92	369.39	2.5789145	0	0	1	0	0	7.1
4.23	24.4	268.81	13.41698923	0	0	1	0	0	6.5
5.33	42.52	667.13	5.671930888	0	1	0	0	0	5.1
6.69	41.56	421	4.984576211	1	0	0	0	0	15.9
6.06	4.67	346.82	1.3185219	0	0	0	0	1	8.2
5.42	22.22	384.47	11.37102898	0	0	1	0	0	19.1
7.2	76.26	311.75	5.519420259	0	0	1	0	0	12.4
6.69	12.51	326.47	9.708140914	1	0	0	0	0	16
4.7	20.58	261.91	10.17272333	0	0	1	0	0	6.3
6.32	60.45	306.78	12.08344322	1	0	0	0	0	11.5
5.4	18.16	685	14.62901227	0	0	0	1	0	6.5
7.62	88.07	422.28	8.384270988	0	1	0	0	0	32
6.61	99.64	760.54	0	0	0	1	0	0	22.6
7.62	83.31	487.91	19.97452628	0	1	0	0	0	45.6
5.03	20.61	895	5.325786327	0	0	1	0	0	5.5
6.2	12.83	511.18	6.686284469	1	0	0	0	0	13.5
4.92	67.87	353.54	15.8636944	0	0	0	0	1	12.8
6.9	21.25	655.45	12.28360289	1	0	0	0	0	11.5
6.3	26.05	305.85	9.985935109	1	0	0	0	0	21
4.45	45.46	368.41	13.84635692	0	0	1	0	0	4.7
4.265	18.35	420	6.118210523	0	0	1	0	0	14
5.99	74.69	341.58	17.46229366	0	1	0	0	0	17.9
4.05	26.03	261.91	10.0777428	0	0	1	0	0	8.3
6.8	66.44	591.2	17.10653676	1	0	0	0	0	12.3
6.06	26.88	379.32	13.57550736	0	1	0	0	0	17.5
5.8	24.4	436.79	14.01995364	0	0	0	1	0	11.9
4.73	39.17	325.13	10.700771	0	0	1	0	0	13.1
6.2	92.28	172.1	25.59302249	1	0	0	0	0	36.3
6.6	16.09	551.3	0	0	0	0	1	0	8.4
6.8	34.45	318.62	3.102644034	1	0	0	0	0	20.8
4.53	25.47	387.12	7.911813951	0	0	1	0	0	6.5
6.61	61.64	394.18	16.02682751	1	0	0	0	0	8.3
6.9	66.95	366.93	12.30229247	1	0	0	0	0	60.4
6.2	53.43	453.71	2.531402773	0	0	1	0	0	19.2
6.9	67.77	528.16	12.32409429	1	0	0	0	0	19.9
5.92	12.16	514.99	12.16	0	1	0	0	0	7.5
6.93	53.6	391.01	3.871485503	0	1	0	0	0	17.8
7	79.53	561.04	0	0	0	1	0	0	23.4
5.28	15.25	545.66	10.9926157	1	0	0	0	0	3.6
5.2	84.8	360	13.49079686	0	0	1	0	0	10.4
5.9	38.78	493.09	6.508110325	1	0	0	0	0	12
6.3	46.16	575.54	9.971995788	1	0	0	0	0	21.7
6.9	58.12	407.5	8.190409025	1	0	0	0	0	49.2
5.99	26.04	411.55	17.50323399	0	1	0	0	0	5.9
5.27	36.22	569.84	10.96622086	0	1	0	0	0	13.1
6.5	97.99	303.36	9.585911537	1	0	0	0	0	8.7
6.36	48.7	236.59	8.899190974	1	0	0	0	0	17.4
7.28	69.21	382.93	0	0	0	1	0	0	28.5
6.69	31.33	304.68	14.4089035	1	0	0	0	0	20.1
6.2	28.49	378.75	1.509171958	0	0	1	0	0	19.2
4.88	53.13	335.43	15.78809678	0	1	0	0	0	9.4
6.8	19.89	319	16.74751325	1	0	0	0	0	19.5
4.92	37.08	396.41	4.935980146	0	0	1	0	0	11.6
5.8	41.82	268.37	4.085094858	0	0	0	1	0	7.9
7.62	53.46	230.11	0	0	1	0	0	0	54.9
6.5	27.02	219.31	4.01522104	0	0	1	0	0	19.4
4.66	12.16	397.99	6.975958715	1	0	0	0	0	9.3
4.7	24.24	332.33	10.241909	0	0	1	0	0	6
5.39	17.19	414.77	12.37623529	0	1	0	0	0	11.9
6.2	37.91	347.63	1.231259518	0	0	1	0	0	9.7
6.69	16.88	581.93	5.7513042	1	0	0	0	0	11.6
5.4	17.49	563.74	14.36313684	0	0	0	1	0	5.8
4.2	18.62	294.56	7.859389289	0	0	1	0	0	10.5
6.2	48.99	359.13	20.50999756	1	0	0	0	0	11.5
6.63	55.94	303.73	12.61085247	1	0	0	0	0	46
6.46	38.07	523.59	8.795640966	0	0	1	0	0	16.4
5.01	10.71	202.26	7.264103523	0	0	1	0	0	7.3
6.2	58.49	379.64	22.92518266	1	0	0	0	0	19.6
4.2	8.19	468.87	3.221055728	0	0	1	0	0	4.8
5.38	13.45	352.2	3.840624949	1	0	0	0	0	14.8
6.63	62.87	525.27	6.433140757	1	0	0	0	0	19.8
7.28	94.48	442.7	0	0	0	1	0	0	33.9
5.9	26.59	309.41	7.501199904	1	0	0	0	0	16.9
6.2	16.63	549.43	8.606044388	1	0	0	0	0	21.9
5.9	62.25	492.26	6.401257689	1	0	0	0	0	13.6
6.63	56.22	229.95	4.104083332	1	0	0	0	0	14.3
4.92	55.48	244	15.53714259	0	0	0	0	1	24.8
6.06	43.36	481.6	4.054713307	0	1	0	0	0	10.2
6.61	65.64	589.66	0	0	0	1	0	0	22.6
4.43	16.78	374.82	5.922702086	0	0	1	0	0	6.8
4.26	10.1	370.36	7.821630265	1	0	0	0	0	8.1
7.62	51.4	345.89	19.99843744	0	1	0	0	0	30.5
4.73	22.72	333.31	10.28254832	0	0	1	0	0	6.5
6.19	27.15	335.5	0	0	0	1	0	0	39.5
4.7	10.1	549	6.255005995	0	0	1	0	0	3
7.62	65.9	528.12	20.0056467	0	1	0	0	0	30
5.8	71.57	219.31	6.436342129	0	0	1	0	0	23.2
5.9	57.45	190.54	6.421401716	1	0	0	0	0	27.1
5.99	22.82	371.07	17.47140521	0	1	0	0	0	7.4
7.62	56.56	484.6	20.01558393	0	1	0	0	0	34.2
7	30.63	481.62	0	0	0	1	0	0	23
5.7	79.65	223.03	6.90651866	0	0	1	0	0	51.9
4.2	7.42	367.43	6.62576788	0	0	1	0	0	6.4
6.4	74.06	649.67	13.49559928	0	0	0	1	0	20.3
4.6	13.42	382.12	9.387667442	0	0	1	0	0	7
4.2	12.37	405	9.153933581	0	0	0	1	0	2.6
6.2	26.05	305.85	6.713687511	1	0	0	0	0	16.5
6.2	72.28	497.53	6.687114475	1	0	0	0	0	19.2
6.1	29.2	454.56	11.70801008	0	0	0	1	0	11.6
4.37	12.18	377.25	5.229952199	0	0	0	0	1	5.9
7.62	52.18	576.55	20.01190396	0	1	0	0	0	28.7
6.4	57.27	490.65	13.48396455	0	0	0	1	0	18.5
6.93	52.53	517.06	3.832597031	0	1	0	0	0	19.3
6.2	33.48	379.18	7.752773697	1	0	0	0	0	16.4
7	25.4	206	0	0	0	1	0	0	25.8
6.61	87.56	559.22	0	0	0	1	0	0	21.6
5.8	41.61	309.41	4.074800609	0	0	0	1	0	11
6.2	88.18	528.12	12.21406976	1	0	0	0	0	15.6
6.9	80.17	368.93	12.30530373	1	0	0	0	0	59.3
5.18	10.95	478.63	9.433392815	1	0	0	0	0	4.3
5.8	40	341.56	18.23842098	0	0	0	0	1	20.7
6.9	57.78	520.7	1.074941859	1	0	0	0	0	18.4
4.37	18.58	360	14.80972653	0	0	1	0	0	4.6
6.2	75.41	373.33	1.22804723	0	0	1	0	0	32.8
6.3	64.39	490.88	9.991996797	1	0	0	0	0	26.4
6.3	89.05	528.12	19.97834077	1	0	0	0	0	21.9
6.5	96.2	275.82	9.597999792	1	0	0	0	0	14.6
5.91	14.5	649.67	1.937291924	1	0	0	0	0	5.1
5.4	14.88	213.44	5.614801866	0	0	1	0	0	20
6.69	13.42	557.42	13.42	1	0	0	0	0	6.7
4.7	53.05	339.6	10.5024997	0	0	1	0	0	9.6
4.45	19.57	340.65	13.85613582	0	0	1	0	0	6.7
7.62	67.8	671.52	19.97738471	0	1	0	0	0	27.9
6.3	79.83	175.68	10.00944054	1	0	0	0	0	42.3
5.45	22.28	348.66	4.254585761	0	0	1	0	0	26.5
6.19	15.96	527.92	0	0	0	1	0	0	5.5
6	61.89	365.15	4.584070244	0	0	1	0	0	25.4
4.7	26.62	258.1	10.43380563	0	0	1	0	0	7.5
4.69	22.05	348	8.489994111	0	1	0	0	0	6.1
6.69	37.24	435.64	5.02071708	1	0	0	0	0	13.5
7.14	23.41	517	0	0	0	1	0	0	20.5
5.6	14.66	563.74	9.989129091	0	0	0	0	1	4.9
7.21	50.82	432.58	2.015936507	0	0	1	0	0	20.7
6.3	79.21	533.97	20.01335804	1	0	0	0	0	23.4
7.62	11.58	212.72	0	0	1	0	0	0	34.6
5.8	41.7	327.61	4.079215611	0	0	0	1	0	10.4
5.4	14.63	421.13	13.0868369	0	0	0	1	0	4.7
6.2	41.72	538.69	6.690739869	1	0	0	0	0	16.9
7.2	72.63	324.5	5.25007619	0	0	1	0	0	20.6
4.1	20.29	468.87	12.61713121	0	0	1	0	0	6.6
5.27	27.94	550.11	11.72663635	0	1	0	0	0	2.5
5.9	15.29	212	1.989597949	0	0	1	0	0	13
4.265	17.35	331.73	5.998674854	0	0	1	0	0	10.9
5.39	82.65	282.5	12.42973853	0	1	0	0	0	11.6
7.62	83.31	649.25	19.97452628	0	1	0	0	0	20.2
5.09	10.55	480.32	10.5451458	1	0	0	0	0	2.5
6.9	64.12	421.59	0	1	0	0	0	0	25
5.6	19.72	442	3.538135102	0	0	0	1	0	8.4
4.88	32.5	417.99	15.78359591	0	1	0	0	0	12.7
6.9	37.58	314.6	7.854546454	1	0	0	0	0	30.3
6.93	14.69	671.77	3.837147378	0	1	0	0	0	10.1
6.36	51.75	256.82	8.893936136	1	0	0	0	0	22
6.3	88.12	481.17	20.00154994	1	0	0	0	0	20.5
6.2	67.47	665.2	25.09350514	1	0	0	0	0	21.9
6.2	46.42	401.26	6.658288068	1	0	0	0	0	23.2
6.8	16.27	514.3	15.77821283	1	0	0	0	0	17.3
5.8	42.51	321.63	4.014685542	0	0	0	1	0	11
6.54	22.25	316.64	0	0	0	1	0	0	13.3
4.9	73.28	305.25	8.797493961	0	0	1	0	0	11.4
7.51	65.53	612.78	0	0	0	1	0	0	34
6.3	73.33	573.04	10.03590056	1	0	0	0	0	17.5
4.5	9.52	468.52	5.798956803	0	0	1	0	0	9.2
4.45	15.74	427.88	13.85987013	0	0	1	0	0	4.5
6	9.14	341.7	2.952473539	0	0	1	0	0	16.6
6.9	20.64	264.48	2.643614949	1	0	0	0	0	30.8
7.28	45.48	430.36	0	0	0	1	0	0	24.5
6.9	73.7	405.16	0	1	0	0	0	0	23.5
4	14.9	448.77	9.376225253	0	0	0	1	0	3.6
4.6	27.15	428	8.60581199	0	0	0	1	0	4.1
6.2	4.85	194	0.53860932	0	1	0	0	0	10.6
6.9	17.94	458.73	12.2889666	1	0	0	0	0	8.3
6.61	82.08	362.21	0	0	0	1	0	0	22.5
6.93	39.85	284.79	3.886759576	0	1	0	0	0	17.9
6.2	3.36	422	3.36	0	1	0	0	0	6
6.2	40.67	642.73	7.722952803	1	0	0	0	0	17
6	15.83	359.03	3.263249914	0	0	1	0	0	14.7
6.76	5.32	605.04	1.999374902	1	0	0	0	0	6
5.9	30.75	573.02	6.477568988	1	0	0	0	0	18.1
5.19	30.06	299.37	8.544659151	0	0	1	0	0	13.3
5.31	56.96	210.51	4.131041031	0	0	1	0	0	42.2
5.6	26.98	574.32	5.886552472	0	0	0	1	0	6.6
6.3	87.84	180.33	10.07759892	1	0	0	0	0	33.7
6.2	39.05	235.13	6.705341155	1	0	0	0	0	33.1
6.63	74.78	245.88	3.866005691	1	0	0	0	0	24.9
5.45	14.11	215.54	5.217278984	0	0	1	0	0	20.6
6.8	35.93	570.62	3.16872214	1	0	0	0	0	21.1
6.9	66.18	295.35	0	1	0	0	0	0	17.8
5	19.42	428	8.100240737	0	0	0	1	0	7.7
6.3	54.47	169.52	10.02243982	1	0	0	0	0	26.2
7.3	55.84	309.41	0	1	0	0	0	0	23.1
4.5	48.63	760	7.024421684	0	0	1	0	0	7.7
6.1	17.86	333.89	4.985689521	0	0	1	0	0	11.1
6.9	57.15	859.19	0	1	0	0	0	0	23.5
4.2	9.42	335.5	6.621661423	0	0	1	0	0	8.2
6.3	76.56	497.53	9.955174534	1	0	0	0	0	17.3
6.69	81.69	506	4.948181484	1	0	0	0	0	20.1
6.9	38.91	365.59	12.28420531	1	0	0	0	0	47.9
6.63	64.37	211.76	3.928663895	1	0	0	0	0	21.9
6.3	13.02	468.14	9.998239845	1	0	0	0	0	15.6
6.8	12.63	655.45	12.63	1	0	0	0	0	11.2
5.27	17.47	283.14	12.33628793	0	1	0	0	0	9.7
6.9	29.75	570.62	12.27405801	1	0	0	0	0	13.3
5.28	37.93	301	10.99976818	1	0	0	0	0	15.6
4.45	29.44	334.99	13.86624318	0	0	1	0	0	10.9
6.9	87.85	327.45	1.325481045	1	0	0	0	0	25.8
7.62	55.48	430.47	0	0	1	0	0	0	36.1
5.39	94.97	347	16.58857438	0	1	0	0	0	20.8
6.69	39.29	351.57	20.43111598	1	0	0	0	0	20.4
4.73	27.48	484.66	8.568447934	0	0	1	0	0	3.8
6.61	95.24	189.16	1.380108691	0	0	1	0	0	21
6.3	55.56	277.28	19.98819652	1	0	0	0	0	31
6.9	69.78	498.05	12.28545074	1	0	0	0	0	25.1
6.2	56.37	240.43	1.50146595	0	0	1	0	0	53.8
7.35	91.14	302.64	15.80006329	1	0	0	0	0	24.2
4.77	39.58	350.8	7.868436948	0	0	1	0	0	9.9
6.19	13.69	270.84	0.523163454	0	0	1	0	0	16.6
6.3	54.08	313.9	19.98959479	1	0	0	0	0	16.2
6.3	60.25	617.52	19.98191432	1	0	0	0	0	15
6.63	97.61	392.08	4.632720583	1	0	0	0	0	23.1
5.39	26.25	265.59	12.37497475	0	1	0	0	0	22.8
6.61	24.84	694.21	0	0	0	1	0	0	25.4
6.36	26.38	381.27	8.909292901	1	0	0	0	0	10.9
5.45	23.23	347.55	4.292318721	0	0	1	0	0	25
6.2	36.18	332.73	0	0	1	0	0	0	12.9
7.62	63.53	533.97	19.99927249	0	1	0	0	0	32.9
7.62	8.2	443.04	8.2	0	1	0	0	0	26.1
4.3	16.36	442	9.123223115	0	0	0	1	0	1.7
6.6	69.29	302.64	1.177157594	0	0	1	0	0	24.8
7.62	92.73	538.69	19.80668574	0	1	0	0	0	25.1
6.5	97.89	295.17	9.581007254	1	0	0	0	0	15.1
5.69	9.46	382.12	9.001305461	0	0	1	0	0	7.7
6.2	75.07	230.11	6.704625269	1	0	0	0	0	30.9
6	4.93	656.75	2.498479538	0	0	1	0	0	6.3
4.11	17.64	480.22	11.43698824	0	0	1	0	0	3.3
4.23	16.69	469.21	13.41458907	0	0	1	0	0	4.7
6.8	20.52	274.17	17.1939059	1	0	0	0	0	24.5
4.92	77.62	338.19	16.24975077	0	0	0	0	1	8.7
4.7	23.54	377.93	10.25258504	0	0	1	0	0	5.2
6.46	59.99	537.95	8.874187287	0	0	1	0	0	14.2
6.06	12.03	396.41	11.47242346	0	1	0	0	0	6.7
6.9	25.16	477.55	0.709295425	1	0	0	0	0	18.6
6.2	99.09	406.53	5.628783172	0	0	1	0	0	34
5.65	13.97	316.19	2.296192501	0	0	1	0	0	10.7
6.69	50.22	339.06	14.56999657	1	0	0	0	0	14.8
5.99	36.97	297.71	17.51077668	0	1	0	0	0	13.6
6.2	82.74	489.22	15.15625284	1	0	0	0	0	23.3
6.2	66.2	198.58	24.16988002	1	0	0	0	0	23.2
6	2.96	381.27	2.496697819	0	0	1	0	0	6.3
6.3	30.09	579.1	9.999184967	1	0	0	0	0	26.3
6.3	64.95	406.53	10.03561657	1	0	0	0	0	29.6
6.9	11.34	256	0	0	0	1	0	0	19.4
6.63	47.62	442.51	4.020186563	1	0	0	0	0	20
4.5	40.14	404.73	7.410607263	0	0	1	0	0	10.6
5.27	36.79	323.76	13.50909694	0	1	0	0	0	9.5
6.2	63.2	573.04	6.642100571	1	0	0	0	0	16.7
7	26.93	344.02	11.48108444	0	0	1	0	0	26.2
4.1	26.12	517.06	12.63624944	0	0	1	0	0	5.7
6.5	95.86	309.41	9.580981161	1	0	0	0	0	15.4
6.8	35.05	493.27	17.21689868	1	0	0	0	0	27.6
6.69	66.64	301.11	19.47759482	1	0	0	0	0	19
6.4	74.11	282.27	2.721855984	0	0	0	1	0	32.3
6.3	40.33	277.5	10.00219976	1	0	0	0	0	16.6
7.62	92.7	496.47	9.02121943	0	1	0	0	0	34.9
4.23	18.15	468.52	13.41080162	0	0	1	0	0	7.2
5.99	18.12	969.07	16.80374958	0	1	0	0	0	6.2
4.3	23.91	288.67	3.08609786	0	0	1	0	0	19.3
7.3	56.01	309.41	0	1	0	0	0	0	24
5.2	19.62	763	14.85233988	0	0	1	0	0	2.9
6.53	21.68	237.33	8.919910313	0	0	1	0	0	19.5
6.2	24.38	542.61	6.704535778	1	0	0	0	0	13.8
5.99	20.48	285.28	14.50306175	0	1	0	0	0	11
5.9	12.02	671.52	6.470200924	1	0	0	0	0	8.4
6.2	40.49	379.64	6.710827073	1	0	0	0	0	27.1
7.2	97.09	567.81	0	0	0	1	0	0	32.5
6.32	58.92	327.61	12.11985148	1	0	0	0	0	8.5
5.45	49.48	646	4.216681159	0	0	1	0	0	10.2
5.1	10.43	442	4.124136273	0	0	0	1	0	3
7.62	57.5	602.63	8.076205792	0	1	0	0	0	34.3
6.5	96.21	309.41	9.598499883	1	0	0	0	0	14.7
6.32	59.5	306.38	12.08397286	1	0	0	0	0	14.7
6.3	66.82	210.01	9.983361157	1	0	0	0	0	47.4
5.39	73.49	398.94	13.65635383	0	1	0	0	0	14.8
6.69	57.2	260.6	20.42241661	1	0	0	0	0	14.2
7.62	78.55	497.73	20.00452199	0	1	0	0	0	23.7
6.8	23.36	480.4	17.2335922	1	0	0	0	0	36.5
6.77	23.99	343.53	0	0	1	0	0	0	10.5
5.09	12.53	398.49	12.04281113	1	0	0	0	0	2.9
5.39	51.22	347.92	12.38541077	0	1	0	0	0	23.5
5.2	57.79	341	15.03476305	0	0	1	0	0	13.6
7.62	71.27	537.92	9.676817659	0	1	0	0	0	21.7
6	4.08	522.74	2.505593742	0	0	1	0	0	3.8
6.1	33.29	551.3	5.455135195	0	0	0	1	0	7.8
4.7	12.79	377.25	7.716482359	0	0	0	1	0	4.5
6.06	67.5	442.7	4.023133107	0	1	0	0	0	12.3
7.2	20.46	231.23	7.282664348	0	0	1	0	0	41.8
5.99	54.74	403.72	14.5893797	0	1	0	0	0	16.8
6.2	66.29	564.07	1.628250595	0	0	1	0	0	24.1
7.13	54.68	388.63	0	0	0	1	0	0	18.1
4.7	23.09	334.37	10.2907337	0	0	1	0	0	4.1
6.5	96.1	309.41	9.692156623	1	0	0	0	0	10.3
6.2	4.35	206	0.51	0	1	0	0	0	10.5
4.01	8.8	308.84	8.258232256	0	0	1	0	0	4.4
6.3	45.29	204.71	10.00975524	1	0	0	0	0	28.7
6.36	29.34	265.21	8.892356268	1	0	0	0	0	19.3
6.2	81.02	573.04	25.59772451	1	0	0	0	0	22.3
5.93	53.85	365.22	11.80554531	0	1	0	0	0	14.8
7.62	61.06	996.51	20.00468695	0	1	0	0	0	23.3
5.9	50.01	379.64	6.543981968	1	0	0	0	0	22.6
7.2	96.55	521.76	16.08920446	0	0	1	0	0	33
7.62	36.7	665.2	20.00242735	0	1	0	0	0	37
6	9.47	466.12	2.946336709	0	0	1	0	0	18.5
4.01	13.78	438.74	8.286633816	0	0	1	0	0	4
4.73	5.17	353.2	4.320104165	0	0	1	0	0	8.2
5.61	18.74	379.43	9.998254848	1	0	0	0	0	5.4
6.69	44.1	267.13	15.5433941	1	0	0	0	0	19.8
4.92	32.13	323.54	13.18510144	0	0	0	0	1	18
5.9	64.33	578.98	6.507603245	1	0	0	0	0	24.9
6.2	60.28	280.26	6.668605551	0	1	0	0	0	15.6
6.3	50.64	226.01	10.01399021	1	0	0	0	0	43.6
5.09	12.31	270.41	10.54578589	1	0	0	0	0	4.5
6	2.73	211.74	2.498579596	0	0	1	0	0	9.9
6.3	58.9	457.49	20.00124996	1	0	0	0	0	14.7
6.19	36.47	529.39	10.51924427	0	0	1	0	0	13.5
5.39	16.94	440.67	12.37330594	0	1	0	0	0	11.3
4.45	25.05	379.46	13.85444333	0	0	1	0	0	9.1
6.9	37.73	284.45	0.868619595	1	0	0	0	0	34.4
5.3	8.46	428	3.569691863	0	0	0	1	0	4.2
5.99	16.72	544.68	16.14691302	0	1	0	0	0	11.9
5.61	10.36	680.37	10.01798383	1	0	0	0	0	3.4
6.2	12.53	496.21	1.49909973	0	0	1	0	0	11.9
7.62	88.99	531.85	19.97152223	0	1	0	0	0	37.4
5.8	41.74	275.82	4.081176301	0	0	0	1	0	10.8
5.39	56.97	301.85	12.37371407	0	1	0	0	0	21.1
6.19	12.07	333.85	0.491222964	0	0	1	0	0	10.7
4.1	24.2	385.76	12.6181417	0	0	1	0	0	7.9
6.36	33.07	360.92	8.899573023	1	0	0	0	0	13.3
6.52	31.39	493.5	1.939896904	1	0	0	0	0	11
6.93	72.2	306.3	3.983955321	0	1	0	0	0	12.6
6	35.91	492	2.933257575	0	0	0	1	0	28.6
4.7	28.69	226.29	10.26703463	0	0	1	0	0	6.2
4.42	9.34	325.97	3.914741371	0	0	1	0	0	6.1
5.99	20.82	271.9	14.49033816	0	1	0	0	0	12.4
6.8	10.97	201	10.97	1	0	0	0	0	16.7
6.8	80.05	463.14	17.24684319	1	0	0	0	0	47.3
6.32	59.83	309.41	12.06933718	1	0	0	0	0	14.9
4.18	16.43	260	11.1037291	1	0	0	0	0	11.7
7.3	56.94	320.11	0	1	0	0	0	0	23.3
7.62	49.81	426	0	0	1	0	0	0	26.5
7.13	84.87	387.12	0	0	0	1	0	0	20.9
7.2	90.14	743	8.995748996	0	0	1	0	0	32.7
5.9	48.19	494.1	6.423277979	1	0	0	0	0	13.5
5.09	15.49	274.15	10.54123332	1	0	0	0	0	10.2
4.01	16.62	178.27	8.246180934	0	0	1	0	0	11.5
6.36	34	565.08	8.916495949	1	0	0	0	0	12.2
5.99	48.18	325.6	17.52421182	0	1	0	0	0	8.9
6.9	29.89	368.34	12.30424723	1	0	0	0	0	18.7
6.2	25.06	573.04	1.58224524	0	0	1	0	0	12.1
6.2	62.48	484.49	0	0	1	0	0	0	19.4
6.8	56.23	653.28	17.24594155	1	0	0	0	0	19.7
7.2	82.26	535.24	0	0	0	1	0	0	34
6.3	11.15	547	0.817373843	0	0	0	1	0	11.5
4.2	10.54	423	8.359138712	0	1	0	0	0	2.5
6.3	54.36	665.2	10.01222752	1	0	0	0	0	14.6
5.28	40.22	450.28	14.06648499	1	0	0	0	0	13.1
5.99	17.3	341.14	16.75708805	0	1	0	0	0	11
4.8	6.67	454.12	4.214261501	0	0	1	0	0	2.9
6.2	49.79	484.97	4.11092447	0	0	1	0	0	26.3
5.33	19.35	813.48	8.465370636	0	1	0	0	0	21.9
6.8	67.79	323.08	17.24443388	1	0	0	0	0	23.9
5.91	18.13	537.16	14.91310833	0	0	1	0	0	8.4
5.9	38.87	427.73	6.456624505	1	0	0	0	0	10.8
6.46	76.76	416.15	9.814310979	0	0	1	0	0	22.4
4.53	40.64	358.92	7.924014134	0	0	1	0	0	11.7
6.9	40.98	436.34	0	1	0	0	0	0	16.3
5.9	40.72	359.13	6.48678657	1	0	0	0	0	13.4
6.9	34.47	593.12	0.830240929	1	0	0	0	0	32
6.3	39	303.96	9.985489472	1	0	0	0	0	27.5
6.61	72.3	250.27	0	0	0	1	0	0	21.4
7.62	47.58	459.32	20.00518683	0	1	0	0	0	27.5
6.9	83.74	339.92	12.31173018	1	0	0	0	0	57.3
6.3	60.01	484.97	19.99759236	1	0	0	0	0	24.7
6.06	66.71	592.42	3.999499969	0	1	0	0	0	10.7
7.2	32.22	503	5.246360643	0	0	1	0	0	29.7
5.45	18.16	282.81	4.232020794	0	0	1	0	0	13
4.73	28.37	503	9.534070484	0	0	1	0	0	3.6
5.9	40.28	472.81	6.512749036	1	0	0	0	0	14.6
6.3	36.51	212.72	9.978261372	1	0	0	0	0	32.2
5.39	49.08	322.53	16.62089047	0	1	0	0	0	21.8
5.39	66.9	304.04	12.40412835	0	1	0	0	0	23.1
5.8	24.95	403.37	7.094793866	0	0	1	0	0	12.1
4.45	23.98	698.72	14.92405776	0	0	1	0	0	4.1
5.39	50.16	394.1	12.37309581	0	1	0	0	0	19
6.2	85.42	638.39	0	0	1	0	0	0	20
6.69	15.6	257.21	15.59561156	1	0	0	0	0	12.6
6.2	38.36	459.34	2.144667806	0	0	1	0	0	26.6
4.7	20.77	275.5	10.48370164	0	0	1	0	0	11.6
6.8	22.18	342.74	7.940295964	1	0	0	0	0	25.7
5.9	19.37	362.38	2.061383031	0	0	1	0	0	11.1
6.06	30.97	330.74	4.004597358	0	1	0	0	0	21.6
6.2	19.3	475.46	6.69925369	1	0	0	0	0	9
7.62	97.39	807.68	20.02038961	0	1	0	0	0	25.8
4.92	25.53	436.14	7.178502629	0	0	1	0	0	8.1
5.39	19.37	331.73	12.37686956	0	1	0	0	0	10.7
6.2	8.48	363.99	8.479946934	1	0	0	0	0	6.8
4.73	20.51	294.56	5.84332953	0	0	1	0	0	16
7.62	17.16	575.54	0	0	1	0	0	0	28
6	5.41	510.92	2.748181217	0	0	1	0	0	6.9
6.46	53.1	389.95	3.98842074	0	0	1	0	0	17.8
4	40.57	519	31.25168795	0	0	0	1	0	4
6.8	29.45	334.01	5.295431994	1	0	0	0	0	30.8
6.93	58.65	190.14	3.902832305	0	1	0	0	0	11.3
4.7	79.95	350.06	10.63131695	0	0	1	0	0	12.6
4.45	27.51	333.31	13.86587538	0	0	1	0	0	10.6
5.9	24.65	293.46	7.504138858	1	0	0	0	0	14.6
7.62	85.13	612.47	20.03020968	0	1	0	0	0	23
4.5	34.49	698.72	7.912976684	0	0	1	0	0	5.7
6.8	80.74	354.2	3.112105397	1	0	0	0	0	18
7.62	88.95	199.59	20.01033733	0	1	0	0	0	40.4
6	3.95	308.84	2.50998008	0	0	1	0	0	8.5
5.27	17.76	329.06	12.24899996	0	1	0	0	0	9.1
6.8	51.75	248.01	3.050721226	1	0	0	0	0	54.2
6.2	88.51	667.36	8.405236463	1	0	0	0	0	22.7
5.3	7.13	442	3.590445655	0	0	0	1	0	4.1
4.8	5.67	373.18	4.217202864	0	0	1	0	0	4.8
5.38	13.32	617.43	3.788073389	1	0	0	0	0	11.7
6.69	83.72	303.09	18.45759464	1	0	0	0	0	18
4.73	26.09	389.95	10.50874398	0	0	1	0	0	9.3
6.3	63.19	484.6	20.00431204	1	0	0	0	0	30
5.2	9.35	269.14	5.375872022	1	0	0	0	0	7.4
7.62	36.09	193.69	0	0	1	0	0	0	45.8
6.5	97	300.22	9.637925088	1	0	0	0	0	10.9
6.3	33.63	652.85	9.996239293	1	0	0	0	0	23.3
5.9	43.09	208.56	16.4413868	1	0	0	0	0	14.8
4.7	6.03	634.85	6.03	0	0	0	1	0	2.8
6.61	32.75	254.26	0	0	0	1	0	0	21.7
4.73	44.27	333.7	10.68977549	0	0	1	0	0	9.6
4.7	39.89	266.31	10.43849127	0	0	1	0	0	20.2
6.5	96.06	309.41	9.690134158	1	0	0	0	0	15.3
6.8	42.72	437.64	17.23282623	1	0	0	0	0	29.3
6.63	83.64	518.1	14.29130855	1	0	0	0	0	48.3
4.8	12.12	428	8.997777503	0	0	0	1	0	3.3
6.2	25.3	258.89	6.688049043	1	0	0	0	0	18.6
6.32	61.97	267.67	12.13622676	1	0	0	0	0	21.4
6.9	97.75	620.54	4.193673807	1	0	0	0	0	26.4
5.28	31.85	332.28	11.52937119	1	0	0	0	0	14.2
4.7	12.01	395.78	10.0990148	0	0	1	0	0	6.2
6.3	57.26	223.6	10.00016	1	0	0	0	0	48.9
4.6	22.04	455.93	19.78579036	0	0	0	1	0	14.3
5.2	82.69	238	13.38193185	0	0	1	0	0	35.9
4.7	6.19	514.91	6.141921523	0	0	0	1	0	4.2
6.2	68.07	645.72	20.34018928	1	0	0	0	0	15.5
5.34	6.5	382.12	0	0	0	1	0	0	8.2
5.39	48.72	426.21	16.5856052	0	1	0	0	0	24.8
6.2	52.23	454.55	19.99775987	1	0	0	0	0	17.1
6.63	98.08	369.84	3.960606014	1	0	0	0	0	28.2
6.2	11.25	247.5	0.474236228	0	1	0	0	0	14.5
