# Supplementary material for: Significant duration prediction of seismic ground motions using machine learning algorithms
Source: PLoS One. 2024 Feb 28;19(2):e0299639. doi: 10.1371/journal.pone.0299639 (PMC10901361; doi:10.1371/journal.pone.0299639)
Supplement: S1 File — (ZIP) [file pone.0299639.s001.zip › Train(5-75%Duration).csv]

Magnitude	Rrup (km)	Vs30 (m/sec)	Ztor	Reverse	Reverse Oblique	strike slip	Normal	Normal Oblique	5-75% Duration (sec)
5.01	12.96	202.85	7.268335435	0	0	1	0	0	4.9
6.19	3.48	281.61	0.455960525	0	0	1	0	0	8.9
6.46	67.85	444.74	3.861981357	0	0	1	0	0	14.7
5.09	12.4	257.38	10.55366761	1	0	0	0	0	2
5.28	21.34	379	10.99415754	1	0	0	0	0	1.4
6.36	48.7	236.59	8.899190974	1	0	0	0	0	5.8
6.9	63.53	252.68	0	1	0	0	0	0	6.5
6.61	88.41	538.73	1.329699214	0	0	1	0	0	14.3
5.99	83.59	275.12	17.48886789	0	1	0	0	0	4
6.61	89.13	367.28	0	0	0	1	0	0	15.7
6.69	36.55	326.19	5.04603805	1	0	0	0	0	6.8
6.2	52.24	272.67	6.68890873	1	0	0	0	0	10.7
4.4	16.97	448.77	7.063710073	0	0	0	1	0	1.2
6.3	62.26	201.21	9.948668253	1	0	0	0	0	14.6
4.45	22.77	323.4	13.86756287	0	0	1	0	0	0.8
6.2	31.79	270.22	6.727495819	1	0	0	0	0	11
6.9	21.25	655.45	12.28360289	1	0	0	0	0	7.7
6.9	68.85	636.67	12.25805857	1	0	0	0	0	19.8
5.9	47.98	345.89	16.42784222	1	0	0	0	0	10.9
4.7	29.85	268.65	10.55917137	0	0	1	0	0	6.3
6.2	64.18	395.57	6.400999922	0	0	1	0	0	10.7
6.93	78.68	614.57	3.965602098	0	1	0	0	0	5.2
6.8	25.52	655.45	14.99492914	1	0	0	0	0	7.1
5.14	9.11	335.5	3.117450882	0	0	1	0	0	4.9
4.1	14.57	498.41	12.59190216	0	0	1	0	0	0.2
5.91	18.13	537.16	14.91310833	0	0	1	0	0	3.8
5.9	39.71	529.54	16.43355105	1	0	0	0	0	8.1
6.36	39.12	510.92	8.874930986	1	0	0	0	0	3.9
6.9	40.43	849.83	0.899166281	1	0	0	0	0	12.6
4.92	53.41	306.76	15.40546981	0	0	0	0	1	8.6
6.2	17.87	255	0.597745765	0	1	0	0	0	4.6
7.62	51.62	437.8	20.01919079	0	1	0	0	0	9.3
6.2	22.13	493.09	6.704386624	1	0	0	0	0	4.9
5.6	16.4	488	9.984983726	0	0	0	0	1	1.7
6.2	19.56	649.67	8.130774871	0	0	0	1	0	7.8
6	15.83	359.03	3.263249914	0	0	1	0	0	9.6
7	30.63	481.62	0	0	0	1	0	0	17.8
6.3	76.56	497.53	9.955174534	1	0	0	0	0	7.2
6	5.8	566.33	2.507409021	0	0	1	0	0	2.3
4.7	24.37	477.92	10.09675691	0	0	1	0	0	3.4
6.8	42.72	437.64	17.23282623	1	0	0	0	0	8.5
4.73	43.03	384.44	9.753604462	0	0	1	0	0	0.9
6.2	44.24	263.2	5.632335217	0	1	0	0	0	6.6
4.17	11.93	356	4.545767262	0	0	1	0	0	1.5
4.24	19.96	332.51	6.238589584	0	0	1	0	0	4.3
6.5	56.88	213.44	0	0	0	1	0	0	21.5
6.2	87.56	169.84	25.58057857	1	0	0	0	0	7.5
6.9	93.42	421.78	0	1	0	0	0	0	10
6.8	49.91	528.19	17.23434072	1	0	0	0	0	9.8
6	5.41	510.92	2.748181217	0	0	1	0	0	1.1
5.9	46.02	542.61	6.490516158	1	0	0	0	0	7.5
5.39	16.94	440.67	12.37330594	0	1	0	0	0	4.2
4.05	15.03	389.55	10.07861102	0	0	1	0	0	4.7
4.45	15.74	427.88	13.85987013	0	0	1	0	0	0.9
6.9	29.75	570.62	12.27405801	1	0	0	0	0	8
4.265	21.49	399.45	6.018571259	0	0	1	0	0	2.6
6.2	86.55	516.18	1.860537557	0	0	1	0	0	22.2
5.18	9.53	398.49	8.902859091	1	0	0	0	0	2
5.28	31.85	332.28	11.52937119	1	0	0	0	0	6
4.88	32.05	267.92	15.79083278	0	1	0	0	0	3.8
5.99	56.48	389.95	14.52632094	0	1	0	0	0	7.1
6	3.52	438.74	2.638465463	0	0	1	0	0	2.6
6	7.32	386.19	2.855661044	0	0	1	0	0	3.8
5.1	19.31	492	6.163286461	0	0	0	1	0	6.8
6.8	23.05	430.71	17.22208176	1	0	0	0	0	12
5.6	21.61	585.04	8.377690613	0	0	0	1	0	2.3
6.2	82.74	489.22	15.15625284	1	0	0	0	0	10.7
6.63	82.23	615.23	4.054133693	1	0	0	0	0	14.9
4.9	49.45	286.6	8.748348416	0	0	1	0	0	5
5.9	73.71	484.45	16.41049969	1	0	0	0	0	9
7	53.75	551.3	13.09677823	0	0	1	0	0	14.2
4.92	38.1	338.28	13.44200506	0	0	0	0	1	4.3
6.06	49.09	537.95	4.081874569	0	1	0	0	0	4.2
6.2	22.53	468.14	7.681699031	1	0	0	0	0	6.4
6.2	21.67	258.89	1.47122398	0	0	1	0	0	8.1
4	14.9	448.77	9.376225253	0	0	0	1	0	1.4
6.2	86.25	539.98	15.90941859	1	0	0	0	0	11.6
7.62	54.32	330.55	20.01030734	0	1	0	0	0	13.3
6.3	57.26	223.6	10.00016	1	0	0	0	0	18.1
5.9	45.89	542.41	6.481296167	1	0	0	0	0	10.9
6	9.46	576.21	2.513404066	0	0	1	0	0	4.9
6.19	15.96	527.92	0	0	0	1	0	0	1.3
4.265	23.12	355.02	6.029261978	0	0	1	0	0	2
6.93	18.33	663.31	3.855191305	0	1	0	0	0	4.5
5.9	76.21	423.4	6.409407149	1	0	0	0	0	9.6
5.18	10.95	478.63	9.433392815	1	0	0	0	0	1.9
7.13	87.2	564.93	0	0	0	1	0	0	12.5
6.3	59.71	240.43	10.03914837	1	0	0	0	0	21.1
5.31	56.96	210.51	4.131041031	0	0	1	0	0	11
7.62	14.82	378.75	0	0	1	0	0	0	6.6
7.3	56.2	275.82	0	1	0	0	0	0	12.3
7.13	83.43	667.42	0	0	0	1	0	0	17.6
4.73	5.17	353.2	4.320104165	0	0	1	0	0	1.4
6.2	51.5	236.19	1.435130656	0	0	1	0	0	24.4
7.62	5.8	624.85	5.8	0	1	0	0	0	16.3
6.3	74.93	567.64	20.00551924	1	0	0	0	0	11.7
5.28	17.62	320.57	12.04511519	1	0	0	0	0	1.4
7.13	61.2	370.08	0	0	0	1	0	0	11.4
5.27	31.18	301.11	10.9606706	0	1	0	0	0	5.9
4.7	53.05	339.6	10.5024997	0	0	1	0	0	2.5
6.2	79.37	193	1.259880947	0	0	1	0	0	20.4
7.01	19.32	387.95	9.816964908	1	0	0	0	0	6.2
5.1	49.02	612.78	7.582578717	0	0	0	1	0	7.6
6.3	31.14	427.73	10.00197481	1	0	0	0	0	9.7
5.99	41.69	280.86	17.05914711	0	1	0	0	0	9.8
7.62	10.96	544.74	0	0	1	0	0	0	9.1
6.53	2.66	223.03	2.623356628	0	0	1	0	0	6.1
5.39	47.89	495.59	16.60258112	0	1	0	0	0	2
6.5	96.01	314.88	9.588493104	1	0	0	0	0	5.6
4.9	22.88	282.14	7.880609114	0	0	1	0	0	7.6
7.13	74.92	436.14	0	0	0	1	0	0	12.1
6.3	47.75	272.67	10.00531859	1	0	0	0	0	9.8
7.62	49.15	208.56	20.01525418	0	1	0	0	0	11.3
5.6	10.31	405	3.548760347	0	0	0	1	0	4.2
5.9	81.44	239.77	6.376323392	1	0	0	0	0	7.7
4.265	12.48	396.21	6.023744683	0	0	1	0	0	0.5
6.2	52.37	487.34	15.9249741	1	0	0	0	0	8.2
5.9	76.05	192.71	6.402663508	1	0	0	0	0	11.4
6.9	28.9	362.57	0	1	0	0	0	0	9.5
5.9	24.91	286.03	7.513028684	1	0	0	0	0	3.2
6.2	34.76	535.13	6.690702504	1	0	0	0	0	10.2
6.06	64.8	416.15	3.941776249	0	1	0	0	0	3.8
6.2	88.1	393.77	7.845221476	1	0	0	0	0	14.5
5	57.11	382.77	7.762454509	0	0	1	0	0	8.4
6.61	95.37	306.81	0	0	0	1	0	0	15.3
6.9	55.47	485.2	12.29604815	1	0	0	0	0	12.7
6.06	39.14	678.69	3.951708491	0	1	0	0	0	6.6
6.63	46.81	464.92	11.44220259	1	0	0	0	0	8.6
5.39	89.88	704.1	13.30346947	0	1	0	0	0	7.5
7.28	69.21	382.93	0	0	0	1	0	0	17.2
5.39	32.4	258.1	12.38371511	0	1	0	0	0	5.6
7.62	83.78	313.96	19.99096796	0	1	0	0	0	29.4
6.61	79.45	390.78	0	0	0	1	0	0	14.4
6.8	46.83	464.92	17.24289129	1	0	0	0	0	6
6.2	69	845.34	2.626309197	0	0	1	0	0	10.1
7.01	19.95	457.06	11.95665505	1	0	0	0	0	11.3
4.66	15.08	260.02	8.808450488	1	0	0	0	0	7.4
6.36	27.46	648.09	8.893323338	1	0	0	0	0	4.6
6.93	55.11	735.44	3.925710127	0	1	0	0	0	7.5
4.01	22	251.57	8.334890521	0	0	1	0	0	1.3
4	3.77	256	3.535081329	0	0	0	1	0	0.8
6.2	35.92	592.18	7.767979145	1	0	0	0	0	8.5
6.69	98.95	389.95	4.871714277	1	0	0	0	0	6.2
4.3	22.21	477	2.576916762	0	0	1	0	0	4
5.09	27.85	467.03	13.73060814	1	0	0	0	0	8.6
6.93	14.34	221.78	3.86257686	0	1	0	0	0	5.4
5.9	94.52	175.68	6.445184249	1	0	0	0	0	7.6
5.4	18.16	685	14.62901227	0	0	0	1	0	3.4
4.23	16.5	357.28	13.41976155	0	0	1	0	0	0.6
6.22	17.59	179	0	0	0	1	0	0	7.3
7.62	51.11	578.11	19.98675812	0	1	0	0	0	11.9
5.99	17.3	341.14	16.75708805	0	1	0	0	0	2.8
6.2	82.23	210.01	25.58027365	1	0	0	0	0	8
6.19	21.12	537.16	10.54345294	0	0	1	0	0	8
6.8	51.75	248.01	3.050721226	1	0	0	0	0	17.9
6.3	39.05	612.78	0.883685464	0	0	0	1	0	6.8
5.9	58.15	230.3	6.460526294	1	0	0	0	0	21.1
5.9	27.54	275.82	7.496772639	1	0	0	0	0	3.7
6.36	31.21	297.46	8.913809511	1	0	0	0	0	8.3
6.61	26.51	709.86	0	0	0	1	0	0	5.4
6.9	41.67	482.07	0	1	0	0	0	0	10.9
5.39	38.9	399	13.12195107	0	1	0	0	0	10.7
7.2	91.9	619	0	0	0	1	0	0	16.2
5.17	67.86	480.5	5.074514755	0	0	1	0	0	3.3
6.9	49.28	337.5	12.18424803	1	0	0	0	0	15.1
5.77	8.46	398.49	8.222621237	1	0	0	0	0	1.8
5.82	22.75	359.23	6.538990748	0	0	1	0	0	1.6
7.62	48.49	172.1	0	0	1	0	0	0	28.6
6.2	41.76	535.13	6.693967433	1	0	0	0	0	13
4.7	11.16	424.54	10.10805125	0	0	1	0	0	1.5
7.62	92.73	538.69	19.80668574	0	1	0	0	0	17.8
5.27	13.28	290.63	10.98666464	0	1	0	0	0	1.2
6.63	51.47	330.61	4.05521886	1	0	0	0	0	9.4
6.2	37.57	665.2	1.501099597	0	0	1	0	0	5.9
6.2	38.98	503.04	7.709494147	1	0	0	0	0	7.6
7	29.86	389.54	0	0	0	1	0	0	16.1
5.2	34.42	465	13.17180322	0	0	1	0	0	5.9
6	22.02	412.79	2.479112745	0	0	1	0	0	10.2
6.36	34.45	386.19	8.901915524	1	0	0	0	0	6.8
5.39	13.19	374.19	12.38037156	0	1	0	0	0	5.2
6.2	40.72	555.23	6.670044977	1	0	0	0	0	14.1
6.61	9.12	616.55	0.603655531	0	0	1	0	0	3.7
6	9.95	416.82	2.990384591	0	0	1	0	0	6.3
6.61	30.7	667.13	0	1	0	0	0	0	6.4
5.99	64.96	421.05	17.49422762	0	1	0	0	0	9.1
6.8	50.09	685.78	17.2118128	1	0	0	0	0	10.6
6.5	95.98	309.41	9.586991186	1	0	0	0	0	8.7
4.92	67.87	353.54	15.8636944	0	0	0	0	1	8.8
4.88	32.5	417.99	15.78359591	0	1	0	0	0	4.9
5.39	56.97	301.85	12.37371407	0	1	0	0	0	7.2
6.2	16.46	624.85	6.688049043	1	0	0	0	0	7.4
5.93	51.29	332.28	11.85976813	0	1	0	0	0	6.2
6.77	23.99	343.53	0	0	1	0	0	0	6.3
6.2	58.49	379.64	22.92518266	1	0	0	0	0	6.6
5.8	41.7	327.61	4.079215611	0	0	0	1	0	4.7
6.63	84.28	220.65	8.697672102	1	0	0	0	0	10.5
6.61	22.77	316.46	0	1	0	0	0	0	5.2
6.69	52.12	268.65	4.995998399	1	0	0	0	0	8.3
5.5	17.08	401.34	4.221836093	0	0	0	1	0	10.5
4.5	40.14	404.73	7.410607263	0	0	1	0	0	5.1
7.3	55.81	309.41	0	1	0	0	0	0	13.3
6.2	68.94	484.97	8.611829074	1	0	0	0	0	11.9
6.9	47.93	262.25	12.31838058	1	0	0	0	0	9.8
7.2	90.14	743	8.995748996	0	0	1	0	0	19.4
4.43	16.78	374.82	5.922702086	0	0	1	0	0	3.2
7	72.5	484.49	0	0	0	1	0	0	15.1
5.39	34.57	244.74	12.37281294	0	1	0	0	0	9.8
6.8	97.68	392.08	17.22091461	1	0	0	0	0	13.8
4.26	19	338.28	9.116528945	0	0	1	0	0	3.3
6.69	84.54	340.65	20.44726632	1	0	0	0	0	8.9
6.2	72.28	497.53	6.687114475	1	0	0	0	0	8.8
6.61	19.3	602.1	13.2954842	1	0	0	0	0	2.8
7.28	79.76	296.97	0	0	0	1	0	0	20.6
5.99	24	437.5	14.50605391	0	1	0	0	0	6
6.3	68.15	573.04	10.01570766	1	0	0	0	0	9.1
6.2	36.18	332.73	0	0	1	0	0	0	6.4
6.2	3.26	198	0.509116882	0	1	0	0	0	4.3
5.28	40.97	569.84	14.06522307	1	0	0	0	0	2.1
6.9	64.12	421.59	0	1	0	0	0	0	5.8
7.2	85.37	511	0	0	0	1	0	0	17
5.9	70.84	567.64	16.42307827	1	0	0	0	0	10.9
6.32	57.99	314.33	12.11676524	1	0	0	0	0	1.6
6.69	66.64	301.11	19.47759482	1	0	0	0	0	9.2
5.28	37.93	301	10.99976818	1	0	0	0	0	7
6	6.92	317	6.873601676	0	0	0	1	0	4.8
4.37	18.58	360	14.80972653	0	0	1	0	0	1.5
6.5	96.1	309.41	9.692156623	1	0	0	0	0	6
4.17	11.87	265.21	9.586287081	0	0	1	0	0	4.8
6.69	42.2	316.02	19.96215419	1	0	0	0	0	11.8
6.46	44.65	358.36	3.892569845	0	0	1	0	0	10.7
4.45	26.71	581.8	13.86416965	0	0	1	0	0	2.1
6.8	22.74	655.45	13.08233924	1	0	0	0	0	3.1
6.53	22.03	242.05	0	0	0	1	0	0	24.4
4.7	6.03	634.85	6.03	0	0	0	1	0	0.8
5.28	48.68	326.19	14.07772709	1	0	0	0	0	6.2
4.5	34.49	698.72	7.912976684	0	0	1	0	0	2.2
7.62	44.76	538.93	1.337908816	0	1	0	0	0	23.6
7.62	56.3	510.62	19.9943267	0	1	0	0	0	17.3
5.9	10.68	473.65	6.47937497	1	0	0	0	0	4.2
6	9.61	440.59	2.968585522	0	0	1	0	0	5.6
6.46	40.54	359	9.036658675	0	0	1	0	0	6.4
7.62	78.41	538.69	16.28613214	0	1	0	0	0	26.6
6.9	20.64	264.48	2.643614949	1	0	0	0	0	11.7
6.32	59.07	301.05	12.08770036	1	0	0	0	0	6.4
6	6.3	450.61	2.483123034	0	0	1	0	0	6.2
5.28	34.35	365.22	11.77155895	1	0	0	0	0	4.5
6.19	18.31	585.12	10.54301665	0	0	1	0	0	5.4
6.8	69.03	499.18	17.2497913	1	0	0	0	0	17.9
6.9	34.54	287.96	12.28874282	1	0	0	0	0	9.2
4.5	8.48	412.37	7.110977429	1	0	0	0	0	1.7
6.2	60.55	573.04	6.683569406	1	0	0	0	0	4.4
5.65	16.06	302.64	7.651744899	0	0	0	1	0	2.4
4.7	50.04	222	10.57419028	0	0	1	0	0	9.3
7.62	88.18	259.21	20.00844822	0	1	0	0	0	15.7
6.2	43.97	190.54	6.742284479	1	0	0	0	0	20.4
4.92	49.3	358.92	7.209514547	0	0	1	0	0	3.8
6.61	25.53	343.97	0.714492827	0	0	1	0	0	5.8
4	12.13	299.37	9.331366459	0	0	1	0	0	1.9
6.3	81.23	230.11	10.01702551	1	0	0	0	0	13
7.01	25.91	515.65	10.99802255	1	0	0	0	0	8
6.46	8.3	430.36	3.931144871	0	0	1	0	0	6.3
4.26	8.68	420.81	7.440530895	1	0	0	0	0	3.5
5.93	25.17	450.28	11.80491423	0	1	0	0	0	4.4
7.28	54.25	339.02	0	0	0	1	0	0	25.2
6.2	69.7	528.12	1.669610733	0	0	1	0	0	10.1
6.4	44.15	428.57	9.435337832	0	0	0	1	0	8
6.3	77.65	484.45	20.00053999	1	0	0	0	0	8.6
6.9	29.8	428.57	0.771945594	0	0	0	1	0	14.3
6.61	32.75	254.26	0	0	0	1	0	0	5.9
7.2	81.8	384.66	5.270967653	0	0	1	0	0	24
6.69	57.51	346.62	5.025534797	1	0	0	0	0	11.1
5.6	52.94	519	5.627965885	0	0	0	1	0	2.7
6.69	19.74	550.11	4.985739664	1	0	0	0	0	6.1
4.89	11.83	617.43	6.786221334	1	0	0	0	0	6.4
5.39	21.73	318.11	12.36349465	0	1	0	0	0	2.7
5.45	30.14	690.97	4.311693403	0	0	1	0	0	6.4
6.61	8.83	420.2	0.420119031	0	0	1	0	0	4.8
6.2	63.6	197.63	6.663144903	1	0	0	0	0	28.2
6.3	65.72	318.52	9.965781455	1	0	0	0	0	5.4
6.9	35.12	303.6	0.838033412	1	0	0	0	0	16.6
6.3	25.85	614.98	9.993843105	1	0	0	0	0	7.9
4.1	13.57	365.26	12.56296143	0	0	1	0	0	0.4
6.2	41.08	336.98	0	0	1	0	0	0	15.7
5.39	49.8	354.46	12.36698832	0	1	0	0	0	15.1
5.2	24.1	450.28	5.344155686	1	0	0	0	0	2.8
5.42	28.44	367.57	11.36612071	0	0	1	0	0	3
6.52	69.8	280.64	9.999679995	1	0	0	0	0	28.4
5.99	28.56	302.73	14.49211855	0	1	0	0	0	2.3
4.8	11.65	519	9.046927655	0	0	0	1	0	0.4
6.9	78.05	311.6	0	1	0	0	0	0	14.2
6.8	29.91	254.68	10.95897805	1	0	0	0	0	17.8
6.32	60.03	314.88	12.08970223	1	0	0	0	0	2.1
4.66	15.37	328.43	6.967560549	1	0	0	0	0	3.8
6.19	23.24	462.24	0.681689079	0	0	1	0	0	4.3
4.45	44.89	406.7	15.25069507	0	0	1	0	0	2.8
5.8	47.59	475.1	14.0458962	0	0	0	1	0	7.7
6.2	93.44	463.59	17.37692435	1	0	0	0	0	8.8
5.9	53.75	465.55	6.463195804	1	0	0	0	0	4.2
4.85	7.94	472.2	6.301960013	0	0	1	0	0	1
6	2.75	284.21	2.561737691	0	0	1	0	0	4.3
5.39	31.39	278.64	12.36970493	0	1	0	0	0	4.4
7.28	68.66	328.09	0	0	0	1	0	0	22.6
6.3	51.27	236.19	9.976412181	1	0	0	0	0	24.5
6.06	38.22	287.87	4.001037365	0	1	0	0	0	4.3
6.69	13.42	557.42	13.42	1	0	0	0	0	3.7
5.77	24.33	370.94	1.971395445	0	0	1	0	0	5.7
4.73	18.67	354.82	9.67098754	0	0	1	0	0	3.2
4.3	5.88	561.43	2.587663038	0	0	1	0	0	3.4
6.61	95.22	533.2	0	0	0	1	0	0	13.8
4.88	96.77	244.74	15.80860525	0	1	0	0	0	3.9
5.45	9.36	377	4.26857119	0	0	1	0	0	3.7
7	24.47	422	2.317606524	0	0	1	0	0	8.5
7.28	41.43	635.01	0	0	0	1	0	0	21.6
6.06	41.93	339.02	3.987141833	0	1	0	0	0	13.3
5.27	17.01	334.69	10.98180313	0	1	0	0	0	4.9
6.3	87.84	180.33	10.07759892	1	0	0	0	0	14
6.06	6.63	382.12	6.538111348	0	0	0	0	1	7.1
7.62	22.69	253.72	0	0	1	0	0	0	26.3
6.2	56.1	494.82	7.76507566	1	0	0	0	0	5.7
5.1	10.43	442	4.124136273	0	0	0	1	0	1.5
6.3	55.41	478.07	10.00090496	1	0	0	0	0	12.2
6.61	46.75	610.22	0	0	0	1	0	0	10
6.63	30.81	364.91	3.994195789	1	0	0	0	0	5.9
6.2	58.33	414.42	7.771280461	1	0	0	0	0	9.2
7.62	62.07	567.64	19.99868246	0	1	0	0	0	14.5
7.62	91.19	388.16	14.92697223	0	1	0	0	0	14.9
6.52	31.39	493.5	1.939896904	1	0	0	0	0	5
6.3	89.05	528.12	19.97834077	1	0	0	0	0	11.9
6.93	3.85	462.24	3.846673888	0	1	0	0	0	4.6
4	8.8	760	2.778038877	0	0	1	0	0	2.3
5.7	14.38	537.16	6.649954887	0	0	1	0	0	3.2
4.45	53.78	383.39	13.83500994	0	0	1	0	0	2.5
6.5	97.63	267.67	9.568244353	1	0	0	0	0	7.4
5.93	53.85	365.22	11.80554531	0	1	0	0	0	3.8
6.9	17.85	256	0	0	0	1	0	0	21.4
5.9	28.26	511.18	6.467418341	1	0	0	0	0	4.7
7.2	76.26	311.75	5.519420259	0	0	1	0	0	7.1
5.9	43.39	496.21	6.502468762	1	0	0	0	0	4.8
4.5	9.76	442	1.81369788	0	0	1	0	0	1.4
4.85	10.01	425.81	6.310879495	0	0	1	0	0	1.8
6.61	15.23	940.2	0	0	0	1	0	0	10.4
4.6	8.65	509	8.601999767	0	0	0	1	0	1.3
7.62	57.51	573.04	20.00084248	0	1	0	0	0	14.9
5.2	49.39	655.67	13.17619444	0	0	1	0	0	6.9
6.3	43.93	253.72	10.02855922	1	0	0	0	0	15.4
6.32	59.35	321.63	12.06857075	1	0	0	0	0	4.6
7.62	7.4	459.34	0	0	1	0	0	0	21.7
6.61	16.61	138.76	0.576281181	0	0	1	0	0	6.7
5.39	51.22	347.92	12.38541077	0	1	0	0	0	11.4
7.62	79.62	396.93	20.02750109	0	1	0	0	0	15.2
5.01	25.32	208.71	7.249468946	0	0	1	0	0	3.3
7.62	13.46	549.43	13.46	0	1	0	0	0	13.3
6.8	27.09	128.12	16.64906003	1	0	0	0	0	20.1
5.09	11.41	458.09	11.23689014	1	0	0	0	0	0.8
7.62	24.13	169.52	0	0	1	0	0	0	21.4
6.3	51.9	576.55	20.00394711	1	0	0	0	0	8.3
5.77	24.45	456.83	1.976259092	0	0	1	0	0	4
7.62	48.33	728.01	20.01671302	0	1	0	0	0	19.6
6.3	38.34	535.13	10.0107692	1	0	0	0	0	11.7
4.1	26.12	517.06	12.63624944	0	0	1	0	0	4.1
4.45	21.56	373.71	14.55010309	0	0	1	0	0	3.9
4.2	9.91	410.46	3.284143724	0	0	1	0	0	0.6
5.9	54.28	457.49	16.44157839	1	0	0	0	0	5.9
5.27	20.99	285.28	12.76810479	0	1	0	0	0	2.5
5.99	17.91	283.14	14.50924188	0	1	0	0	0	5.6
5.92	27.42	465.51	13.70379145	0	1	0	0	0	3.4
5.45	19.04	261.91	4.248293775	0	0	1	0	0	2.7
4.7	23.54	377.93	10.25258504	0	0	1	0	0	1.4
7.62	28.91	505.2	2.631349464	0	1	0	0	0	19
4.8	4.34	364.84	4.320590237	0	0	1	0	0	1.2
6.2	50.39	369.75	4.595617478	0	0	1	0	0	15.3
4.37	16.45	267.92	14.81485741	0	0	1	0	0	2.4
5.39	22.68	699	12.38476483	0	1	0	0	0	3.7
6.05	27.19	297.07	9.245063548	1	0	0	0	0	5.1
6.2	40.6	454.55	6.72	1	0	0	0	0	8.1
6.69	24.76	341.58	18.07681388	1	0	0	0	0	7.7
6.69	8.66	297.71	8.00659728	1	0	0	0	0	6.4
6.69	20.81	255	16.69729619	1	0	0	0	0	5.7
6.2	53.94	538.93	1.468740957	0	0	1	0	0	12.6
6.69	71.47	444.74	4.926550517	1	0	0	0	0	8.5
6.2	51.81	379.18	5.659160715	0	0	1	0	0	6.6
5.39	40.69	302.73	12.38299237	0	1	0	0	0	12.7
5.27	19.78	680.37	10.98389275	0	1	0	0	0	1
6.9	6.02	371.06	0.774273853	1	0	0	0	0	6.8
6.2	46.34	198.58	6.721093661	1	0	0	0	0	20.1
5.17	74.8	492.76	5.186096798	0	0	1	0	0	3.4
4.7	9.86	448.77	6.257411605	0	0	1	0	0	1.9
5.99	24.99	308.71	14.50439933	0	1	0	0	0	3.7
6.2	68.61	418.24	15.26630276	1	0	0	0	0	10.1
5.9	52.36	341.56	18.9513456	0	0	1	0	0	10.2
5.27	34.45	351.57	13.90295292	0	1	0	0	0	7.2
7.28	48.84	292.12	0	0	0	1	0	0	25.8
5.8	39.75	288.24	4.080551433	0	0	0	1	0	6.6
6.8	95.05	245.88	17.20442094	1	0	0	0	0	20.8
4.6	9.46	402	7.902632473	0	0	0	1	0	1.4
6.61	83.93	532.54	0	0	0	1	0	0	15.9
7.62	11.58	212.72	0	0	1	0	0	0	20.5
6.2	52.79	714.27	17.90721921	1	0	0	0	0	11.2
6.69	29.74	329.52	15.15320098	1	0	0	0	0	9.6
6	73.41	493.5	2.967423125	0	0	1	0	0	3.8
5.5	8.84	356.39	8.000499984	0	0	0	1	0	8.2
6.06	7.92	376.91	3.992593142	0	1	0	0	0	2.7
4.81	11.98	425.11	7.849707001	0	0	0	0	1	0.7
7.14	9.14	338	0	0	0	1	0	0	13.6
5.74	33.83	281.61	3.074540616	0	0	1	0	0	7.9
6.8	36.87	462.93	17.22315012	1	0	0	0	0	10.1
4.53	45.79	338.19	7.862060799	0	0	1	0	0	5.2
5.2	26.61	739.55	14.4264514	0	0	1	0	0	3.8
7.62	85.07	279.41	19.98171164	0	1	0	0	0	13.1
6.2	44.81	215.34	1.338656042	0	0	1	0	0	25.2
6.8	35.93	570.62	3.16872214	1	0	0	0	0	7
5.39	22.55	335.43	14.40416606	0	1	0	0	0	6.5
5.8	51.29	266.41	14.04333294	0	0	0	1	0	7.6
6.93	52.68	271.06	3.972593611	0	1	0	0	0	7.4
6.76	4.93	605.04	4.93	1	0	0	0	0	4.5
4.8	8.62	350.54	4.213549573	0	0	1	0	0	2.4
6.9	29.83	532.13	0.772334125	1	0	0	0	0	12.1
5.61	22	680.37	12.94279336	1	0	0	0	0	1.6
7.2	57.49	483.02	16.09857137	0	0	1	0	0	21.3
4.45	21.09	526.24	13.85561619	0	0	1	0	0	2
4.66	32.44	367.76	8.812786166	1	0	0	0	0	0.8
6.8	19.89	319	16.74751325	1	0	0	0	0	10.7
5.27	17.47	283.14	12.33628793	0	1	0	0	0	4.7
5.19	40.67	336.07	10.79929627	0	0	1	0	0	1.8
6.8	14.81	370.03	9.927537459	1	0	0	0	0	5.9
6.3	44.67	378.75	10.02736256	1	0	0	0	0	8.1
4.66	12.27	525.79	6.981747632	1	0	0	0	0	4.6
6.06	4.04	344.67	4.04	0	1	0	0	0	2.1
6.63	53.84	680.23	4.016154877	1	0	0	0	0	10.9
7.3	55.18	288.24	0	1	0	0	0	0	10.1
4.1	15.28	448.77	9.509826497	0	0	0	1	0	1.6
6.2	53.43	453.71	2.531402773	0	0	1	0	0	7.8
5.27	50	267.49	14.37177442	0	1	0	0	0	10.6
5.94	12.39	373.18	10.57873338	0	0	1	0	0	2.5
7.2	15.91	242.05	8.867017537	0	0	1	0	0	22.8
5.61	25.69	365.22	9.985349268	1	0	0	0	0	4.7
5.2	92.48	267.92	14.91098588	0	0	1	0	0	6.1
7.51	69.62	175	14.5153815	0	0	1	0	0	9.8
5.01	15.42	196.25	7.248744719	0	0	1	0	0	1
6.3	36.57	542.41	9.986616043	1	0	0	0	0	10.8
6.4	36.82	468.44	9.43738841	0	0	0	1	0	12.1
6.69	34.2	332.28	10.97851994	1	0	0	0	0	6.6
6	8.08	565.08	2.510776772	0	0	1	0	0	2.4
6.9	64.27	891.55	0	1	0	0	0	0	13.7
7.51	58.28	310.01	14.33311899	0	0	1	0	0	11.1
6.2	56.6	277.5	24.71262026	1	0	0	0	0	6.1
6.3	46.76	492.26	9.991756602	1	0	0	0	0	4.7
6.2	4.46	204	0.421900462	0	1	0	0	0	3.3
6.69	37.36	349.43	11.85262418	1	0	0	0	0	5.7
6.06	15.46	537.16	9.014321938	0	0	0	0	1	7.5
5.34	6.5	382.12	0	0	0	1	0	0	2.8
5.39	53.58	333.75	12.38060984	0	1	0	0	0	13.4
6.32	59.07	308.39	12.13543572	1	0	0	0	0	5.9
6.69	81.69	506	4.948181484	1	0	0	0	0	13.5
7.62	2.69	496.21	2.687749988	0	1	0	0	0	7
4.7	41.77	272.18	10.53358913	0	0	1	0	0	8.1
5.99	22.84	415.69	14.49631332	0	1	0	0	0	3.2
6.3	37.16	388.01	12.28660653	0	0	0	1	0	6.2
5.39	20.39	462.66	14.23348517	0	1	0	0	0	2.2
4.66	19.83	371.58	6.982499552	1	0	0	0	0	3.6
5.9	13.28	535.24	1.361726845	0	0	0	1	0	5.9
6.1	17.86	333.89	4.985689521	0	0	1	0	0	5.8
6.2	54.13	542.41	20.97729487	1	0	0	0	0	6.1
6.61	58.3	360.16	0	0	0	1	0	0	13.2
6.46	59.87	509.1	3.943260073	0	0	1	0	0	13.7
6.3	76.12	271.3	10.00213977	1	0	0	0	0	12.6
6.2	46.82	201.21	1.675798317	0	0	1	0	0	16.8
6.6	47.18	412.23	1.373608387	0	0	1	0	0	11.5
6.2	54.41	313.9	7.716767458	1	0	0	0	0	8.6
5.2	34.73	567.78	19.51307254	0	0	1	0	0	4.3
5.39	84.43	505	12.36262513	0	1	0	0	0	2.4
4.1	12.56	480.79	12.55454898	0	0	1	0	0	2.5
7.37	64.47	242.05	8.093163782	0	0	1	0	0	16.4
5.09	18.03	287.34	10.60681385	1	0	0	0	0	4.5
6	35.91	492	2.933257575	0	0	0	1	0	13.6
5.39	70.45	308.5	12.34475192	0	1	0	0	0	6.3
6.3	49.7	599.64	10.01736492	1	0	0	0	0	12.8
4.7	7.64	548.76	5.951932459	0	0	0	1	0	1.9
5.39	43.25	414.03	16.61799025	0	1	0	0	0	3.1
6.2	66.2	198.58	24.16988002	1	0	0	0	0	7.1
5.2	84.8	360	13.49079686	0	0	1	0	0	4.9
6.2	77.79	297.86	17.43926604	1	0	0	0	0	8.1
4.92	20.34	382.44	13.44797383	0	0	0	0	1	3.4
4.265	22.95	352.55	6.043417907	0	0	1	0	0	1.3
6.63	52.3	828.95	3.958219297	1	0	0	0	0	10.3
7.62	84.22	295.48	20.00330723	0	1	0	0	0	9.8
7.62	57.5	602.63	8.076205792	0	1	0	0	0	21.4
4.01	10.25	376	8.310385069	0	0	1	0	0	1.9
6.61	80.85	537.95	1.271573828	0	0	1	0	0	14.3
6.69	35.02	379.43	5.718207761	1	0	0	0	0	5.7
6.61	70.23	347.67	16.01338503	1	0	0	0	0	7.2
6.8	20.77	294.38	17.22210208	1	0	0	0	0	10.1
6.8	56.23	653.28	17.24594155	1	0	0	0	0	7.9
6	25.24	437	10.93138143	0	0	0	1	0	3.4
6.69	77.56	416.93	13.47772978	1	0	0	0	0	9.5
6.33	18.96	242.05	4.015059153	0	0	1	0	0	10.9
6	61.89	365.15	4.584070244	0	0	1	0	0	14.2
6.69	31.33	304.68	14.4089035	1	0	0	0	0	9.4
4.92	71.12	399.84	7.146803481	0	0	1	0	0	1.4
6.9	52.94	612.78	1.028931485	0	0	0	1	0	11
6.9	74.09	319.66	1.217251001	1	0	0	0	0	6.1
5.39	41.17	760	14.63757152	0	1	0	0	0	9.7
6.6	46.22	574.88	1.359558752	0	0	1	0	0	9.5
6.2	42.15	551.21	6.663189927	1	0	0	0	0	15.2
5.9	80.88	318.52	6.479969136	1	0	0	0	0	8.1
6.9	22.56	561.04	0.949736806	0	0	0	1	0	5.7
4.92	37.58	465	13.13439378	0	0	0	0	1	5
4.92	36.83	346	14.01304036	0	0	0	0	1	5.6
6.2	60.01	228.66	6.653608044	1	0	0	0	0	17.1
6.19	17.64	408.93	0	0	0	1	0	0	14.7
4.265	20.3	345.88	6.009816969	0	0	1	0	0	2.9
6.2	25.79	544.74	1.435827288	0	0	1	0	0	10.6
5	12.42	299.37	7.769189147	0	0	1	0	0	1.3
5.7	63.53	313.07	8.265639721	0	0	0	1	0	18
5.27	14.21	364.91	11.74410916	0	1	0	0	0	1.9
7.62	50.69	453.71	20.0177721	0	1	0	0	0	23.4
6.93	71	190	3.76696164	0	1	0	0	0	3.4
4.265	18.21	283.34	6.037524327	0	0	1	0	0	7.1
6.2	49.54	460.69	20.07554482	1	0	0	0	0	9.6
7.54	26.46	306.37	0	1	0	0	0	0	18.2
6.9	59.25	347.45	12.24914691	1	0	0	0	0	13.2
6.46	35.41	659.09	8.273040554	0	0	1	0	0	9.1
5.9	50.88	406.7	16.44238121	1	0	0	0	0	11.3
5.39	52.5	322.14	12.37778655	0	1	0	0	0	25.3
6.61	99.39	324.85	0	0	0	1	0	0	5.6
4.265	8.85	484.66	6.049041246	0	0	1	0	0	0.8
6.2	88.72	446.63	7.759768038	1	0	0	0	0	12.4
6.3	31.17	472.81	10.0069226	1	0	0	0	0	7.3
6.9	76.04	511.95	4.444490972	1	0	0	0	0	11.8
5.8	41.61	309.41	4.074800609	0	0	0	1	0	5.3
6.9	28.79	640.14	12.30053657	1	0	0	0	0	9.5
6.69	39.29	351.57	20.43111598	1	0	0	0	0	9.1
7.14	6.58	281.86	6.58	0	0	1	0	0	7.3
6.8	78.94	655.45	14.95738948	1	0	0	0	0	7.6
7.3	53.31	308.39	0	1	0	0	0	0	10.3
5.99	44.54	390.18	17.49542797	0	1	0	0	0	6.9
6.61	67.02	364.18	1.157713263	0	0	1	0	0	13
6.2	51.38	576.55	7.764038897	1	0	0	0	0	7.7
6.3	56.94	540.66	9.97196069	1	0	0	0	0	14.2
5.18	15.47	617.43	9.073036978	1	0	0	0	0	2.4
6.9	29.89	368.34	12.30424723	1	0	0	0	0	12
5.7	21.31	519	8.245823185	0	0	0	1	0	3.2
6.8	28.12	655.45	17.22096106	1	0	0	0	0	10.3
7	25.4	206	0	0	0	1	0	0	11.6
7.62	19.07	277.5	0	0	1	0	0	0	22.2
6.63	77.87	703.57	4.137547583	1	0	0	0	0	8
5.8	42.61	300.22	4.01941538	0	0	0	1	0	3.5
5.39	55.17	396.01	16.61074351	0	1	0	0	0	3.3
6.2	56.98	510.62	7.75357337	1	0	0	0	0	11.3
6.2	22.69	574.88	0.673572565	0	0	0	1	0	11.1
4.92	33.94	292.32	13.4528064	0	0	0	0	1	4.3
6.63	47.62	442.51	4.020186563	1	0	0	0	0	4.4
6.32	59.72	309.41	12.10652717	1	0	0	0	0	7.3
6.9	30.39	146.72	0.779551153	1	0	0	0	0	15.6
7.62	54.29	527.54	20.00457948	0	1	0	0	0	29.3
5.65	17.71	248.98	8.603121527	1	0	0	0	0	6.1
5.19	17.26	724.89	12.16922348	0	0	1	0	0	0.7
6.88	83	279.97	0	0	0	0	1	0	7.2
5.28	32.38	241.41	10.98420684	1	0	0	0	0	1.5
5.69	16.88	537.16	9.000888845	0	0	1	0	0	4.7
6.2	74.16	804.36	25.16441933	1	0	0	0	0	10.9
7.62	59.43	670.8	20.01007996	0	1	0	0	0	20.7
7.62	82.84	407.59	19.99783738	0	1	0	0	0	25.7
5.99	35.23	740.05	14.49485426	0	1	0	0	0	5.6
6.3	48.47	512.88	10.03416663	1	0	0	0	0	12.7
7.62	52.98	665.2	9.172131704	0	1	0	0	0	12.7
4.92	36.01	704.1	14.34361182	0	0	0	0	1	5.5
4.7	12.19	392.69	10.21633985	0	0	1	0	0	1
6.61	25.47	415.13	0	1	0	0	0	0	6.7
5.91	18.13	537.16	14.91310833	0	0	1	0	0	4.1
6.06	35.36	331.02	13.5759751	0	1	0	0	0	4.7
6.2	73.86	665.2	24.06388788	1	0	0	0	0	12
7.62	56.3	358.72	20.02062936	0	1	0	0	0	11.8
5.99	20.79	245.06	14.49876202	0	1	0	0	0	1.9
5.13	20.07	341.58	9.861769618	0	1	0	0	0	5.5
4.9	28.68	382	16.25316892	0	0	0	1	0	2.3
6.63	30.12	370.03	14.26090811	1	0	0	0	0	6.9
5.2	19.9	219.31	18.13201588	0	0	1	0	0	9.1
6.69	56.59	339.52	5.096910829	1	0	0	0	0	7
6.8	66.44	591.2	17.10653676	1	0	0	0	0	3.3
4.05	13.75	363.45	10.07238303	0	0	1	0	0	1.6
5.28	14.69	373.07	12.99513755	1	0	0	0	0	1.7
6.2	24.25	295.74	0	0	1	0	0	0	3.9
5.4	17.49	563.74	14.36313684	0	0	0	1	0	3
6.3	44.83	503.04	20.0028623	1	0	0	0	0	15.2
6.3	26.31	573.02	9.989018971	1	0	0	0	0	11
6.3	53.09	614.05	19.99689226	1	0	0	0	0	8.7
6	4.93	656.75	2.498479538	0	0	1	0	0	2.6
6.8	85.66	373.23	17.22636061	1	0	0	0	0	15.1
5.45	27.24	287.46	4.227233138	0	0	1	0	0	12.5
7.62	43.8	503.04	19.99447674	0	1	0	0	0	19.8
6.2	30.85	233.14	1.570477634	0	0	1	0	0	13.1
4.2	9.66	258.1	3.585345172	0	0	1	0	0	3.9
5.2	41.12	217.84	15.92753277	0	0	1	0	0	12.8
5.9	45.29	403.2	6.507818375	1	0	0	0	0	11.2
6.9	57.1	192.29	12.29765831	1	0	0	0	0	15.7
6.3	59.6	671.52	20.01150669	1	0	0	0	0	9.7
6.61	25.07	600.06	15.81778746	1	0	0	0	0	4.2
6.8	47.45	187.36	3.078960864	1	0	0	0	0	12.8
6.2	25.45	295.74	0	0	1	0	0	0	3.4
6.2	66.53	494.32	7.724927184	1	0	0	0	0	8.1
6.3	72.33	538.93	9.966910253	1	0	0	0	0	8.4
4.06	15.84	698.72	10.92449999	0	0	1	0	0	3.3
6.8	29.25	640.14	17.2390719	1	0	0	0	0	9.9
6	9.95	440.59	2.990384591	0	0	1	0	0	7.1
6.8	90.6	338.68	17.21213235	1	0	0	0	0	25.9
6.36	44.72	173.02	8.877471487	1	0	0	0	0	9.5
6.9	93.95	358.25	1.370729733	1	0	0	0	0	15.5
6.3	58.9	457.49	20.00124996	1	0	0	0	0	6.3
5.99	30.03	160.58	14.49520265	0	1	0	0	0	7.3
4.66	12.66	364.84	8.333948644	1	0	0	0	0	0.6
7.62	54.45	454.58	0	0	1	0	0	0	19.1
7.62	45.18	446.63	1.64617739	0	1	0	0	0	8.3
6.9	89.14	732.56	0	1	0	0	0	0	10.6
4.265	14.91	390.08	6.111309189	0	0	1	0	0	1.8
5.99	17.3	341.14	16.75708805	0	1	0	0	0	2.4
5.39	72.49	287.16	12.35132382	0	1	0	0	0	20.5
6.61	40.08	670.73	0.895265324	0	0	1	0	0	9.4
4.2	11.15	361.42	3.427885646	0	0	1	0	0	3.2
6.2	87.58	210.73	25.58356504	1	0	0	0	0	6.3
4.3	18.36	561.43	2.418594633	0	0	1	0	0	2.8
5.39	43.88	420.96	12.37111151	0	1	0	0	0	14
4.3	10.83	288.67	6.367990264	0	0	1	0	0	6.4
4	11.81	258.1	9.48974183	0	0	1	0	0	1.2
5.9	59.34	469.64	16.43031345	1	0	0	0	0	14.6
5.99	17.79	267.13	14.49786191	0	1	0	0	0	3.6
6.2	66.7	225.77	1.154945886	0	0	1	0	0	26.2
7.13	89.67	315.21	0	0	0	1	0	0	22.1
4.92	73.8	646	16.02118597	0	0	0	0	1	1.4
6.3	64.22	222.22	10.04208644	1	0	0	0	0	16.3
4.73	45.51	576.04	10.55117055	0	0	1	0	0	3.4
6.3	47.23	208.56	19.99221849	1	0	0	0	0	8.1
6.63	65.78	419.49	3.971498458	1	0	0	0	0	11.9
7.62	88.95	199.59	20.01033733	0	1	0	0	0	29.3
6.46	59.2	506	3.921109537	0	0	1	0	0	14.6
6.3	33.63	652.85	9.996239293	1	0	0	0	0	13.5
6.3	50.64	226.01	10.01399021	1	0	0	0	0	23.7
4.92	20.04	360.45	13.35657142	0	0	0	0	1	3.3
5.69	9.46	382.12	9.001305461	0	0	1	0	0	2.6
7.3	56.13	306.78	0	1	0	0	0	0	12.8
5.9	84.89	197.63	6.510184329	1	0	0	0	0	11
7.9	43	341.56	0.927307932	0	0	1	0	0	13.4
6.69	28.3	321.91	19.6560525	1	0	0	0	0	5.8
5.45	12.32	608.67	5.240219461	0	0	1	0	0	4.5
5.7	68.58	311.75	8.746199174	0	0	1	0	0	3.4
5.09	11.29	486.67	10.71735042	1	0	0	0	0	2.2
5.9	47.69	535.13	6.463249956	1	0	0	0	0	9.7
7.2	16.21	196.25	5.180202699	0	0	1	0	0	8.5
6.3	56.55	369.75	20.01375527	1	0	0	0	0	14.2
5.3	10.67	520.19	3.774718533	0	0	0	1	0	1.9
6.8	48.83	311.1	13.7979455	1	0	0	0	0	9.5
6.3	39.54	270.22	9.979178323	1	0	0	0	0	22.5
6.2	51.6	614.05	7.780739039	1	0	0	0	0	7.3
5.39	26.77	388.68	15.45229109	0	1	0	0	0	2
6.19	63.16	262.05	0	0	0	1	0	0	14.1
6.9	87.85	327.45	1.325481045	1	0	0	0	0	14.5
7.3	55.11	327.61	0	1	0	0	0	0	11.1
5.45	13.54	710.29	4.500966563	0	0	1	0	0	3.2
6.8	89.45	647.48	17.20389781	1	0	0	0	0	16
5.28	18.61	557.42	11.00145445	1	0	0	0	0	1.5
4.69	22.05	348	8.489994111	0	1	0	0	0	3.5
6.3	59.65	221.92	10.03406697	1	0	0	0	0	23.7
6.3	49.22	356.39	0.992118944	0	0	0	1	0	16.8
5.8	30.59	517.06	9.148333182	0	0	1	0	0	3.6
5.8	40.6	293.46	4.024922359	0	0	0	1	0	4.4
6.9	20.19	288.75	7.513221679	1	0	0	0	0	9.4
6.2	94.68	602.63	25.61210456	1	0	0	0	0	6.8
7.2	76.26	311.75	5.519420259	0	0	1	0	0	7.6
5.28	14.87	370.52	13.22924034	1	0	0	0	0	2
6.63	85.15	616.18	3.913936637	1	0	0	0	0	13.2
5.6	14.54	561.04	9.973725482	0	0	0	0	1	3.6
6.2	54.76	330.55	7.741672946	1	0	0	0	0	8.3
4.66	12.48	373.07	6.988190037	1	0	0	0	0	3.3
5.27	18.51	337	10.98226297	0	1	0	0	0	1.8
7.28	87.94	324.62	0	0	0	1	0	0	12.3
6.2	59.79	544.74	25.00535943	1	0	0	0	0	7.1
5.9	58.39	494.32	16.43262608	1	0	0	0	0	6.5
6.2	56.32	375.42	20.41426707	1	0	0	0	0	10.3
6.63	10.72	564.25	4.0389974	1	0	0	0	0	5.4
6.5	94.76	288.24	9.624172692	1	0	0	0	0	6.5
6.3	35.46	714.27	10.00255967	1	0	0	0	0	11.2
5.09	14.13	246.51	12.47266211	1	0	0	0	0	4.1
5.01	13.32	231.23	7.256273148	0	0	1	0	0	4.6
4.73	19.62	420	9.179803919	0	0	1	0	0	4.5
6.32	60.11	275.82	12.09783865	1	0	0	0	0	3.6
6.69	56.91	267.35	19.2373205	1	0	0	0	0	11.2
6.8	76.61	307.13	17.2182926	1	0	0	0	0	12.5
6.9	59.67	362.37	0	1	0	0	0	0	8.3
5.99	31.48	255	14.50333755	0	1	0	0	0	4.5
5.9	46.81	451.37	6.475067567	1	0	0	0	0	13.7
5.99	29.9	545.66	14.92252995	0	1	0	0	0	4.3
4.85	8.32	454.12	6.295140983	0	0	1	0	0	1.8
6.19	7.58	316.19	3.997849422	0	0	1	0	0	2.6
6.61	88.14	404.51	1.327667127	0	0	1	0	0	9.2
6.61	35.16	352.65	0.838510584	0	0	1	0	0	6.3
5.8	41.62	309.41	4.075291401	0	0	0	1	0	6
6.93	41.03	449.64	3.839062386	0	1	0	0	0	8.8
6.33	7.27	242.05	4.000999875	0	0	1	0	0	13.7
4.7	11.16	383.09	10.16787097	0	0	1	0	0	0.6
6.8	27.15	245.45	16.70815669	1	0	0	0	0	13.9
5.09	11.55	478.63	11.463612	1	0	0	0	0	0.4
7.3	55.23	306.38	0	1	0	0	0	0	11.7
6.8	41.75	425.06	17.22735035	1	0	0	0	0	10.6
6.3	40.61	409	9.998124824	1	0	0	0	0	16.8
5.99	36.55	318.16	17.42313405	0	1	0	0	0	5.9
7.28	26.84	344.67	0	0	0	1	0	0	25.3
6.61	28.99	452.86	16.02231257	1	0	0	0	0	10
7.62	47.67	346.56	0	0	1	0	0	0	19.4
7.62	55.23	277.28	19.97830824	0	1	0	0	0	10.6
5.39	19.37	331.73	12.37686956	0	1	0	0	0	0.6
7.62	84.46	403.2	12.22892882	0	1	0	0	0	14.3
6.61	24.84	694.21	0	0	0	1	0	0	13.2
7.13	65.89	367.43	10.54943126	0	0	1	0	0	8.3
6.69	20.72	450.28	4.990621204	1	0	0	0	0	6.7
6.9	16.27	825.83	0.570350769	1	0	0	0	0	9.3
7.62	17.17	379.64	0	0	1	0	0	0	24.9
5.27	25.98	320.57	12.93674998	0	1	0	0	0	5.8
5.9	81.35	418.24	16.44729765	1	0	0	0	0	14.6
6.3	66.7	489.22	10.04023904	1	0	0	0	0	13.9
4.01	9.22	265.21	8.258232256	0	0	1	0	0	4.5
5.27	25.18	411.55	12.10396629	0	1	0	0	0	1
4.8	6.84	472.2	4.223884468	0	0	1	0	0	1.6
6.2	35.9	409	6.696051075	1	0	0	0	0	9.7
6.9	33.76	643.62	12.29894304	1	0	0	0	0	9.2
6.8	59.61	625	17.21531876	1	0	0	0	0	5.6
6.2	82.92	419.63	14.79183221	1	0	0	0	0	9.6
6.2	74.5	221.92	25.5822028	1	0	0	0	0	8.7
5.1	13.45	520.19	8.043264263	0	0	0	1	0	1.9
6.2	63.2	573.04	6.642100571	1	0	0	0	0	7.8
4	14.34	477.35	4.268430625	0	0	0	1	0	4.1
6.93	73	895.36	3.819685851	0	1	0	0	0	4.5
6.63	48.43	499.18	4.05429402	1	0	0	0	0	8.5
6.9	80.98	211.2	1.272595772	1	0	0	0	0	13.7
4.39	26.68	352.67	4.770733696	0	0	1	0	0	3.1
4.2	5.77	515.29	3.216955082	0	0	1	0	0	0.8
5.77	11.1	474.15	9.159536014	1	0	0	0	0	4.6
4.73	39.17	325.13	10.700771	0	0	1	0	0	6.6
5.2	19.62	763	14.85233988	0	0	1	0	0	1.4
6.9	49.91	609	0	0	0	1	0	0	7.7
6.2	70.58	442.15	25.50647565	1	0	0	0	0	10.8
6.19	27.15	335.5	0	0	0	1	0	0	15.3
6.61	46.78	308.35	16.0239165	1	0	0	0	0	4.1
5.9	41.42	487.34	6.479837961	1	0	0	0	0	10.9
5.99	15.67	290.63	15.6520414	0	1	0	0	0	4.2
5.99	18.86	329.06	15.26940405	0	1	0	0	0	2.9
6.36	8.41	257.38	3.40470263	1	0	0	0	0	5.3
6.8	45.39	488.65	17.23635692	1	0	0	0	0	19.9
6.61	38.97	529.09	15.98653496	1	0	0	0	0	7.1
4.6	15.72	572.53	9.305347925	0	0	1	0	0	3.7
5.39	43.67	352.67	12.37475252	0	1	0	0	0	12
7.2	36.52	202.89	5.185354376	0	0	1	0	0	16.4
6.63	85.11	182.3	4.124560583	1	0	0	0	0	14
7.62	52.18	576.55	20.01190396	0	1	0	0	0	10.1
5.27	21.42	315.06	12.8065413	0	1	0	0	0	3.4
5.6	51.84	313.07	3.525223397	0	0	0	1	0	17.6
6.36	43.68	326.64	8.917667857	1	0	0	0	0	10.5
4.7	12.72	402.06	10.10940156	0	0	1	0	0	3
6.36	37.02	290.5	8.917146405	1	0	0	0	0	9.9
4	11.31	285.93	9.452618685	0	0	1	0	0	0.7
6.63	84.27	370.4	4.104144247	1	0	0	0	0	5.3
4.88	83.84	318.11	15.7882868	0	1	0	0	0	3
7.62	82.27	446.15	2.565151068	0	1	0	0	0	25.3
4.7	10.1	549	6.255005995	0	0	1	0	0	1
5.39	34.59	243.55	12.37651405	0	1	0	0	0	7.2
6.61	60.83	531.98	0	0	0	1	0	0	15.2
6.69	50.38	305.14	20.43384203	1	0	0	0	0	10.3
6.2	30.46	295.74	0	0	1	0	0	0	5.7
7.62	51.15	671.52	19.99490185	0	1	0	0	0	12.3
6.32	59.76	309.41	12.06220129	1	0	0	0	0	4.8
5.27	23.35	346.62	10.97498975	0	1	0	0	0	9.4
6.69	36.62	365.22	10.67349521	1	0	0	0	0	6.1
7.62	28.42	665.2	6.89865929	0	1	0	0	0	23.6
4.7	18.18	351.59	10.09445392	0	0	1	0	0	3
5.5	7.87	442	4.193006082	0	0	0	1	0	1.3
5.31	53.08	276.25	4.244796815	0	0	1	0	0	15.3
4.7	16.11	264.86	10.34454446	0	0	1	0	0	5.7
6.53	7.29	242.05	0	0	0	1	0	0	13.2
7.62	12.65	573.04	1.123610253	0	1	0	0	0	7.7
6.53	24.61	362.38	0	0	0	1	0	0	6.2
5.27	20.64	338.27	10.97539065	0	1	0	0	0	4.1
5.6	9.41	519	4.433745595	0	0	0	1	0	2.8
7.62	81.66	288.3	19.97206048	0	1	0	0	0	28.3
5.39	43.05	325.97	16.45764564	0	1	0	0	0	3.6
4.3	6.85	710.29	2.415450269	0	0	1	0	0	0.5
6.46	59.75	390.18	3.939301969	0	0	1	0	0	13
6.9	20.78	345.55	0.644592895	1	0	0	0	0	7.4
6.2	40.67	642.73	7.722952803	1	0	0	0	0	7
5.7	7.33	382.12	4.123748295	0	0	1	0	0	1.7
7.13	11.66	726	5.369646171	0	0	1	0	0	7.6
4.2	8.3	414.77	3.313291415	0	0	1	0	0	0.9
6.61	55.2	280.56	0	1	0	0	0	0	27.6
4.45	27.51	333.31	13.86587538	0	0	1	0	0	4.7
6.69	18.36	545.66	13.54907746	1	0	0	0	0	5.1
6.2	45.4	714.27	6.652210159	1	0	0	0	0	11.8
5.8	24.4	436.79	14.01995364	0	0	0	1	0	4.2
6.2	41.72	538.69	6.690739869	1	0	0	0	0	3.8
4.2	7.42	367.43	6.62576788	0	0	1	0	0	2.4
5.77	16.05	257.38	9.187866999	1	0	0	0	0	2.9
4.89	11.06	286.41	7.668291857	1	0	0	0	0	0.6
5.74	6.13	561.43	3.080081168	0	0	1	0	0	2.7
7.2	80.27	357.64	0	0	0	1	0	0	11.9
5.99	71.75	425.34	17.47267581	0	1	0	0	0	8.2
6.06	17.03	659.09	4.014772721	0	1	0	0	0	2
6.2	6.12	649.67	5.577096019	0	1	0	0	0	2
6.9	81.65	331	12.28837255	1	0	0	0	0	16.8
5.9	86.14	271.3	6.558010369	1	0	0	0	0	7.6
6.2	28.76	493.09	1.516311314	0	0	1	0	0	6.9
5.45	14.11	215.54	5.217278984	0	0	1	0	0	8.4
7.62	66.88	621.06	19.99854995	0	1	0	0	0	15.2
6.69	10.05	320.93	8.351909961	1	0	0	0	0	5.8
7.62	58.75	538.69	12.05456345	0	1	0	0	0	24.7
6.52	7.25	362.42	1.995394698	1	0	0	0	0	7.8
5.45	19.2	260.78	4.26633332	0	0	1	0	0	4.5
6.69	31.74	345.72	20.27538409	1	0	0	0	0	14.8
6.3	79.83	175.68	10.00944054	1	0	0	0	0	14.6
6.46	64.16	333.41	3.922244256	0	0	1	0	0	15.1
6.88	84.8	279.97	0	0	0	0	1	0	10.8
5.6	14.66	563.74	9.989129091	0	0	0	0	1	2.6
6.36	8.41	257.38	3.40470263	1	0	0	0	0	4.4
5.62	9.76	193.67	2.661860252	0	0	1	0	0	6.2
4.2	10.54	423	8.359138712	0	1	0	0	0	0.5
7.62	88.99	531.85	19.97152223	0	1	0	0	0	26.8
6.63	64.58	623.87	4.095595195	1	0	0	0	0	12.3
6.2	60.93	602.63	1.561025304	0	0	1	0	0	7
6.8	68.27	526.13	17.07579866	1	0	0	0	0	3.3
4.45	25.46	329.84	13.85503519	0	0	1	0	0	4.3
6.63	65.03	647.48	3.948771961	1	0	0	0	0	11.2
5.39	20.25	342.64	12.37342313	0	1	0	0	0	2.7
5.9	43.76	454.55	6.463683161	1	0	0	0	0	7.8
6.2	72.97	240.43	25.44462222	1	0	0	0	0	6
7.3	56.1	309.41	0	1	0	0	0	0	12.4
5.5	6.3	629.08	5.05493818	1	0	0	0	0	1.7
5.2	29.12	704.1	13.17321145	0	0	1	0	0	1.1
6.69	71.69	476.64	5.077006992	1	0	0	0	0	12.6
5.69	9.12	346.82	9.003993558	0	0	1	0	0	1.3
6.93	58.8	318.31	3.754677083	0	1	0	0	0	12.8
6.05	8.04	297.71	7.902607165	1	0	0	0	0	1.7
7.62	42.54	642.73	20.0099975	0	1	0	0	0	20.5
6.2	46.23	442.15	6.713069343	1	0	0	0	0	18.6
6.2	47.41	579.1	17.80405853	1	0	0	0	0	7.7
6.46	38.07	523.59	8.795640966	0	0	1	0	0	11
6.93	18.51	713.59	13.96415411	0	1	0	0	0	5.6
4.7	18.79	299.65	10.42915145	0	0	1	0	0	6.5
6.61	45.07	590.2	0	0	0	1	0	0	9.1
6.7	65.67	463.92	0	0	0	1	0	0	6.3
6.5	27.02	219.31	4.01522104	0	0	1	0	0	6.8
4.7	22.32	229.32	10.1864027	0	0	1	0	0	1.9
6.69	49.32	473.25	20.42915319	1	0	0	0	0	6.9
5.6	11.11	317	3.630716183	0	0	0	1	0	4.3
6.61	34.64	281.4	0	0	0	1	0	0	8.2
4.6	27.15	428	8.60581199	0	0	0	1	0	1.5
6.61	92.59	477.22	7.927521681	1	0	0	0	0	4.6
6	54	351.43	3.744742982	0	0	1	0	0	15.8
6.9	38.91	365.59	12.28420531	1	0	0	0	0	11.1
6.63	92.9	251.4	10.54134716	1	0	0	0	0	14.2
5.9	52.22	373.23	16.42386982	1	0	0	0	0	9.2
5.4	14.88	213.44	5.614801866	0	0	1	0	0	8.4
6.5	96.43	306.78	9.609495304	1	0	0	0	0	7.2
6.9	59.63	593.35	0	0	0	0	1	0	18.1
7.62	56.65	414.42	20.00556173	0	1	0	0	0	11.1
5.45	21.39	275.34	4.267376243	0	0	1	0	0	2
4.45	25.02	342.5	13.84538912	0	0	1	0	0	1
6.5	97.99	303.36	9.585911537	1	0	0	0	0	6.4
6.3	35.97	258.89	10.00691761	1	0	0	0	0	9.2
7.62	25.42	198.58	0	0	1	0	0	0	27.3
7.62	58.09	999.66	18.27644659	0	1	0	0	0	11.7
4.85	10.32	373.18	6.292058487	0	0	1	0	0	1.7
6.46	48.39	328.09	8.708162837	0	0	1	0	0	10.5
6.69	23.41	277.98	17.51705455	1	0	0	0	0	7.2
5.7	68.58	311.75	8.746199174	0	0	1	0	0	3.7
6.2	94.59	538.69	25.59969726	1	0	0	0	0	11.9
4.45	16.84	362.39	14.37611561	0	0	1	0	0	0.4
4.9	82.84	632.35	8.622847558	0	0	1	0	0	3.1
5.13	24.79	420.81	11.44482416	0	1	0	0	0	1.8
6.9	24.1	655.45	11.69893585	1	0	0	0	0	15.9
4.92	77.62	338.19	16.24975077	0	0	0	0	1	2.6
4.265	9.44	359.47	6.02168581	0	0	1	0	0	2.2
6.63	67.76	307.13	4.030880797	1	0	0	0	0	13
5.28	15.29	393.67	13.16856864	1	0	0	0	0	0.8
4.1	15.86	652.29	12.55561627	0	0	1	0	0	3.2
6.2	35.05	223.24	6.71881686	1	0	0	0	0	16.4
5.28	37.33	349.54	10.97572321	1	0	0	0	0	4.5
6.5	95.63	278.32	9.569451395	1	0	0	0	0	5.1
5.5	17.36	376.6	4.217108014	0	0	0	1	0	1.6
5.39	38.33	383.09	13.43052121	0	1	0	0	0	11.8
5.8	40.71	306.38	4.030384597	0	0	0	1	0	3.9
5.9	23.44	635.31	6.467820344	1	0	0	0	0	3.1
5.2	58.45	352	15.92058102	0	0	1	0	0	11.7
5.27	19.46	339.52	10.98944949	0	1	0	0	0	3.3
5.39	81.79	308.33	12.36452991	0	1	0	0	0	8.1
6.19	31.88	543.63	0	0	0	1	0	0	14
6.54	5.61	362.38	0	0	0	1	0	0	9.1
6.19	30.76	198.77	0	0	0	1	0	0	13.2
4.45	19.83	360	13.86205252	0	0	1	0	0	2.1
4.9	8.27	729.65	7.969240867	0	0	1	0	0	1.2
6.4	3.36	219.75	3.36	0	0	0	1	0	10.3
6.69	49.1	511.83	8.492373049	1	0	0	0	0	7.5
5.39	66.9	304.04	12.40412835	0	1	0	0	0	9.2
6.9	74.19	475.09	12.25998369	1	0	0	0	0	13.3
6.2	7.62	443.04	7.62	1	0	0	0	0	2.3
6.93	53.6	391.01	3.871485503	0	1	0	0	0	11
6.9	70.26	609	13.03633384	0	0	1	0	0	14.6
5.9	27.51	285.09	7.492609692	1	0	0	0	0	2.4
5.93	28.23	508.08	11.83368075	0	1	0	0	0	6.2
6.3	82.95	346.56	9.958915604	1	0	0	0	0	11.4
6.61	84.18	447.75	0	0	0	1	0	0	15.3
6.69	47.98	544.68	4.988186043	1	0	0	0	0	6.9
6.9	63.46	455.97	0	1	0	0	0	0	13.6
7.62	85.68	209.36	20.0126535	0	1	0	0	0	18.2
6.9	48.14	288.82	12.27017115	1	0	0	0	0	15.4
5.9	21.11	624.85	6.451519201	1	0	0	0	0	6.4
5.1	35.31	509	4.109890509	0	0	0	1	0	3.7
6.2	66.53	561.03	0	0	1	0	0	0	10.8
4	14.53	535.24	4.297266573	0	0	0	1	0	2.4
4.92	32.12	845.41	14.2418503	0	0	0	0	1	4.6
6.93	20.26	488.77	3.802315084	0	1	0	0	0	5.2
6.8	64.61	525.27	17.23076319	1	0	0	0	0	9.9
6.2	47.02	344.02	0	0	1	0	0	0	6.6
4.45	25.05	379.46	13.85444333	0	0	1	0	0	2.5
4.48	9.46	467.76	8.33193855	0	0	1	0	0	2.5
4.265	17.35	331.73	5.998674854	0	0	1	0	0	4.3
6.2	38.83	395.57	7.743797518	1	0	0	0	0	9.1
6.2	43.79	469.64	7.743003293	1	0	0	0	0	12.3
6.9	53.88	640.14	1.038026975	1	0	0	0	0	7.7
5.99	23.42	322.75	14.50187229	0	1	0	0	0	3.6
4	19.48	238.66	9.826393031	0	0	1	0	0	0.6
6.69	41.56	421	4.984576211	1	0	0	0	0	7.4
6	9.67	320.39	2.978069845	0	0	1	0	0	4.8
4.7	13.72	477.35	13.12396282	0	0	0	1	0	2
6.8	79.1	431.98	17.23281753	1	0	0	0	0	13.8
6.9	29.54	455.93	0.768570101	1	0	0	0	0	11.3
6.2	22.37	496.21	6.709791353	1	0	0	0	0	2.5
7.62	93.61	295.66	19.94744345	0	1	0	0	0	29.7
4.5	35.1	760	6.189305292	0	0	1	0	0	6.1
5.7	79.65	223.03	6.90651866	0	0	1	0	0	11.1
6.69	39.73	330.5	5.032375185	1	0	0	0	0	9.8
5.9	7.83	191.14	2.00099975	0	0	1	0	0	5.1
6.32	61.64	285.09	12.1035532	1	0	0	0	0	4
7.28	26.96	355.42	0	0	0	1	0	0	30.5
5.99	17.42	367.53	16.82068667	0	1	0	0	0	3
6.2	57.01	437.8	7.755623766	1	0	0	0	0	6.7
7.62	89.28	573.04	20.004457	0	1	0	0	0	18.7
6.8	32.54	605.71	11.9659517	1	0	0	0	0	4.9
6.3	56.09	494.82	20.00820082	1	0	0	0	0	7.7
6.46	50.33	388.63	9.883643053	0	0	1	0	0	7.9
4.88	56.67	392.7	15.80988615	0	1	0	0	0	2.7
4.45	26.96	308.33	13.9835296	0	0	1	0	0	2
6.9	54.55	452.15	12.27925079	1	0	0	0	0	11.9
6.9	86.94	609	1.31859774	0	0	1	0	0	14.3
5.33	20.24	667.13	8.453726989	0	1	0	0	0	1
6.93	58.65	190.14	3.902832305	0	1	0	0	0	4.8
4.7	79.95	350.06	10.63131695	0	0	1	0	0	6.6
6.2	66.91	533.97	3.835114079	0	0	1	0	0	9.2
6.3	45.92	642.73	19.99126809	1	0	0	0	0	10.4
5.9	42.77	476.14	6.455578983	1	0	0	0	0	10.9
5.2	35.15	408.2	15.93592169	0	0	1	0	0	6
6.2	62.79	230.11	1.584676623	0	0	1	0	0	13.5
4.92	41.7	298.71	12.4758126	0	0	0	0	1	14.3
5.27	30.27	402.16	12.47463426	0	1	0	0	0	4.4
5.99	59.6	327.44	17.50940033	0	1	0	0	0	6.6
6.69	4.38	352.05	4.38	0	0	1	0	0	2.1
4.39	23.02	410.66	4.81874465	0	0	1	0	0	5.6
6.9	40.98	436.34	0	1	0	0	0	0	6.8
5.99	39.45	270.54	14.49642715	0	1	0	0	0	9.9
6.06	30.97	330.74	4.004597358	0	1	0	0	0	7.8
6.3	63.12	578.98	9.955174534	1	0	0	0	0	10
4.12	2.8	388.65	2.413213625	0	0	1	0	0	2.1
6.2	69.89	194.47	1.18224363	0	0	1	0	0	18.5
5.9	26.58	314.88	7.533677721	1	0	0	0	0	5
5.45	4.29	519	4.250611721	0	0	1	0	0	1.9
6.19	30.11	359.23	10.55329806	0	0	1	0	0	7
5.9	24.06	240.09	20.48460886	0	0	1	0	0	3.7
4.71	28.68	299.37	7.866765536	0	0	1	0	0	7.8
6.52	48.11	365.15	1.961428051	1	0	0	0	0	9.8
6.3	47.44	602.29	20.01732999	1	0	0	0	0	11.8
6.69	37.24	435.64	5.02071708	1	0	0	0	0	6
6.24	4.06	288.77	2.040465633	0	0	1	0	0	4.9
6.2	42.18	476.62	2.429053314	1	0	0	0	0	8
5.9	50.36	437.8	16.41394224	1	0	0	0	0	7.5
4.06	16.57	356	10.69061738	0	0	1	0	0	0.8
4.17	27.98	178.27	9.604269884	0	0	1	0	0	6.8
6.2	52.92	201.21	6.654051397	1	0	0	0	0	21.5
4.2	25.48	597.34	3.560547711	0	0	1	0	0	4.9
6	18.86	401.34	0	0	0	0	1	0	11.8
5.42	22.22	384.47	11.37102898	0	0	1	0	0	8.4
6.8	89.68	703.57	17.277222	1	0	0	0	0	9.8
7.62	98.88	217.05	19.98171164	0	1	0	0	0	29.2
5.28	12.06	297.71	11.98754353	1	0	0	0	0	4
6.36	32.17	308.87	8.915200503	1	0	0	0	0	7.7
5.27	42.52	280.86	14.25295759	0	1	0	0	0	6.7
6.8	39.38	564.25	17.23125939	1	0	0	0	0	6.5
5.99	17.39	337	14.50007241	0	1	0	0	0	3.2
6.9	39.41	829.46	12.27377692	1	0	0	0	0	14.1
6	5.29	906.96	2.503697266	0	0	1	0	0	3.9
6.2	33.61	459.32	7.725800929	1	0	0	0	0	8.1
7.62	80.53	158.13	20.02700427	0	1	0	0	0	18.8
7.62	55.13	194.47	0	0	1	0	0	0	27.6
6.63	76.51	365.59	4.101231522	1	0	0	0	0	12.8
7.3	55.89	309.41	0	1	0	0	0	0	12.8
6.93	74.26	248.62	3.852531635	0	1	0	0	0	3.6
4	3.86	549	3.319442724	0	0	0	1	0	0.5
6.3	42.53	260.62	9.990260257	1	0	0	0	0	15
5.27	30.71	311.86	13.56840448	0	1	0	0	0	10.5
5.01	10.71	202.26	7.264103523	0	0	1	0	0	2.2
5.74	20.67	367.43	3.074947154	0	0	1	0	0	4.2
6.4	74.06	649.67	13.49559928	0	0	0	1	0	14.5
7.62	41.1	511.3	20.0099975	0	1	0	0	0	9.5
6.63	97.7	391.9	4.192600625	1	0	0	0	0	14
6.8	71.86	648.63	3.171040839	1	0	0	0	0	9.2
6.2	63.26	671.52	7.778123167	1	0	0	0	0	11.3
7.3	55.82	329.08	0	1	0	0	0	0	9.4
6.9	41.13	531.25	0.906917857	1	0	0	0	0	9.9
6.06	12.03	396.41	11.47242346	0	1	0	0	0	3.8
5.09	15.49	274.15	10.54123332	1	0	0	0	0	1.1
4.01	15.07	308.87	8.312640976	0	0	1	0	0	3.3
6.2	47.56	440.5	7.776065843	1	0	0	0	0	10.5
5.27	27.5	297.07	13.46141152	0	1	0	0	0	4.8
4.7	12.79	377.25	7.716482359	0	0	0	1	0	1
6.8	54.28	303.73	17.20837006	1	0	0	0	0	4.6
4.66	36.38	373.87	8.798545334	1	0	0	0	0	4.1
4.7	17.8	473.25	10.11026706	0	0	1	0	0	1.7
5.9	80.99	621.06	16.41048445	1	0	0	0	0	12.3
7.2	27.91	210.51	5.206889667	0	0	1	0	0	17.7
6.36	24.02	274.73	3.387034101	1	0	0	0	0	6.2
6.63	94.35	225.04	4.120060679	1	0	0	0	0	17.4
6.93	78.41	512.27	3.755755583	0	1	0	0	0	5.7
5.13	31.25	508.08	11.56812863	0	1	0	0	0	4.4
7.13	43.05	382.93	10.25799201	0	0	1	0	0	12.5
5.28	13.91	400.44	10.987593	1	0	0	0	0	1.8
6.9	5.18	486.41	4.149987952	1	0	0	0	0	8.7
5.28	13.02	476.32	10.99090533	1	0	0	0	0	2.6
5.27	32.91	255	13.922489	0	1	0	0	0	5
6.93	69.38	509.87	12.63392259	0	1	0	0	0	6.9
5.38	13.45	352.2	3.840624949	1	0	0	0	0	4
6.3	54.11	442.15	10.0420715	1	0	0	0	0	13.3
4.7	24.02	261.16	10.44526208	0	0	1	0	0	1.3
6.63	72.68	383.38	14.24673647	1	0	0	0	0	8.8
4.8	13.32	442	8.955601599	0	0	0	1	0	0.9
6.3	61.32	510.62	19.99053526	1	0	0	0	0	12.8
4.11	17.64	480.22	11.43698824	0	0	1	0	0	0.7
5.61	10.36	680.37	10.01798383	1	0	0	0	0	2.6
5.9	46.91	277.5	6.482013576	1	0	0	0	0	8.5
5.01	10.94	206.08	7.264378845	0	0	1	0	0	1.2
6.93	30.24	621.2	6.468848429	0	1	0	0	0	8.2
6.69	31.66	600.06	4.954058942	1	0	0	0	0	8.1
5.2	68.77	417.99	13.15533732	0	0	1	0	0	5.5
6.53	3.86	206.08	0	0	0	1	0	0	3
7.62	84.61	516.18	12.30804615	0	1	0	0	0	27.3
7.62	83.31	649.25	19.97452628	0	1	0	0	0	11.6
6.8	76.48	330.61	17.24674752	1	0	0	0	0	7.2
5.01	13.04	223.03	7.263105396	0	0	1	0	0	6.2
5.45	49.78	385.47	4.229468052	0	0	1	0	0	5
7.2	45.47	523.99	12.76993735	0	0	1	0	0	22.1
6.93	34.32	608.67	5.093014824	0	1	0	0	0	8.1
6.1	33.29	551.3	5.455135195	0	0	0	1	0	4
6.36	34	565.08	8.916495949	1	0	0	0	0	5.4
6.2	16.61	249.28	0.576281181	0	1	0	0	0	6.5
7.3	55.87	321.63	0	1	0	0	0	0	12.7
5.9	26.59	309.41	7.501199904	1	0	0	0	0	6
5.28	15.25	545.66	10.9926157	1	0	0	0	0	2.6
6.3	6.81	685	6.81	0	0	0	1	0	4.3
6.93	30.49	281.61	3.818062336	0	1	0	0	0	8
4.9	14.39	663.31	8.391424194	0	0	1	0	0	2.8
6.2	48.65	427.73	23.76594202	1	0	0	0	0	4.9
6.2	44.64	375.42	6.72849909	1	0	0	0	0	9.9
6.36	33.07	360.92	8.899573023	1	0	0	0	0	6.2
5.28	26.34	297.07	10.98508079	1	0	0	0	0	7.3
6.61	50.85	516.67	0	0	0	1	0	0	11.8
4.7	54.83	277.83	10.42401074	0	0	1	0	0	2.4
5.4	17.44	488	11.87773968	0	0	0	1	0	1.9
6.3	48.43	538.69	10.02998006	1	0	0	0	0	6.6
5.9	98.92	607.4	6.442227876	1	0	0	0	0	6.7
6.63	9.79	430.71	9.779187083	1	0	0	0	0	3.8
6.2	44.68	534.41	7.708586122	1	0	0	0	0	10.6
5.2	12.82	405	5.415533215	0	0	0	1	0	4.1
6.05	40.24	316.02	9.260237578	1	0	0	0	0	5.8
5.99	17.3	341.14	16.75708805	0	1	0	0	0	3.4
6.63	40.95	528.19	3.940164971	1	0	0	0	0	6.5
6.2	50.86	409	2.016730027	0	0	1	0	0	21.5
5.99	36.29	323.76	17.48496783	0	1	0	0	0	6.2
4	4.04	448.77	3.321385253	0	0	0	1	0	1.3
4.42	17.5	315.84	12.03993355	0	0	1	0	0	0.7
6.69	23.64	996.43	5.023902865	1	0	0	0	0	4.3
6.9	58.12	407.5	8.190409025	1	0	0	0	0	18.7
4	8.57	486	5.766220599	0	0	1	0	0	2.3
6.8	35.88	654.76	17.23407961	1	0	0	0	0	9.3
6.2	12.83	511.18	6.686284469	1	0	0	0	0	4.2
5.19	17.52	360.45	10.79399833	0	0	1	0	0	2.6
6.53	15.25	193.67	3.872983346	0	0	1	0	0	14
5.99	17.3	341.14	16.75708805	0	1	0	0	0	3.6
4.3	13.78	270.84	2.560624924	0	0	1	0	0	5.2
6.69	79.99	509.1	5.056797405	1	0	0	0	0	11
4.77	39.58	350.8	7.868436948	0	0	1	0	0	3.1
6.2	51.38	432.58	2.26616416	1	0	0	0	0	8
5.9	45.07	553.43	12.60999603	1	0	0	0	0	4.8
6.63	96.86	318.98	12.6530115	1	0	0	0	0	18.7
7.62	80.66	300.77	19.96529739	0	1	0	0	0	13.6
5.9	52.3	358.72	16.4367728	1	0	0	0	0	12.3
4.26	7.64	388.63	6.816678077	0	0	1	0	0	1.2
4.5	48.63	760	7.024421684	0	0	1	0	0	3.6
7.62	94.16	887.68	20.0066364	0	1	0	0	0	17.7
5.9	25.63	288.24	7.493784091	1	0	0	0	0	3.8
5.2	40.79	499	15.20531486	0	0	1	0	0	7.3
5.9	38.25	579.1	6.521226878	1	0	0	0	0	5.8
6.8	18.97	265.82	13.83403412	1	0	0	0	0	6.6
4.73	16.24	334.85	9.319205975	0	0	1	0	0	0.8
6.69	16.88	581.93	5.7513042	1	0	0	0	0	5.9
4.42	14.72	432.47	3.651136809	0	0	1	0	0	4.8
5.33	42.52	667.13	5.671930888	0	1	0	0	0	2.9
5.99	31.93	393.67	17.49573662	0	1	0	0	0	3.2
6.54	27	205.78	0	0	0	1	0	0	8.9
6	9.14	341.7	2.952473539	0	0	1	0	0	6.3
4.92	58.05	360	7.133750767	0	0	1	0	0	9.2
6.61	95.24	189.16	1.380108691	0	0	1	0	0	13.9
6.3	30.09	579.1	9.999184967	1	0	0	0	0	11.3
6.2	49.54	575.54	6.735369329	1	0	0	0	0	13.6
6.9	67.84	210	0	1	0	0	0	0	10.9
5.28	34.9	379.43	13.79008339	1	0	0	0	0	2.8
5.39	55.07	319.92	12.38181328	0	1	0	0	0	19.7
6.2	81.02	573.04	25.59772451	1	0	0	0	0	9.1
6.32	59.93	306.38	12.079524	1	0	0	0	0	2.8
6.8	65.28	562.18	17.24867531	1	0	0	0	0	7.6
6.69	58	358.95	20.43726009	1	0	0	0	0	22.2
7.21	50.82	432.58	2.015936507	0	0	1	0	0	9.8
5.6	26.93	412.59	0	0	0	1	0	0	6.2
6.69	17.15	355.81	14.31813186	1	0	0	0	0	6
5.99	58.61	285.93	17.52047945	0	1	0	0	0	6.8
6.8	47.62	254.14	17.23926623	1	0	0	0	0	14.4
6.9	22.75	455.322	12.28169369	1	0	0	0	0	8.6
5.9	68.14	442.15	6.492357045	1	0	0	0	0	8.2
6.2	55.79	451.37	23.10661594	1	0	0	0	0	8.1
6.9	24.85	256	0	0	0	1	0	0	13.3
4.1	18.85	515.29	12.62230169	0	0	1	0	0	1.9
6.9	83.34	558.33	1.291007359	1	0	0	0	0	14.2
5.7	39.02	492	4.04280843	0	0	0	1	0	16.5
5.6	19.72	442	3.538135102	0	0	0	1	0	4.5
6	9.61	440.59	2.968585522	0	0	1	0	0	7.8
6.2	94.45	175.68	25.58038506	1	0	0	0	0	12.5
7.13	77.01	376.91	0	0	0	1	0	0	16.4
6.69	51.78	248.98	20.42821578	1	0	0	0	0	10.5
7.14	4.17	551.3	0	0	0	1	0	0	10.4
5.99	15.2	401.37	15.2	0	1	0	0	0	2.7
4.265	18.35	420	6.118210523	0	0	1	0	0	5.5
6.3	98.39	246.88	10.00488381	1	0	0	0	0	13.2
6.3	66.88	228.66	9.98786764	1	0	0	0	0	12.2
6.46	64.71	564.11	10.0805605	0	0	1	0	0	13
5.6	14.95	685	9.981262445	0	0	0	0	1	2
6.2	80.41	406.53	12.95216198	1	0	0	0	0	10.7
6.93	41.86	415.27	3.877782872	0	1	0	0	0	8.9
5.39	36.23	335.43	16.17270849	0	1	0	0	0	1.9
6.5	96.61	321.63	9.518009246	1	0	0	0	0	8.8
6.69	57.03	477.92	20.44317245	1	0	0	0	0	7
5.28	16.63	440.54	13.88648264	1	0	0	0	0	4.7
4.7	16.57	267.35	10.31232273	0	0	1	0	0	1.4
6.8	22.48	610.05	16.16681787	1	0	0	0	0	3
5.2	34.67	368.72	19.77115323	0	0	1	0	0	2.5
7.62	81.23	283.21	19.99749984	0	1	0	0	0	26.5
6.3	51.45	511.3	19.98485427	1	0	0	0	0	12.7
7.28	25.02	388.63	0	0	0	1	0	0	22.7
6.2	38.14	442.15	1.512448346	0	0	1	0	0	6.8
6.2	23.85	459.34	6.698537154	1	0	0	0	0	9.3
6	2.65	363.69	2.547469332	0	0	1	0	0	4.6
6.3	57.8	362.03	9.990750723	1	0	0	0	0	9.1
6.2	55.45	555.23	21.52887596	1	0	0	0	0	5
7.62	57.65	734.26	19.99893997	0	1	0	0	0	17.2
6.2	47.71	573.04	1.381303732	0	0	1	0	0	9
4.01	16.62	178.27	8.246180934	0	0	1	0	0	5.2
6.3	87.19	269.28	9.953476779	1	0	0	0	0	14.3
5.18	13.88	286.41	9.583986644	1	0	0	0	0	2.2
5.9	43.09	208.56	16.4413868	1	0	0	0	0	7.9
6	2.67	307.59	2.547331938	0	0	1	0	0	5.3
6.63	63.69	373.23	4.067247226	1	0	0	0	0	3
4.66	13.06	370.36	6.977248741	1	0	0	0	0	2.3
7.62	50.76	508.61	20.00887553	0	1	0	0	0	11.7
6.76	9.6	605.04	9.274136078	1	0	0	0	0	7.2
4.92	32.51	626.44	7.167705351	0	0	1	0	0	2.7
6.2	31.5	223.24	1.586946754	0	0	1	0	0	18.5
5.5	11.98	310.68	5.657455258	1	0	0	0	0	5.2
5.5	16.31	649.67	11.13237171	1	0	0	0	0	1.1
5.99	20.82	271.9	14.49033816	0	1	0	0	0	4.3
5.39	36.83	355.87	15.19363024	0	1	0	0	0	5.3
7.2	32.85	223.03	11.55681617	0	0	1	0	0	21.6
5.8	41.3	306.78	4.059556626	0	0	0	1	0	6.7
5.9	60.1	478.07	6.476688969	1	0	0	0	0	10.3
7.62	46.95	592.18	20.01503435	0	1	0	0	0	10.6
4.7	14.13	466.87	13.11847552	0	0	0	1	0	2.8
6.2	35.59	472.81	6.719047552	1	0	0	0	0	7
5.7	23.48	376.6	8.257723657	0	0	0	1	0	1.4
5.93	37.26	240.09	32.67870254	0	0	0	1	0	3.4
5.9	25.61	308.39	7.49079435	1	0	0	0	0	3.5
6.8	41.01	277.29	10.24382741	1	0	0	0	0	5.6
6.06	67.5	442.7	4.023133107	0	1	0	0	0	7.8
4.2	13.27	299.37	3.350716341	0	0	1	0	0	1.7
6.52	19.01	509.04	9.995559014	1	0	0	0	0	8.7
6.36	51.75	256.82	8.893936136	1	0	0	0	0	7.9
5.5	22.2	436.79	5.168355638	0	0	0	1	0	5
6.5	96.2	275.82	9.597999792	1	0	0	0	0	9.3
4.53	43.69	396.41	7.899063236	0	0	1	0	0	3
6.69	39.31	401.37	5.930977997	1	0	0	0	0	7.3
5.9	15.36	443.04	6.450271312	1	0	0	0	0	4.3
4.1	23.67	391.84	12.54846604	0	0	1	0	0	8.7
6.9	66.18	295.35	0	1	0	0	0	0	8.4
6.69	26.45	336.2	20.02508677	1	0	0	0	0	6.9
4.7	10.2	405	2.862848232	0	0	0	1	0	2.8
5.3	7.13	442	3.590445655	0	0	0	1	0	1.7
5.9	27.02	321.63	7.493917534	1	0	0	0	0	4
5.9	63.49	362.03	6.464866588	1	0	0	0	0	7.1
6.54	17.03	208.71	0	0	0	1	0	0	10.6
6.2	57.18	484.97	7.767232454	1	0	0	0	0	10.3
6.36	29.38	307.59	8.898561682	1	0	0	0	0	10.4
5.27	25.42	270.96	10.97230605	0	1	0	0	0	1
6.2	24.62	438.19	1.402854233	0	0	1	0	0	5.9
7.2	13.71	242.05	0.523545605	0	0	1	0	0	15.6
4.7	10.52	418.97	7.526479921	0	0	0	1	0	1.3
6.2	48.57	472.81	20.15660686	1	0	0	0	0	8.9
4.42	8.27	630.66	4.466687811	0	0	1	0	0	1.3
5.61	27.4	349.43	9.999995	1	0	0	0	0	2.1
5.39	27.46	371.97	13.45094792	0	1	0	0	0	8.9
5.28	11.14	280.86	10.98866234	1	0	0	0	0	1.5
7.2	51.2	238	5.153290211	0	0	1	0	0	11.5
6.2	79.86	567.64	7.781336646	1	0	0	0	0	13.2
6.3	78.53	527.54	20.00193241	1	0	0	0	0	23.9
6.6	69.29	302.64	1.177157594	0	0	1	0	0	14.1
6.36	31.62	372.73	8.905548832	1	0	0	0	0	8
6.52	70.23	333.61	10.0305932	1	0	0	0	0	19.6
7.35	91.14	302.64	15.80006329	1	0	0	0	0	20.5
7.62	65.9	528.12	20.0056467	0	1	0	0	0	19.2
6.9	95.72	256	0	0	0	1	0	0	6.1
6.93	68.16	362.4	3.870800951	0	1	0	0	0	4.8
7.13	91.15	351.31	0	0	0	1	0	0	15.7
7.62	81.08	460.1	6.362193018	0	1	0	0	0	21.3
5.28	17.33	508.08	14.00302824	1	0	0	0	0	2.8
6.69	40.34	351.4	20.43690779	1	0	0	0	0	15.6
6.9	90.21	235.79	4.651451386	1	0	0	0	0	15.8
6	3.95	308.84	2.50998008	0	0	1	0	0	4.4
6.2	76.3	246.88	1.235273249	0	0	1	0	0	14.7
5.9	55.13	671.52	16.41340915	1	0	0	0	0	8.4
5.9	50.58	277.28	16.42165643	1	0	0	0	0	11.8
5.9	24.65	293.46	7.504138858	1	0	0	0	0	2.6
6.2	62.48	484.49	0	0	1	0	0	0	9.8
6.36	26.38	381.27	8.909292901	1	0	0	0	0	3.8
6.46	52.48	312.47	10.04342073	0	0	1	0	0	11.2
4.45	53.22	328.09	15.07603396	0	0	1	0	0	3.3
6.2	38.88	226.01	6.6906203	1	0	0	0	0	26
7.28	26.95	367.84	0	0	0	1	0	0	25
6.69	53.94	362.31	4.97589188	1	0	0	0	0	10.8
5.2	19.02	395	5.003788565	0	0	0	1	0	1.6
5.28	22.9	411.55	14.06716389	1	0	0	0	0	1
7.2	29	264.57	5.199913461	0	0	1	0	0	11.2
5.77	10.78	286.41	8.18095349	1	0	0	0	0	2.3
6.8	10.97	201	10.97	1	0	0	0	0	7.2
7.13	96.91	642.83	0	0	0	1	0	0	8.7
5.77	6.39	316.19	1.996797436	0	0	1	0	0	3.1
6	2.92	551.82	2.039191016	0	0	1	0	0	0.3
4.7	11.63	352.22	7.717959575	0	0	0	1	0	1.1
4.5	14.01	364.45	5.784678038	0	0	1	0	0	5.2
5.09	10.82	474.15	10.82	1	0	0	0	0	1.4
5.45	36.53	437	4.266438796	0	0	1	0	0	7.2
4.85	11.18	353.2	6.294028916	0	0	1	0	0	2.4
4.23	19.19	414.77	13.41706749	0	0	1	0	0	0.5
4.11	12.99	407.49	11.37660758	0	0	1	0	0	1.4
7.13	50.42	686.12	0	0	0	1	0	0	13.1
5.27	17.76	329.06	12.24899996	0	1	0	0	0	2.6
6.9	32.56	343.65	12.29353895	1	0	0	0	0	11.4
4.7	22.53	529.99	10.09857911	0	0	1	0	0	3
6.2	16.13	649.67	8.166321081	0	1	0	0	0	3.9
5.19	21.32	329	10.78657962	0	0	1	0	0	3.3
5.09	13.07	481.07	12.24499898	1	0	0	0	0	1.7
6.2	64.57	512.88	14.71896736	1	0	0	0	0	13.9
5.45	18.16	282.81	4.232020794	0	0	1	0	0	5.6
5.99	16.53	364.91	15.4026264	0	1	0	0	0	3.4
4.92	16.82	724.89	12.74174242	0	0	0	0	1	1.5
4.92	35.1	632.54	14.37809445	0	0	0	0	1	5.6
6.2	38.47	487.27	6.711668943	1	0	0	0	0	8.1
6.2	56.41	409	23.35092289	1	0	0	0	0	11.7
6.9	48.95	431	12.29789006	1	0	0	0	0	9.7
5.9	25.79	327.61	7.484764525	1	0	0	0	0	4.4
4.45	19.57	340.65	13.85613582	0	0	1	0	0	1.7
7.14	23.41	517	0	0	0	1	0	0	14.6
7.62	78.55	497.73	20.00452199	0	1	0	0	0	15.8
5.99	23.29	301	14.4945231	0	1	0	0	0	1.8
7.62	63.53	533.97	19.99927249	0	1	0	0	0	17.7
5.65	24.41	303.47	2.314757007	0	0	1	0	0	4.3
6.3	65.54	573.04	10.01692068	1	0	0	0	0	5.4
7.3	55.99	309.41	0	1	0	0	0	0	12.5
5.27	30.42	269.29	10.97813736	0	1	0	0	0	6.7
5.9	25.79	306.38	7.51765921	1	0	0	0	0	3.1
7.62	60.01	671.52	19.99759236	0	1	0	0	0	26.3
6.93	71.39	422.79	3.961527483	0	1	0	0	0	8.4
6.9	41.72	552.38	12.31823039	1	0	0	0	0	6.8
4.7	16.91	397.99	10.10319256	0	0	1	0	0	1.3
7.62	48.35	677.49	19.99905248	0	1	0	0	0	11.4
6.61	96.93	650	0	0	0	1	0	0	13.8
6.19	39.08	288.62	0	0	0	1	0	0	5.4
7	18.73	263.2	0	0	0	1	0	0	12.5
6.9	49.97	534.71	12.30999594	1	0	0	0	0	18.5
7.28	21.78	359	0	0	0	1	0	0	22.6
5.45	6.04	471	4.25176434	0	0	1	0	0	1.4
6.36	29.12	284.21	8.9205381	1	0	0	0	0	8.6
7.13	74	282.14	0	0	0	1	0	0	12.7
7.62	58.05	543.06	19.98880937	0	1	0	0	0	14.5
4.3	11.81	428	0.841249071	0	0	1	0	0	2.2
4.8	12.12	428	8.997777503	0	0	0	1	0	1
6.9	7.08	609	0	0	0	1	0	0	4.5
6.06	10.84	312.47	3.987380092	0	1	0	0	0	6
4.73	40.99	432.47	10.65850365	0	0	1	0	0	2.2
4.5	13.48	371.02	6.659729724	0	0	1	0	0	6
4.45	36.57	351.45	13.86431751	0	0	1	0	0	1.6
5.45	34.46	552.56	5.731596636	0	0	1	0	0	7
7.62	53.27	313.9	20.00739863	0	1	0	0	0	9.4
5.99	15.94	379.43	15.8624935	0	1	0	0	0	3.2
6.9	25.16	477.55	0.709295425	1	0	0	0	0	7.9
6.2	70.43	172.1	6.706176258	1	0	0	0	0	22.8
5.18	11.7	474.15	9.591663047	1	0	0	0	0	2.8
5.39	82.65	282.5	12.42973853	0	1	0	0	0	6
4.7	39.28	265.59	10.57400113	0	0	1	0	0	8.3
5.28	11.66	380.06	11.65792434	1	0	0	0	0	5.7
6.69	38.03	327.44	4.999089917	1	0	0	0	0	5.1
7.62	51.46	602.29	20.0105847	0	1	0	0	0	8.8
7.2	81.59	491.44	5.264190346	0	0	1	0	0	18.9
6.53	0.34	259.86	0.34	0	0	1	0	0	6.1
6.61	74.62	284.59	0	0	0	1	0	0	11.5
5.28	19.72	277.98	10.98061929	1	0	0	0	0	3.9
5.45	18.99	400	4.286035464	0	0	1	0	0	3.1
5.8	42.51	321.63	4.014685542	0	0	0	1	0	6.1
6.2	73.45	398.81	11.27147284	1	0	0	0	0	6.8
5.99	35.86	385.87	14.49481287	0	1	0	0	0	7.7
4.265	15.01	414.77	6.019767437	0	0	1	0	0	3.4
4.7	38.6	275.12	10.65598423	0	0	1	0	0	7.2
6.9	31.08	248.19	0.788352713	1	0	0	0	0	17.7
6.69	50.22	339.06	14.56999657	1	0	0	0	0	7.5
6.3	55.56	277.28	19.98819652	1	0	0	0	0	12.6
7.13	61.86	367.84	0	0	0	1	0	0	14.2
6.2	44.07	529.54	7.711860995	1	0	0	0	0	9.8
5.9	52.88	414.42	16.43857658	1	0	0	0	0	9.6
7.62	9.49	542.41	0	0	1	0	0	0	19.4
6.32	58.23	293.46	12.09509405	1	0	0	0	0	1.5
7.28	11.03	379.32	0	0	0	1	0	0	21.7
6.2	60.79	198.58	1.559230579	0	0	1	0	0	28.1
6.63	30.37	305.54	3.965450794	1	0	0	0	0	7
6.53	24.6	205.78	8.265052934	0	0	1	0	0	12.2
6.2	80.9	190.57	6.724998141	1	0	0	0	0	28.4
7.1	4.35	410.35	4.075794401	1	0	0	0	0	7.7
5.99	26.82	235	14.48818484	0	1	0	0	0	2
5.09	11.58	463.2	11.45453622	1	0	0	0	0	0.4
6	2.96	381.27	2.496697819	0	0	1	0	0	3.1
6.2	78.1	193.69	25.61487068	1	0	0	0	0	11.1
6.93	52.53	517.06	3.832597031	0	1	0	0	0	8.6
5.8	30.06	477.35	8.777305965	0	0	0	1	0	5.6
4.45	20.9	414.83	13.9867473	0	0	1	0	0	3.9
7.62	83.31	487.91	19.97452628	0	1	0	0	0	28.7
7.62	3.12	542.61	0	0	1	0	0	0	4.8
5.99	23.37	266.9	14.50980703	0	1	0	0	0	2.1
6.9	9.55	476.62	0.756372924	0	0	0	1	0	13
6.36	36.15	214.43	8.889370056	1	0	0	0	0	11
7.62	97.58	219.78	19.99240606	0	1	0	0	0	18
7.14	0.21	529.18	0	0	0	1	0	0	5.8
4.5	5.88	664.57	5.799439628	0	0	1	0	0	2
6.2	59.16	573.04	6.144916598	0	0	1	0	0	10
5.9	7.68	549.43	6.468601085	1	0	0	0	0	4.8
6.2	34.45	677.49	7.736769352	1	0	0	0	0	8
4.3	11.18	448.77	4.730274833	0	0	0	1	0	1.4
6.2	50.2	192.71	1.735252143	0	0	1	0	0	24.4
6.3	53.69	212.14	10.00267964	1	0	0	0	0	9.8
4.7	13.65	525.95	13.11905484	0	0	0	1	0	2
6.9	46.25	356.39	12.17037797	0	0	0	1	0	15.4
5.39	39.35	366.77	13.05864082	0	1	0	0	0	3.9
6.46	35.2	296.97	3.929325642	0	0	1	0	0	11.6
6.2	65.83	226.01	25.38190891	1	0	0	0	0	10.3
7.01	28.78	518.98	11.20304869	1	0	0	0	0	14.8
6.3	51.83	789.18	20.01381523	1	0	0	0	0	12
5.39	39.97	382.16	12.36287992	0	1	0	0	0	5
4.66	22.25	315.84	8.790273033	1	0	0	0	0	5
5.27	36.79	323.76	13.50909694	0	1	0	0	0	4.8
5.77	12.13	458.09	9.187518707	1	0	0	0	0	1.9
5.9	8.55	665.2	6.469497662	1	0	0	0	0	5.8
4.7	28.69	226.29	10.26703463	0	0	1	0	0	1.2
5.09	11.55	478.63	11.463612	1	0	0	0	0	0.5
7.13	54.68	388.63	0	0	0	1	0	0	11.7
6.3	41.58	573.04	9.998339862	1	0	0	0	0	5.1
6.36	38.95	294.26	8.898095302	1	0	0	0	0	9.5
5.28	40.22	450.28	14.06648499	1	0	0	0	0	8.8
6.06	34.71	328.09	3.989197914	0	1	0	0	0	4.5
7.51	55.48	386.75	15.26023591	0	0	1	0	0	27.8
6.53	15.19	471.53	0	0	0	1	0	0	19.7
5.39	19.04	351.22	12.3866864	0	1	0	0	0	8.5
6.2	65.69	599.64	14.40999653	1	0	0	0	0	11.2
6.46	41.87	379.32	8.539133445	0	0	1	0	0	10.4
4.53	24.78	626.44	7.891026549	0	0	1	0	0	1.5
6.3	22.51	525.95	12.44035771	0	0	0	1	0	9.2
6.53	15.3	259.86	7.162373908	0	0	1	0	0	13.4
4.11	17.1	592.15	11.38386578	0	0	1	0	0	2.1
7.62	37.48	318.52	0	0	1	0	0	0	17.4
7.1	25.55	585.04	9.813990014	1	0	0	0	0	5.2
5.7	4.02	317	3.977939165	0	0	0	1	0	2.9
5.2	68.51	611	13.18132012	0	0	1	0	0	5.9
5.9	28.4	665.2	6.483633241	1	0	0	0	0	5.8
6.3	61.76	193.69	9.969709123	1	0	0	0	0	9.2
7.62	19.96	538.69	1.093937841	0	1	0	0	0	6.9
6.9	80.17	368.93	12.30530373	1	0	0	0	0	23.4
6.46	81.84	339.02	11.83322441	0	0	1	0	0	14.8
6.93	14.69	671.77	3.837147378	0	1	0	0	0	6.3
6.69	57.68	322	20.43180853	1	0	0	0	0	21.3
6.69	37.57	421.46	5.043014971	1	0	0	0	0	6.7
5.27	12	379.43	11.15632556	0	1	0	0	0	0.6
5.27	30.74	545.66	13.61594653	0	1	0	0	0	5
5.8	41.88	309.41	4.088031311	0	0	0	1	0	4.4
6.36	45.7	230.57	8.925110644	1	0	0	0	0	7.8
5.03	33.69	644	4.774264341	0	0	1	0	0	5.9
6.2	48.41	318.52	1.704024648	0	0	1	0	0	16.4
6.2	55.53	511.3	7.796184964	1	0	0	0	0	11.1
6.2	65.49	497.22	24.18678358	1	0	0	0	0	5
6.3	46.34	215.34	9.991651515	1	0	0	0	0	26.1
6.2	19.3	475.46	6.69925369	1	0	0	0	0	3.3
5.99	25.86	316.02	14.50349958	0	1	0	0	0	1.9
6.2	87.72	202.95	1.324499906	0	0	1	0	0	24.5
4.42	17.07	468.19	11.99009591	0	0	1	0	0	2.6
4.5	13.95	363.11	6.636987268	0	0	1	0	0	4.8
6.3	36.11	403.2	9.992101881	1	0	0	0	0	10.4
5.93	44.88	326.19	11.80357573	0	1	0	0	0	5.5
5.9	50.69	223.04	6.434104444	1	0	0	0	0	20.1
4.7	22.19	319.92	10.30890877	0	0	1	0	0	0.6
4.66	12.16	397.99	6.975958715	1	0	0	0	0	3
6.63	82.41	518.59	3.850415562	1	0	0	0	0	13.2
6.4	79.38	300.56	2.817001952	0	0	0	1	0	18.2
4.45	14.06	328.6	13.85709926	0	0	1	0	0	2.6
5.61	17.13	340	9.997439672	1	0	0	0	0	1.3
6.9	86.79	229.89	1.317459677	1	0	0	0	0	11.7
6.2	54.45	497.53	1.47566934	0	0	1	0	0	8.8
6.3	40.33	277.5	10.00219976	1	0	0	0	0	12.2
6.05	20.68	316.46	9.261873461	1	0	0	0	0	0.9
7.2	23.42	202.26	5.223743868	0	0	1	0	0	8.5
6.8	36.73	572.37	11.29559206	1	0	0	0	0	15
5.27	14.82	397.27	10.98316439	0	1	0	0	0	0.4
5.2	33.1	619	13.16332405	0	0	1	0	0	5
6.5	95.15	306.38	9.644008503	1	0	0	0	0	9
6.46	76.76	416.15	9.814310979	0	0	1	0	0	11
5.27	25.72	316.02	12.97051657	0	1	0	0	0	5.5
6.63	99.97	328.98	3.998599755	1	0	0	0	0	16.3
7.35	13.94	471.53	13.94	1	0	0	0	0	6.7
6.93	75.17	659.81	3.876080495	0	1	0	0	0	6.8
5.39	76.34	370.36	13.42658184	0	1	0	0	0	5.3
5.99	33.19	305.14	14.51046519	0	1	0	0	0	11.8
4.6	7.3	448.77	6.832649559	0	0	0	1	0	2.7
6.9	46.41	217.1	12.30144707	1	0	0	0	0	9.8
6	15.79	232.44	3.259079625	0	0	1	0	0	6.8
4.66	12.11	392.97	6.974388862	1	0	0	0	0	2
5.01	24.84	237.33	7.244860247	0	0	1	0	0	2.3
4.23	14.12	490.24	13.41036912	0	0	1	0	0	0.1
5.39	53.27	440.96	12.38615356	0	1	0	0	0	4.8
5.9	26.4	309.41	7.507589493	1	0	0	0	0	6
7.13	89.87	358.36	0	0	0	1	0	0	13.6
5.99	72.2	450.28	17.52821725	0	1	0	0	0	7.1
6	5.15	340.45	2.740966983	0	0	1	0	0	4.8
6.2	61.91	411.46	1.11269942	0	0	1	0	0	11.4
7.62	88.45	671.52	19.99642218	0	1	0	0	0	15.4
4.9	17.99	612.78	8.907480003	0	0	0	1	0	4.4
6.3	84.58	538.69	9.972777948	1	0	0	0	0	12.5
6.2	77.7	228.92	1.76283862	0	0	1	0	0	23.2
7.01	6.96	567.78	6.96	1	0	0	0	0	2.9
5.42	30	517.06	11.37463846	0	0	1	0	0	3.8
7.51	60.05	354.37	14.26932374	0	0	1	0	0	12.5
7.62	92.81	263.82	20.04274682	0	1	0	0	0	21.7
6.5	15.82	505.23	5.115808831	1	0	0	0	0	2.5
6.93	54.15	337.88	3.891323682	0	1	0	0	0	6.7
4.3	7.7	272.8	6.367189333	0	0	1	0	0	4
6.8	16.86	561.59	9.854805934	1	0	0	0	0	5.3
5.39	55.23	362.39	16.61998797	0	1	0	0	0	10.1
5.91	14.5	649.67	1.937291924	1	0	0	0	0	2.8
6.05	38.69	301	9.282375773	1	0	0	0	0	5.3
5.99	17.75	339.52	14.49844474	0	1	0	0	0	3.8
6.9	70.48	363.96	1.187223652	1	0	0	0	0	15
6.33	14.37	471.53	4.007106188	0	0	1	0	0	4.4
6.3	46.56	395.57	19.99077537	1	0	0	0	0	9.3
6.8	63.54	561.59	17.22747805	1	0	0	0	0	5.3
6.2	32.27	573.04	7.732011381	1	0	0	0	0	8.6
5.77	16.05	257.38	9.187866999	1	0	0	0	0	3.4
5.9	55.75	617.52	16.44291945	1	0	0	0	0	5.3
6.61	63.79	669.48	16.00317469	1	0	0	0	0	3.7
7.62	47.31	573.04	20.00997751	0	1	0	0	0	8.7
6.9	13.47	361.24	8.169259452	1	0	0	0	0	17
5.01	16.25	162.94	7.256093991	0	0	1	0	0	0.4
6.2	86.35	191.09	1.314115672	0	0	1	0	0	22.5
7.62	77.17	573.04	20.01219628	0	1	0	0	0	12.7
6	2.67	297.46	2.495275536	0	0	1	0	0	5.9
5.2	33.78	550.99	15.29293955	0	0	0	1	0	4.9
5.7	12.32	428	4.547515805	0	0	0	1	0	2.4
6.53	50.1	336.49	9.959919678	0	0	1	0	0	4.7
6.2	54.92	221.7	1.482025641	0	0	1	0	0	30.2
7.2	73.31	229.92	9.043981424	0	0	1	0	0	25.7
7.62	54.29	614.05	20.00457948	0	1	0	0	0	11.1
5.4	19.97	717	14.25064209	0	0	0	1	0	7.8
5.99	67.62	339.14	17.48605158	0	1	0	0	0	5.5
6.8	20.52	274.17	17.1939059	1	0	0	0	0	8.7
5.42	18.28	377.51	11.37463406	0	0	1	0	0	5.8
6.36	41.99	178.27	8.881356878	1	0	0	0	0	15.6
4.92	92.48	386.88	7.190994368	0	0	1	0	0	4.3
4.2	7.83	285.93	3.548027621	0	0	1	0	0	1.4
5.31	52.3	196.25	4.213442773	0	0	1	0	0	5.2
5.27	31.76	400.44	13.66487102	0	1	0	0	0	5.8
6.9	17.64	455.93	11.54183694	0	0	0	1	0	14.9
6	3.38	290.5	2.624404694	0	0	1	0	0	6.4
4.24	19.25	287.16	6.212414989	0	0	1	0	0	4.4
5.9	6.5	193.67	2.01434853	0	0	1	0	0	3.6
5.45	23.23	347.55	4.292318721	0	0	1	0	0	10.7
6.3	57.16	373.23	19.99157573	1	0	0	0	0	10.7
6.69	54.45	508.83	20.43481343	1	0	0	0	0	6.6
5.39	15.91	292	13.66402576	0	1	0	0	0	2.5
6.8	80.74	354.2	3.112105397	1	0	0	0	0	6.1
4.2	19.71	288.67	6.634041001	0	0	1	0	0	9.4
4.88	51.47	704.1	15.78419463	0	1	0	0	0	7
6.2	98.6	578.98	5.78749514	0	0	1	0	0	12.1
7.62	36.7	665.2	20.00242735	0	1	0	0	0	24.1
4	14.77	412.23	4.300697618	0	0	0	1	0	2.5
6.61	65.98	495.15	0	0	0	1	0	0	13.3
5.99	32.8	345.72	14.50184816	0	1	0	0	0	15.4
6.2	40.04	602.29	7.713462258	1	0	0	0	0	8
6.19	51.98	467.62	10.44384986	0	0	1	0	0	6.7
7.36	38.89	385.43	6.027910086	1	0	0	0	0	10.7
6.63	71.3	697.72	3.959027658	1	0	0	0	0	14.1
5.1	9.44	428	4.147674047	0	0	0	1	0	1.1
6.63	56.22	229.95	4.104083332	1	0	0	0	0	4.5
5.28	15.62	348.87	13.67413251	1	0	0	0	0	1
5.8	15.13	304.68	7.063462324	0	0	1	0	0	11.8
6.69	46.91	572.57	4.932098945	1	0	0	0	0	9
5.8	40	341.56	18.23842098	0	0	0	0	1	7.6
6.63	66.57	288.72	14.23601068	1	0	0	0	0	10.5
7.62	53.34	398.81	20.02103893	0	1	0	0	0	21.8
4.45	36.72	392.7	13.84479325	0	0	1	0	0	5.5
5.28	14.75	525.79	12.9885488	1	0	0	0	0	1.9
7.01	20.41	355.18	11.9581144	1	0	0	0	0	6.1
7.62	64.15	564.07	10.94159038	0	1	0	0	0	24.9
7.3	54.99	308.39	0	1	0	0	0	0	11.5
5.21	12.11	617.43	7.127973064	1	0	0	0	0	1.4
7	19.89	198	0	0	0	1	0	0	11.6
5.27	25.43	322.75	10.99545361	0	1	0	0	0	3.2
6	9.41	440.59	2.967018706	0	0	1	0	0	7.2
5.93	15.43	341.58	7.269993122	0	1	0	0	0	3.5
6.2	39.05	235.13	6.705341155	1	0	0	0	0	25.8
5.77	11.71	480.32	9.17993464	1	0	0	0	0	4
6.05	20.47	277.98	9.092045974	1	0	0	0	0	2.7
6.61	71.12	426.07	1.192602197	0	0	1	0	0	14.3
5.45	19.49	273.32	4.25437422	0	0	1	0	0	6
4.3	28.18	272.8	3.090679537	0	0	1	0	0	8.1
6.9	36.87	325.79	12.29387246	1	0	0	0	0	19.1
5.99	26.04	411.55	17.50323399	0	1	0	0	0	3.1
4.7	24.14	322	10.17681188	0	0	1	0	0	4.9
6.3	54.42	665.2	9.964256119	1	0	0	0	0	3.8
6.69	68.62	269.29	17.61709397	1	0	0	0	0	13.1
5.27	35.33	320.93	13.59399868	0	1	0	0	0	5.7
5.28	51.69	680.37	14.06372995	1	0	0	0	0	3.2
6.2	44.98	543.06	7.734616991	1	0	0	0	0	8
6.63	18.03	193.2	4.046727073	1	0	0	0	0	4
5.17	16.26	215.54	6.821290201	0	0	1	0	0	3.9
4.45	35.15	358.36	14.20915198	0	0	1	0	0	4.5
5.99	18.12	969.07	16.80374958	0	1	0	0	0	2.4
6.06	6.82	359	6.747762592	0	1	0	0	0	3.8
4	40.57	519	31.25168795	0	0	0	1	0	1.3
5.39	30.55	222	12.37810971	0	1	0	0	0	7.2
5.99	22.11	362.31	17.37766382	0	1	0	0	0	4.1
6.1	25.53	292.12	4.977881075	0	0	1	0	0	5.1
6.8	63.93	384.95	15.70872369	1	0	0	0	0	7.2
5.9	51.12	494.82	16.45279308	1	0	0	0	0	9.8
5.99	26.68	267.35	14.49352959	0	1	0	0	0	5.2
4.42	25.8	355.87	11.99893329	0	0	1	0	0	4
6	2.67	214.43	2.547331938	0	0	1	0	0	9.6
6.2	33.48	379.18	7.752773697	1	0	0	0	0	7.2
4.88	47.61	576.04	15.77674555	0	1	0	0	0	7.4
4.265	26.93	334.99	6.185531505	0	0	1	0	0	9.3
6	5.28	376	2.745596474	0	0	1	0	0	4.6
5.99	33.68	282	14.49766878	0	1	0	0	0	10.1
5.99	18.59	324.79	15.98524319	0	1	0	0	0	6.2
6.32	60	288.24	12.08664966	1	0	0	0	0	3.5
7.62	12.38	493.09	0	0	1	0	0	0	17.8
7.62	88.07	422.28	8.384270988	0	1	0	0	0	17.3
5.9	47.41	440.5	16.40846428	1	0	0	0	0	8.7
4.7	23.11	205.53	10.11255161	0	0	1	0	0	2.5
4.45	13.89	267.92	13.85395611	0	0	1	0	0	1.2
5.8	71.57	219.31	6.436342129	0	0	1	0	0	9.5
7.62	18.02	223.24	0	0	1	0	0	0	26.1
6.2	94.09	704.96	19.29663183	1	0	0	0	0	14.9
6.69	33.67	349.54	20.4214593	1	0	0	0	0	8.5
4.88	53.13	335.43	15.78809678	0	1	0	0	0	2.2
7.62	55.48	430.47	0	0	1	0	0	0	19.8
5.27	22.98	301	12.74778412	0	1	0	0	0	5.6
5.9	12.84	392.97	3.01913895	0	0	1	0	0	4.3
4.77	10.07	468.52	7.89572036	0	0	1	0	0	2.1
4.3	1.06	405	0.950105257	0	0	1	0	0	0.6
6.61	77.85	262.19	0	0	0	1	0	0	11.9
6.61	24.87	389	2.986770832	1	0	0	0	0	7.4
4.5	12.14	760	5.79056992	0	0	1	0	0	2.3
6.2	85.42	638.39	0	0	1	0	0	0	11.3
6.06	78.09	390.18	4.14339233	0	1	0	0	0	15.4
5.45	20.26	336.38	4.246351375	0	0	1	0	0	7.3
6.2	67.46	230.3	25.36437462	1	0	0	0	0	10.1
5.9	59.19	540.66	6.518220616	1	0	0	0	0	11.5
5.5	36.08	492	4.239988208	0	0	0	1	0	9.9
6.2	8.83	455.93	0.593969696	0	0	0	1	0	7.8
6.2	66.29	564.07	1.628250595	0	0	1	0	0	14
6.3	92.74	228.84	9.993377807	1	0	0	0	0	20
6.9	58.67	449.45	12.28218222	1	0	0	0	0	13
6.2	63.74	617.52	7.726234529	1	0	0	0	0	10.4
7.62	5.28	460.69	0	0	1	0	0	0	20.1
6.69	65.43	322.75	10.20039215	1	0	0	0	0	7
4.01	8.8	308.84	8.258232256	0	0	1	0	0	1.9
4.7	12.01	395.78	10.0990148	0	0	1	0	0	0.7
6.3	94.02	704.96	19.8532214	1	0	0	0	0	17.9
6.2	28.67	277.5	6.683898563	1	0	0	0	0	10.2
6.9	58.54	320.31	12.31497868	1	0	0	0	0	14.9
6.2	90.39	259.43	1.344507345	0	0	1	0	0	17.9
6.2	31.81	249.28	0	0	1	0	0	0	7.2
5.9	26.55	278.32	7.495438613	1	0	0	0	0	2.4
6.69	37.33	499.31	4.952665949	1	0	0	0	0	5.8
6.2	37.74	350.06	6.702835221	1	0	0	0	0	8.5
6.93	43.94	116.35	3.861437556	0	1	0	0	0	8.8
5.27	29.09	160.58	12.76434487	0	1	0	0	0	7.6
6.61	73.92	486.78	1.21585361	0	0	1	0	0	17.8
6.63	39.43	461.1	14.26279426	1	0	0	0	0	11.4
6.9	27.77	256	0	0	0	1	0	0	20.3
5.39	12.59	378.17	12.37812991	0	1	0	0	0	2
6.95	6.09	213.44	0	0	0	1	0	0	17.7
5.39	56.46	386.88	16.61475248	0	1	0	0	0	8.8
5.31	39.95	231.23	4.186836515	0	0	1	0	0	12.6
5.6	22.83	261	0	0	0	1	0	0	1.7
6.06	4.67	346.82	1.3185219	0	0	0	0	1	5.3
6.3	45.72	223.04	9.968650862	1	0	0	0	0	18
6.63	54.34	326.88	4.03478624	1	0	0	0	0	7.4
6.63	83.64	518.1	14.29130855	1	0	0	0	0	15.5
6.9	21.02	567.45	12.29381552	1	0	0	0	0	6.5
5.2	11.61	324.55	0	0	0	0	0	1	3
6.2	55.44	277.28	7.789833118	1	0	0	0	0	9.4
5.45	56.36	402.6	4.243771907	0	0	1	0	0	5.2
6.2	89.69	412.23	1.339290857	0	1	0	0	0	19.9
6.63	64.65	562.18	8.261240827	1	0	0	0	0	8.2
6.3	83.6	419.63	20.00977511	1	0	0	0	0	18.4
6.46	41.89	367.84	9.187774486	0	0	1	0	0	8.5
5.1	84.1	520.19	7.09718254	0	0	0	0	1	4.2
5.8	31.23	460.31	9.624385695	0	0	0	1	0	5.6
6.2	72.55	175.68	6.699619392	1	0	0	0	0	18.7
6.4	74.11	282.27	2.721855984	0	0	0	1	0	21.7
6.8	25.33	375.22	14.73936566	1	0	0	0	0	5.4
7.62	85.62	200.98	20.00554673	0	1	0	0	0	17.1
6.32	60.9	295.17	12.12879219	1	0	0	0	0	4.7
6.46	70.53	353.63	3.937575396	0	0	1	0	0	14.9
4.8	18.96	492	8.47584804	0	0	0	1	0	7.6
6.2	50.14	665.2	6.702499534	1	0	0	0	0	4.8
7	43.6	638.39	0	0	0	1	0	0	15.4
7.9	50.94	399.35	10.04390362	0	0	1	0	0	12.6
4.92	25.53	436.14	7.178502629	0	0	1	0	0	3.4
6.3	42.34	538.69	9.96760252	1	0	0	0	0	15.2
4.7	37.96	283.34	10.70257913	0	0	1	0	0	10.7
4.26	16.08	338.28	6.824426716	0	0	1	0	0	3.6
6.9	48.36	158.16	12.29864627	1	0	0	0	0	12.2
6.9	4.8	506.44	4.8	1	0	0	0	0	6.9
6.05	34.36	349.43	9.255349804	1	0	0	0	0	2.7
4.7	22.13	580.03	10.12099303	0	0	1	0	0	2
6.61	52.64	421.44	0	1	0	0	0	0	6.4
7.62	45.77	529.54	19.99809991	0	1	0	0	0	9.4
5.31	52.82	202.89	4.234371264	0	0	1	0	0	24.2
4.73	6.25	377.41	4.91557728	0	0	1	0	0	3.1
5.99	30.04	311.86	14.49777569	0	1	0	0	0	8.2
5.65	10.94	585.12	2.325403191	0	0	1	0	0	4.4
4.73	20.51	294.56	5.84332953	0	0	1	0	0	3.8
5.9	83.5	569.98	6.456585785	1	0	0	0	0	8.1
7.13	56.4	359	0	0	0	1	0	0	13.3
5.8	41.73	309.41	4.080686217	0	0	0	1	0	6.1
6.5	95.34	357.43	9.653657338	1	0	0	0	0	10.5
5.27	20.06	324.79	10.97722643	0	1	0	0	0	6.9
4.45	25.13	695.16	14.93562185	0	0	1	0	0	2.6
6.2	19.65	427.73	6.706832337	1	0	0	0	0	3.9
5.3	3.21	535.24	3.123539659	0	0	0	1	0	0.5
5.9	57.18	272.67	6.494328295	1	0	0	0	0	7.8
5.2	9.35	269.14	5.375872022	1	0	0	0	0	3.6
6.9	31.69	312	0	0	0	1	0	0	9.6
4.3	15.13	729.65	2.628098172	0	0	1	0	0	2.8
6.2	19.65	573.02	6.706832337	1	0	0	0	0	2.1
7.3	54.8	357.43	0	1	0	0	0	0	13.4
6.54	22.25	316.64	0	0	0	1	0	0	9
5.5	4.46	471.53	2.850736747	0	0	1	0	0	1.5
7.62	81.28	279.78	5.838963949	0	1	0	0	0	28.7
6.61	45.98	169.16	0	0	0	1	0	0	7.1
5.9	31.45	401.34	1.121427662	0	0	0	1	0	10.5
6.2	28.46	433.63	6.700447746	1	0	0	0	0	5.3
6.93	44.11	627.59	3.868914576	0	1	0	0	0	4.9
7	91.59	389.54	16.06546607	0	0	1	0	0	14
6.52	6.22	410.66	3.603262411	1	0	0	0	0	3.3
7.2	29	186.21	5.199913461	0	0	1	0	0	12.8
5.27	15.38	375.16	10.97959471	0	1	0	0	0	0.7
6.93	27.6	198.77	3.851116721	0	1	0	0	0	6.6
5.2	14.19	361	13.24951697	0	0	1	0	0	1.8
6.63	55.84	311.1	14.25431514	1	0	0	0	0	10.1
7.62	11.37	535.13	0	0	1	0	0	0	20.8
7.62	44.93	573.04	14.63401859	0	1	0	0	0	24.5
6.2	34.13	665.2	1.43069913	0	0	1	0	0	4.1
6.06	29.83	407.61	4.004410069	0	1	0	0	0	2.3
7.28	45.34	436.14	0	0	0	1	0	0	18.3
4.53	40.64	358.92	7.924014134	0	0	1	0	0	6.1
6	8.81	246.07	2.492709369	0	0	1	0	0	2.5
5.3	35.27	492	3.55876383	0	0	0	1	0	6.3
6.69	46.58	485.67	5.008023562	1	0	0	0	0	9.7
5.99	20.42	279.46	14.50791163	0	1	0	0	0	6
5.39	75.03	306.76	14.77928618	0	1	0	0	0	6.5
5.8	41.15	308.39	4.052159918	0	0	0	1	0	4.6
6.2	88.25	497.53	25.61757209	1	0	0	0	0	7.7
5.8	40.9	285.09	4.039801975	0	0	0	1	0	6.7
6.2	39.32	804.36	1.253953747	0	0	1	0	0	9.2
7.62	41.03	573.04	7.32966575	0	1	0	0	0	19
6.9	16.96	555.96	12.29712161	1	0	0	0	0	6.7
6.3	61.03	297.86	9.97079736	1	0	0	0	0	9.5
5.77	9.51	477.25	8.760713441	1	0	0	0	0	1.5
6.36	29.34	265.21	8.892356268	1	0	0	0	0	9.8
5.42	14.12	550.88	11.67607811	0	0	1	0	0	1.1
6.69	36.75	283.14	15.48139529	1	0	0	0	0	8.4
5.39	36.58	329.24	16.17406257	0	1	0	0	0	3.7
7	24.55	206	0	0	0	1	0	0	11.2
6.2	88.51	667.36	8.405236463	1	0	0	0	0	12.4
7.2	57.95	585.04	1.076522178	0	0	1	0	0	21.2
4.23	17.02	480.79	13.41862512	0	0	1	0	0	2.5
6.69	51.85	337.63	4.983011138	1	0	0	0	0	13.1
5.28	12.45	326.47	11.34848448	1	0	0	0	0	1.6
5.9	26.61	306.78	7.504078891	1	0	0	0	0	4.6
5.9	46.85	576.55	16.41548354	1	0	0	0	0	9.4
5.6	20.46	547	9.981583041	0	0	0	0	1	1.6
6.2	43.5	356.39	0	0	0	0	1	0	10.3
7.3	58	303.36	0	1	0	0	0	0	11.8
6.54	18.2	192.05	0	0	0	1	0	0	9.4
5.99	14.73	298.68	14.49872063	0	1	0	0	0	2.7
5.45	8.83	363.45	4.249858821	0	0	1	0	0	3.1
5.99	37.05	230	14.48766717	0	1	0	0	0	15.6
5.99	22.17	241.41	14.50089652	0	1	0	0	0	6
6.2	53.8	345.89	7.742247736	1	0	0	0	0	7.7
6.8	23.36	480.4	17.2335922	1	0	0	0	0	11.8
5.99	20.28	338.27	14.50825627	0	1	0	0	0	5.2
5.99	41.32	191.06	14.47937844	0	1	0	0	0	6.3
6.61	21.5	969.07	0	1	0	0	0	0	5.7
7	35.23	342.7	10.78059831	0	0	1	0	0	15.1
5.27	15.84	366.71	12.10195026	0	1	0	0	0	2.6
4.42	13.01	526.24	5.073430792	0	0	1	0	0	3.4
7	32.91	280.26	13.61860859	0	0	1	0	0	15.9
6.2	57.6	358.72	7.795838634	1	0	0	0	0	10.8
7.62	56.12	569.98	3.177026912	0	1	0	0	0	12
4.2	18.62	294.56	7.859389289	0	0	1	0	0	4.1
5.8	42.27	275.82	4.00331113	0	0	0	1	0	5.6
4.7	43.21	276.81	10.63812483	0	0	1	0	0	7.9
5.9	61.38	223.6	6.451573451	1	0	0	0	0	23.6
6.32	57.25	308.39	12.08473831	1	0	0	0	0	1.7
5.27	21.8	266.9	12.23921566	0	1	0	0	0	7.3
6.61	79.7	336.8	1.262497525	0	0	1	0	0	14.4
6.3	26.05	305.85	9.985935109	1	0	0	0	0	9.7
5.7	57.21	219.31	5.551621385	0	0	1	0	0	10
7.62	83.61	265.45	3.420599363	0	1	0	0	0	29.1
6.5	80.41	352.05	2.535981072	1	0	0	0	0	8.4
7.51	55.3	445.66	15.91629354	0	0	1	0	0	16.5
6.2	18.48	263.2	0.607865117	0	1	0	0	0	6.9
6	3.19	226.63	2.598768939	0	0	1	0	0	3.5
6.9	19.15	256	0.61878914	0	0	1	0	0	4.5
7.62	43.15	671.52	20.00973763	0	1	0	0	0	21.1
5.27	22.61	344.72	12.08387355	0	1	0	0	0	10.6
6.61	61.79	235	0	1	0	0	0	0	9
6.69	29.88	297.07	18.45438701	1	0	0	0	0	8
6.9	30.07	574.88	12.18625455	0	0	0	1	0	18.4
5.18	13.84	458.09	9.681606272	1	0	0	0	0	2.7
5.9	46.59	538.69	6.459760057	1	0	0	0	0	13.4
5.28	20.03	402.16	14.06603356	1	0	0	0	0	2.4
6	10.76	446.5	3.011428233	0	0	1	0	0	1.9
6.3	44.87	529.54	20.01227873	1	0	0	0	0	8.1
6.61	82.42	571.63	0	0	0	1	0	0	16
6.2	35.93	451.37	6.69887304	1	0	0	0	0	11.8
6.3	51.19	453.05	20.00304227	1	0	0	0	0	8.7
4.92	20.8	760	12.6905319	0	0	0	0	1	1.5
6.69	77.45	315.52	20.45513383	1	0	0	0	0	11.3
5.8	43.71	320.11	4.176601489	0	0	0	1	0	6.2
7.62	83.43	250	10.3940608	0	1	0	0	0	21.7
6.3	59.98	347.63	10.00303954	1	0	0	0	0	7
6.3	39.78	551.21	10.00991508	1	0	0	0	0	14.4
5.9	55.69	575.54	6.408876657	1	0	0	0	0	6.1
5.9	24.93	314.33	7.516116018	1	0	0	0	0	4.7
7.14	3.93	454.2	0	0	0	1	0	0	11
5.2	43.38	535.24	0	0	0	0	0	1	4.9
6.76	5.32	605.04	1.999374902	1	0	0	0	0	4.9
5.44	24.75	303.47	6.086246791	0	0	1	0	0	3.6
5.2	56.29	370	15.96006579	0	0	1	0	0	8.1
6.3	70.71	573.04	9.99520385	1	0	0	0	0	7
4.6	17.85	522.7	9.70680689	0	0	1	0	0	3.8
4.4	7.86	710.29	6.185232413	0	0	1	0	0	2
6.9	57.3	526.65	0	1	0	0	0	0	15.3
6	43.39	410.66	4.263765941	0	0	1	0	0	13.4
7	30.53	255	0	0	0	1	0	0	10.3
6.8	23.18	278.12	16.87661992	1	0	0	0	0	10.9
4.66	25.95	319.73	8.834166627	1	0	0	0	0	2.9
6.5	33.4	249.28	2.310324653	1	0	0	0	0	10.5
5.99	33.11	326.47	17.0708875	0	1	0	0	0	5.4
6.32	60.42	300.22	12.0804139	1	0	0	0	0	2.9
4.7	25.83	266.9	10.40861662	0	0	1	0	0	1.1
6	3.43	558.33	2.498479538	0	0	1	0	0	2.6
7.62	26.31	578.98	0	0	1	0	0	0	14.8
5.99	50.39	996.43	17.50970017	0	1	0	0	0	4.2
7.2	96.55	521.76	16.08920446	0	0	1	0	0	23.1
5.19	21.31	580	7.777563886	0	0	1	0	0	3.8
5.9	50.01	379.64	6.543981968	1	0	0	0	0	11.5
7.3	56.02	314.88	0	1	0	0	0	0	13.2
7.62	47.58	459.32	20.00518683	0	1	0	0	0	12.1
5.3	25.81	198.77	5.970259626	0	0	1	0	0	9.8
6.53	12.56	196.25	0	0	0	1	0	0	4.6
7	18.4	194	0	0	0	1	0	0	12
7.62	76.9	573.04	19.97654625	0	1	0	0	0	13.9
6.2	27.13	665.2	4.023431371	0	0	1	0	0	8.5
6.3	77.81	446.63	10.4136449	1	0	0	0	0	16
6.2	92.28	172.1	25.59302249	1	0	0	0	0	12.3
7.13	42.06	635.01	0	0	0	1	0	0	12.1
5.39	73.77	244	14.99466572	0	1	0	0	0	5.8
5.9	49.09	313.9	16.42682258	1	0	0	0	0	7.6
7.62	47.52	573.04	9.355335376	0	1	0	0	0	21.2
4.7	9.25	427.38	7.082372484	0	0	0	1	0	1.6
5.2	22.25	682.03	13.1748852	0	0	1	0	0	1.6
6.61	80.13	238.49	1.26589889	0	0	1	0	0	14.9
6.5	97	300.22	9.637925088	1	0	0	0	0	7.8
6.2	54.23	270.22	23.52856349	1	0	0	0	0	9
5.4	14.63	421.13	13.0868369	0	0	0	1	0	2.6
5.91	41.39	249.28	1.286545763	1	0	0	0	0	11.4
7.3	56.87	268.37	0	1	0	0	0	0	11.3
6.93	76.97	198.74	3.922244256	0	1	0	0	0	8.4
4.77	8.65	422.25	7.856086812	0	0	1	0	0	2.1
6.9	11.34	256	0	0	0	1	0	0	6.9
6.19	51.69	219.8	1.016710382	0	0	1	0	0	14
6.93	79.25	623.52	3.775831034	0	1	0	0	0	7
7.62	41.99	210.01	0	0	1	0	0	0	29.1
4.5	28.28	259.25	5.794480132	0	0	1	0	0	4.5
6.8	30.65	640.14	17.22788437	1	0	0	0	0	4.7
6.9	99.05	816.31	1.407444493	1	0	0	0	0	12.9
4.53	23.16	436.14	7.90270207	0	0	1	0	0	4.2
4.05	15.85	491.77	10.08214263	0	0	1	0	0	3.9
6.2	48.07	459.67	7.695609138	1	0	0	0	0	6.3
7.62	22.12	237.53	0	0	1	0	0	0	29.4
6.2	95.75	346.56	7.698629748	1	0	0	0	0	8.9
6.2	48.62	671.52	7.739793279	1	0	0	0	0	8.6
4.88	15.51	376	8.831624992	0	0	1	0	0	7
4.73	34.28	381.71	10.63063027	0	0	1	0	0	5.6
6.19	9.58	289.56	0	0	0	1	0	0	2.4
6.2	72.21	540.66	12.21127348	1	0	0	0	0	10.9
6.3	41.36	544.74	9.971459271	1	0	0	0	0	7.5
4.1	32.04	428	9.202472494	0	0	0	1	0	1.2
4.92	82.43	648.81	16.21210967	0	0	0	0	1	8.6
4.66	25.73	355.87	8.822924685	1	0	0	0	0	8
6.32	60.09	275.82	12.09580506	1	0	0	0	0	3.6
6.2	85.87	250	1.310457935	0	0	1	0	0	15.3
4.17	10.69	246.07	9.581675219	0	0	1	0	0	2.4
6.2	57.65	373.23	7.725645604	1	0	0	0	0	11.8
6.2	97.72	225.77	25.58949589	1	0	0	0	0	8.3
5	19.42	428	8.100240737	0	0	0	1	0	3.3
6	9.47	466.12	2.946336709	0	0	1	0	0	6.4
7.13	62.91	425.02	0	0	0	1	0	0	13.5
6.8	23.44	430.16	17.2319906	1	0	0	0	0	7.4
6.93	24.82	215.54	3.847336741	0	1	0	0	0	4.2
6.9	97.75	620.54	4.193673807	1	0	0	0	0	15.2
4.9	73.28	305.25	8.797493961	0	0	1	0	0	4.1
7.28	19.74	352.98	0	0	0	1	0	0	6.1
5.27	16.03	544.68	10.97900269	0	1	0	0	0	6
5.39	16.02	359.47	12.37786331	0	1	0	0	0	3.8
6.63	71.46	179.6	7.917777466	1	0	0	0	0	14.1
5.2	39.75	338.28	15.92627075	0	0	1	0	0	5
5.28	17.01	740.05	10.99362088	1	0	0	0	0	1.6
5.9	81.58	346.56	6.507995083	1	0	0	0	0	16
4.45	14.63	432.47	13.85449025	0	0	1	0	0	5.5
5.9	62.25	492.26	6.401257689	1	0	0	0	0	6.2
4.3	12.92	369.39	2.5789145	0	0	1	0	0	2.7
4.18	16.43	260	11.1037291	1	0	0	0	0	4
6.2	51	453.05	7.735108273	1	0	0	0	0	8.8
6.61	57.63	619.94	0	0	0	1	0	0	13
4.92	40.04	357.64	12.46591754	0	0	0	0	1	4.1
6	17.28	293	0	0	0	0	1	0	8.6
4.88	42.22	335.43	15.80524913	0	1	0	0	0	1.3
5.99	40.36	260.6	14.48795017	0	1	0	0	0	12
6.9	22.5	312	0	0	0	1	0	0	8.2
5.9	4.64	585.04	4.420576885	0	0	0	1	0	2.7
5	11.5	328.57	7.767856847	0	0	1	0	0	2.3
6.3	67.17	734.26	20.01085955	1	0	0	0	0	10.9
6.63	43.28	625	4.050962849	1	0	0	0	0	7
6	2.65	220.75	2.547469332	0	0	1	0	0	8.5
5.2	17.12	678	6.142800664	0	0	0	1	0	2.5
6.8	35.05	493.27	17.21689868	1	0	0	0	0	11.8
7.62	88.2	463.88	10.01114879	0	1	0	0	0	18.1
5.99	29.73	277.98	14.50759801	0	1	0	0	0	7.4
4.265	6.58	378.17	6.013942135	0	0	1	0	0	1.5
5.8	40.98	306.78	4.143368195	0	0	0	1	0	6.1
6	3.84	360.92	2.505493963	0	0	1	0	0	6.3
4.7	17.68	272.63	10.42420261	0	0	1	0	0	2.7
4.88	99.4	278.64	15.77657758	0	1	0	0	0	2.8
6.1	29.2	454.56	11.70801008	0	0	0	1	0	4.4
7.62	7.08	468.14	7.08	0	1	0	0	0	15.5
5.2	57.79	341	15.03476305	0	0	1	0	0	3.4
6.6	91.22	219.31	3.572939966	0	0	1	0	0	9
5.99	19.17	397.27	17.40712498	0	1	0	0	0	2.5
6.9	61.12	320.23	12.29786567	1	0	0	0	0	15.3
4.92	55.3	333.7	15.47714121	0	0	0	0	1	8.9
4.7	15.03	352.67	10.23136355	0	0	1	0	0	0.7
7.62	53.79	494.32	20.00897798	0	1	0	0	0	11
4.7	15.68	333.75	10.26839325	0	0	1	0	0	5.3
6.9	83.75	310.88	12.31246929	1	0	0	0	0	23.9
6.69	61.96	270.96	17.79379386	1	0	0	0	0	9.9
5.9	54.13	237.53	6.402686936	1	0	0	0	0	18.6
6.61	67.34	212.21	1.160474041	0	0	1	0	0	9
4.45	15.37	358.92	13.94651569	0	0	1	0	0	3.9
6.9	74.11	134.39	9.566190464	1	0	0	0	0	20.6
5.9	38.78	493.09	6.508110325	1	0	0	0	0	7.8
6.3	83.36	225.77	9.98358653	1	0	0	0	0	15.6
6.05	29.54	450.28	3.835035854	1	0	0	0	0	6.2
4.45	16.36	335.43	14.33169564	0	0	1	0	0	2.8
7.62	99.16	237.23	19.31833326	0	1	0	0	0	16
6.61	42.3	466.28	0	0	0	1	0	0	10.8
7.3	57.13	285.09	0	1	0	0	0	0	11.4
6.3	38.62	375.42	9.973379568	1	0	0	0	0	9.1
4.7	19.62	271.9	10.41093175	0	0	1	0	0	0.6
5.45	19.69	337.58	4.276412047	0	0	1	0	0	4.2
7.62	84.12	199.48	20.03208426	0	1	0	0	0	13.1
6.2	65.17	389.54	0	0	1	0	0	0	6.8
5.74	20.67	362.98	3.074947154	0	0	1	0	0	3.9
6.61	41.56	337.95	0	0	0	1	0	0	13.3
5.27	40.38	270.54	10.97473462	0	1	0	0	0	7.8
7.62	80.18	573.04	20.02155838	0	1	0	0	0	14.6
6.2	78.86	490.88	9.127469529	1	0	0	0	0	6.8
4.9	23.82	649.67	16.53087717	0	0	0	1	0	1.7
6.9	72.56	285.91	12.29932925	1	0	0	0	0	21.3
5	11.17	509	8.384777874	0	0	0	1	0	1.3
6.3	29.33	553.43	10.00719741	1	0	0	0	0	3.9
4.265	27.53	261.07	6.036662985	0	0	1	0	0	4.1
5.9	49.28	355.76	16.43127506	1	0	0	0	0	10.5
6.61	46.49	254.46	0	0	0	1	0	0	12
5.9	59.43	704.64	6.440380424	1	0	0	0	0	10.2
4.24	16.01	304.04	6.225560216	0	0	1	0	0	3.5
6.63	82.8	463.14	13.01948924	1	0	0	0	0	13.2
7.62	98.93	217.83	15.61437799	0	1	0	0	0	14.3
5.5	17.68	649.67	6.942247475	1	0	0	0	0	1.8
6	10.08	357.79	2.978170579	0	0	1	0	0	6.2
6.19	24.49	239.69	0.699785681	0	0	1	0	0	23
4.1	21.39	318.31	12.56566751	0	0	1	0	0	3
5.4	16.82	585.04	13.98177027	0	0	0	1	0	2.7
6.32	59.96	320.11	12.08257837	1	0	0	0	0	3.8
4.92	47.78	655.67	12.48495094	0	0	0	0	1	2.5
4.23	22.24	501.27	13.42626903	0	0	1	0	0	1.7
5.6	25.08	612.78	15.19881245	0	0	0	0	1	4.7
6.3	70.37	169.84	9.971023017	1	0	0	0	0	13
5.61	39.81	996.43	12.99304429	1	0	0	0	0	1.2
6.8	33.86	366.23	17.22721974	1	0	0	0	0	23.5
4.73	17.46	581	8.986139327	0	0	1	0	0	1.6
6.2	52.97	389.41	18.35006267	1	0	0	0	0	9.7
5.9	45.17	535.13	6.499146098	1	0	0	0	0	16
5.6	13.54	281.61	5.505878676	0	0	1	0	0	3.1
6.8	15.19	561.59	10.20654692	1	0	0	0	0	5.5
5.91	18.13	537.16	14.91310833	0	0	1	0	0	4.5
6.93	47.57	400.62	3.898307325	0	1	0	0	0	10.4
6.93	67.52	304.08	9.202081286	0	1	0	0	0	9.4
7.62	24.1	442.15	0	0	1	0	0	0	21.2
6.3	88.12	481.17	20.00154994	1	0	0	0	0	10.8
6.36	42.92	522.74	8.886298442	1	0	0	0	0	9.2
4.01	13.78	438.74	8.286633816	0	0	1	0	0	2.2
7.62	38.13	228.66	0	0	1	0	0	0	23.6
6.2	78.6	573.04	25.55408187	1	0	0	0	0	6.3
4.45	23.98	698.72	14.92405776	0	0	1	0	0	2.3
6.93	20.26	488.77	3.802315084	0	1	0	0	0	8.5
4.7	28.97	243.17	10.44894732	0	0	1	0	0	1.3
6.2	84.14	249.28	0	0	1	0	0	0	5.8
6.69	13.35	402.16	4.995808243	1	0	0	0	0	6.8
4.92	37.08	396.41	4.935980146	0	0	1	0	0	5
6.3	57.81	414.42	20.00046249	1	0	0	0	0	11.7
5.9	58.76	378.75	6.494428381	1	0	0	0	0	11.3
6.2	34.25	476.14	6.691367573	1	0	0	0	0	11.8
5.27	32	393.67	13.09045454	0	1	0	0	0	2.8
7.62	70.71	500.15	20.00879057	0	1	0	0	0	25.2
6.3	50.27	235.13	9.976973489	1	0	0	0	0	19.5
4.1	22.17	378	12.63093425	0	0	1	0	0	4.1
6.06	35.57	307.54	4.038477436	0	1	0	0	0	9.7
5.19	17	715	7.430740205	0	0	1	0	0	4.1
4.3	6.93	549	6.926507056	0	0	0	1	0	0.5
5.99	17.3	341.14	16.75708805	0	1	0	0	0	3.6
4.88	9.54	527.95	8.826505537	0	0	1	0	0	2.6
5.1	22.35	471.53	7.567139486	0	0	0	1	0	3.9
6.61	69.28	472.37	0	0	0	1	0	0	15.7
4.7	10.58	371.97	10.16907075	0	0	1	0	0	3.2
6.63	25.82	654.76	5.006345973	1	0	0	0	0	2.6
7.62	10.97	363.99	10.97	0	1	0	0	0	19.8
6.69	12.51	326.47	9.708140914	1	0	0	0	0	7
4.45	16.41	325.13	13.85727246	0	0	1	0	0	0.7
4.45	89.16	273.57	13.898946	0	0	1	0	0	2.5
6.06	72.97	337.56	13.55473718	0	1	0	0	0	10.8
5.6	14.16	585.04	9.985189032	0	0	0	0	1	3.1
6.2	63.37	671.52	1.125744198	0	0	1	0	0	14.2
5.28	20.82	316.46	10.99499886	1	0	0	0	0	2.1
6.61	21.22	518.92	0	0	0	1	0	0	10.8
5.45	17.11	463.82	4.264645355	0	0	1	0	0	4
6.19	31.34	367.57	0	0	0	1	0	0	22.6
6.2	38.35	505.2	1.516608057	0	0	1	0	0	7.6
7.2	26.55	242.05	7.987496479	0	0	1	0	0	28.3
7.62	8.51	375.42	0	0	1	0	0	0	20
5.39	17.19	414.77	12.37623529	0	1	0	0	0	3.1
6.2	62.37	419.63	1.579366962	0	0	1	0	0	11.9
6.2	28.69	553.43	6.931846796	1	0	0	0	0	5
5.6	31.32	199	15.20782693	0	0	0	0	1	9.8
6.19	12.9	256.82	0	0	0	1	0	0	5.9
[truncated: 945 more rows]
