# Supplementary material for: Significant duration prediction of seismic ground motions using machine learning algorithms
Source: PLoS One. 2024 Feb 28;19(2):e0299639. doi: 10.1371/journal.pone.0299639 (PMC10901361; doi:10.1371/journal.pone.0299639)
Supplement: S1 File — (ZIP) [file pone.0299639.s001.zip › Train(5-95%Duration).csv]

Magnitude	Rrup (km)	Vs30 (m/sec)	Ztor	Reverse	Reverse Oblique	strike slip	Normal	Normal Oblique	5-95% Duration (sec)
4.81	11.97	439.58	7.66973272	0	0	0	0	1	7.3
6.8	23.18	278.12	16.87661992	1	0	0	0	0	23.2
6.36	43.64	441.37	8.913540262	1	0	0	0	0	27.6
6.9	24.85	256	0	0	0	1	0	0	56.4
4.3	22.21	477	2.576916762	0	0	1	0	0	7
5.9	26.55	278.32	7.495438613	1	0	0	0	0	11.9
6.19	11.54	221.78	0.480312398	0	0	1	0	0	13.2
7.62	82.27	446.15	2.565151068	0	1	0	0	0	39.7
6.3	26.31	573.02	9.989018971	1	0	0	0	0	24.6
7.62	88.2	463.88	10.01114879	0	1	0	0	0	33.4
5.77	9.51	477.25	8.760713441	1	0	0	0	0	4
6.8	89.45	647.48	17.20389781	1	0	0	0	0	24.3
5.9	52.36	341.56	18.9513456	0	0	1	0	0	20.4
6.9	29.8	428.57	0.771945594	0	0	0	1	0	26.7
6.9	24.1	655.45	11.69893585	1	0	0	0	0	27.3
5.5	17.68	649.67	6.942247475	1	0	0	0	0	5.8
4.265	21.49	399.45	6.018571259	0	0	1	0	0	9.8
6.53	24.61	362.38	0	0	0	1	0	0	11.6
5.39	21.95	368.41	14.58912266	0	1	0	0	0	10.6
6.36	39.12	510.92	8.874930986	1	0	0	0	0	14.7
6.7	65.67	463.92	0	0	0	1	0	0	9.4
4.5	13.95	363.11	6.636987268	0	0	1	0	0	11.2
6.2	19.65	427.73	6.706832337	1	0	0	0	0	12.9
6.2	67.68	665.2	25.133977	1	0	0	0	0	17.6
6.46	40.54	359	9.036658675	0	0	1	0	0	12.1
7.62	87.97	196.88	20.02711412	0	1	0	0	0	49.5
6.3	22.92	638.39	12.69960629	0	0	0	1	0	22.4
5.39	38.33	383.09	13.43052121	0	1	0	0	0	27.6
6.69	20.72	450.28	4.990621204	1	0	0	0	0	9.1
4.92	20.8	760	12.6905319	0	0	0	0	1	4.4
7.62	85.07	279.41	19.98171164	0	1	0	0	0	33.3
6.46	52.48	312.47	10.04342073	0	0	1	0	0	23.2
5.8	32.74	321.36	14.03321774	0	0	0	1	0	20.6
6.2	59.25	484.6	7.757248223	1	0	0	0	0	23.9
6.2	63.37	671.52	1.125744198	0	0	1	0	0	20.6
5.39	45.09	267.92	16.48111647	0	1	0	0	0	20.1
6.8	85.66	373.23	17.22636061	1	0	0	0	0	30.6
6	10.08	357.79	2.978170579	0	0	1	0	0	16.7
5.33	22.94	477.22	8.442434483	0	1	0	0	0	3.2
4	16.34	365.26	13.36546295	0	0	1	0	0	14
6.3	40.64	438.19	10.00187482	1	0	0	0	0	20.6
7.13	83.43	667.42	0	0	0	1	0	0	27.1
6.3	24.8	511.18	10.01018981	1	0	0	0	0	13.9
6.9	58.54	320.31	12.31497868	1	0	0	0	0	35.7
4.1	22.17	378	12.63093425	0	0	1	0	0	5.8
6.69	48.63	459.14	5.021951812	1	0	0	0	0	16.1
5.99	29.9	545.66	14.92252995	0	1	0	0	0	11.7
5.9	25.79	327.61	7.484764525	1	0	0	0	0	14.9
6.2	94.14	190.49	25.57302485	1	0	0	0	0	31.4
6.5	96.67	285.09	9.621475978	1	0	0	0	0	14
4.7	13.65	525.95	13.11905484	0	0	0	1	0	6.5
6.3	25.85	614.98	9.993843105	1	0	0	0	0	17.6
6.53	15.3	259.86	7.162373908	0	0	1	0	0	28.7
6.8	33.86	366.23	17.22721974	1	0	0	0	0	30.8
4.66	19.83	371.58	6.982499552	1	0	0	0	0	11
6.2	60.01	228.66	6.653608044	1	0	0	0	0	31.8
5.9	13.28	535.24	1.361726845	0	0	0	1	0	10.5
5.45	56.19	366.11	4.237357667	0	0	1	0	0	17.5
5.39	39.35	366.77	13.05864082	0	1	0	0	0	16.8
5.2	34.67	368.72	19.77115323	0	0	1	0	0	4.8
5.2	75.24	805	13.16097261	0	0	1	0	0	14.9
4.7	14.13	466.87	13.11847552	0	0	0	1	0	6.3
6.2	25.45	295.74	0	0	1	0	0	0	8.9
5.39	23.14	295.71	13.75236343	0	1	0	0	0	13.4
4	3.77	256	3.535081329	0	0	0	1	0	3
6.2	9.32	665.2	8.562709851	1	0	0	0	0	15.6
6.3	53.09	614.05	19.99689226	1	0	0	0	0	20.4
7.62	50.69	453.71	20.0177721	0	1	0	0	0	42.2
4.45	27.37	338.19	14.32810176	0	0	1	0	0	3.3
5.21	10.89	286.41	8.07192666	1	0	0	0	0	2.8
5.9	55.69	575.54	6.408876657	1	0	0	0	0	12.9
7.62	19.07	277.5	0	0	1	0	0	0	35.3
6.2	55.82	538.69	6.670532213	1	0	0	0	0	21.5
6.53	3.86	206.08	0	0	0	1	0	0	6.8
6.61	80.17	260.41	0	0	0	1	0	0	28.3
7.2	10.92	242.05	6.355470085	0	0	1	0	0	44.2
6.2	6.12	649.67	5.577096019	0	1	0	0	0	4.1
6.61	92.87	445.82	0	0	0	1	0	0	20.7
7.13	96.91	642.83	0	0	0	1	0	0	14.3
4.23	22.24	501.27	13.42626903	0	0	1	0	0	4.5
5.62	9.76	193.67	2.661860252	0	0	1	0	0	14.3
6.61	19.3	602.1	13.2954842	1	0	0	0	0	12
7.62	28.17	665.2	6.240833278	0	1	0	0	0	37.1
4.2	8.89	521.55	3.210607419	0	0	1	0	0	3.1
5.09	17.4	352.2	13.57084743	1	0	0	0	0	6
5	11.5	328.57	7.767856847	0	0	1	0	0	3.4
7.62	82.84	407.59	19.99783738	0	1	0	0	0	41.4
6.2	94.67	230.11	25.5751129	1	0	0	0	0	30.8
6.69	8.66	297.71	8.00659728	1	0	0	0	0	13.5
6.2	35.21	215.34	6.682753923	1	0	0	0	0	30.2
6.2	54.23	270.22	23.52856349	1	0	0	0	0	24.4
5.93	28.23	508.08	11.83368075	0	1	0	0	0	10.1
4.23	17.02	480.79	13.41862512	0	0	1	0	0	4.3
5.39	76.34	370.36	13.42658184	0	1	0	0	0	13.4
7.1	88.99	429.21	11.83131861	1	0	0	0	0	20.7
6	3.84	360.92	2.505493963	0	0	1	0	0	9.1
5.99	34.99	320.93	17.4468106	0	1	0	0	0	8.8
6	4.57	378.99	2.493190727	0	0	1	0	0	6.2
6.06	6.82	359	6.747762592	0	1	0	0	0	7.6
5.9	38.25	579.1	6.521226878	1	0	0	0	0	11.5
4.92	49.3	358.92	7.209514547	0	0	1	0	0	13
5.28	14.2	267.49	10.99998182	1	0	0	0	0	3.2
6	9.46	576.21	2.513404066	0	0	1	0	0	11.1
5.27	24.63	267.35	11.42473194	0	1	0	0	0	10.4
6.3	35.97	258.89	10.00691761	1	0	0	0	0	22.3
7.62	18.16	665.2	17.54926494	0	1	0	0	0	10
6.36	31.58	492.43	8.899797751	1	0	0	0	0	15
4.11	27.05	387.53	11.73906299	0	0	1	0	0	5.5
7.14	8.03	638.39	0	0	0	1	0	0	14.9
6.63	51.47	330.61	4.05521886	1	0	0	0	0	22.8
6.61	15.59	967.27	0.558300994	0	0	1	0	0	12.8
5.5	8.84	356.39	8.000499984	0	0	0	1	0	12.6
6.2	52.79	714.27	17.90721921	1	0	0	0	0	22.9
6.93	34.09	453.98	3.866678161	0	1	0	0	0	16.8
6.2	68.61	418.24	15.26630276	1	0	0	0	0	14.5
5.44	24.75	303.47	6.086246791	0	0	1	0	0	16.2
4.73	43.03	384.44	9.753604462	0	0	1	0	0	4
7	24.34	263.2	11.76093109	0	0	1	0	0	20.3
5.65	16.06	302.64	7.651744899	0	0	0	1	0	5.1
6.9	64.27	891.55	0	1	0	0	0	0	22.1
4.2	9.91	410.46	3.284143724	0	0	1	0	0	1.4
6.3	72.33	538.93	9.966910253	1	0	0	0	0	16.4
5.89	7.99	680.37	1.776513439	0	0	0	1	0	3.4
6.3	77.63	172.1	9.947703253	1	0	0	0	0	34.6
6.2	16.46	624.85	6.688049043	1	0	0	0	0	8.9
5.1	84.1	520.19	7.09718254	0	0	0	0	1	8.3
6.3	41.68	379.64	10.01053445	1	0	0	0	0	31.3
4.1	23.67	391.84	12.54846604	0	0	1	0	0	15.5
6.2	46.82	201.21	1.675798317	0	0	1	0	0	36.2
4.92	55.3	333.7	15.47714121	0	0	0	0	1	13.9
6.61	39.45	298.68	0	1	0	0	0	0	21.5
6.8	22.48	610.05	16.16681787	1	0	0	0	0	4.8
6.69	38	349.6	4.997109164	1	0	0	0	0	15.5
5.99	22.84	415.69	14.49631332	0	1	0	0	0	9.6
6.2	81.31	269.28	6.742047167	1	0	0	0	0	30.8
5.09	11.58	463.2	11.45453622	1	0	0	0	0	1.5
6.61	28.99	452.86	16.02231257	1	0	0	0	0	18.9
5.39	25.13	305.54	12.37820666	0	1	0	0	0	13.9
4.11	13.87	370	11.74361529	0	0	1	0	0	4.9
7.3	53.99	293.46	0	1	0	0	0	0	19.6
7.62	24.1	442.15	0	0	1	0	0	0	33
6.63	80.97	596.03	4.022934253	1	0	0	0	0	18.7
6.2	55.45	555.23	21.52887596	1	0	0	0	0	13.4
5.8	43.47	295.17	4.165093036	0	0	0	1	0	11
6.8	56.06	364.91	17.25015942	1	0	0	0	0	24.1
4.42	14.72	432.47	3.651136809	0	0	1	0	0	10
4.7	45.87	284.52	10.42343513	0	0	1	0	0	14.6
7.62	48.49	172.1	0	0	1	0	0	0	39.8
5.2	42.76	576.04	13.17403507	0	0	1	0	0	12.8
5.99	59.13	375.22	17.50332825	0	1	0	0	0	14
5.9	24.06	240.09	20.48460886	0	0	1	0	0	14.4
6.3	44.87	529.54	20.01227873	1	0	0	0	0	14.8
5.63	71.73	659.6	1.197706141	0	0	1	0	0	47.7
6.69	24.03	316.46	13.71743416	1	0	0	0	0	12
6.32	59.86	321.63	12.07239413	1	0	0	0	0	12.2
5.2	24.1	450.28	5.344155686	1	0	0	0	0	7
6.4	3.36	219.75	3.36	0	0	0	1	0	16.7
4.5	2.55	405	1.825951807	0	0	1	0	0	2.8
6	9.61	440.59	2.968585522	0	0	1	0	0	15.9
6.2	61.09	484.6	5.179884169	0	0	1	0	0	23.8
5.39	38.81	349.43	12.38740086	0	1	0	0	0	14.4
5.9	45.17	535.13	6.499146098	1	0	0	0	0	25.6
4.7	18.89	270.56	10.2146953	0	0	1	0	0	3.4
6.63	82.8	463.14	13.01948924	1	0	0	0	0	61
6.63	52.3	828.95	3.958219297	1	0	0	0	0	16.7
6.32	60.03	314.88	12.08970223	1	0	0	0	0	13.4
5.8	40.98	306.78	4.143368195	0	0	0	1	0	11
6.69	20.81	255	16.69729619	1	0	0	0	0	10.3
6.2	49.54	575.54	6.735369329	1	0	0	0	0	26.8
5.39	39.97	382.16	12.36287992	0	1	0	0	0	14.6
6.36	30.07	450.61	8.908787796	1	0	0	0	0	15.2
4.88	47.61	576.04	15.77674555	0	1	0	0	0	15.4
4.7	19.62	271.9	10.41093175	0	0	1	0	0	6
6.9	21.02	567.45	12.29381552	1	0	0	0	0	16.5
5.28	11.14	280.86	10.98866234	1	0	0	0	0	2.3
6	5.29	906.96	2.503697266	0	0	1	0	0	8.8
6.3	82.95	346.56	9.958915604	1	0	0	0	0	27.8
6.69	85.9	333.41	5.074199444	1	0	0	0	0	28.4
5.6	14.81	475	9.971639785	0	0	0	0	1	5.3
5.99	36.11	289.04	14.50197228	0	1	0	0	0	27.9
6.06	41.93	339.02	3.987141833	0	1	0	0	0	28.7
4.45	89.16	273.57	13.898946	0	0	1	0	0	9.7
4.2	20.05	272.8	6.635970163	0	0	1	0	0	13.7
6.8	25.33	375.22	14.73936566	1	0	0	0	0	15.8
5.99	24.08	316.46	14.50648131	0	1	0	0	0	13.6
6.63	84.28	220.65	8.697672102	1	0	0	0	0	21.8
4.3	11.18	448.77	4.730274833	0	0	0	1	0	3
5.39	36.23	335.43	16.17270849	0	1	0	0	0	12.5
6.69	33.99	285.28	16.84902668	1	0	0	0	0	13.7
6.36	27.67	384.26	8.898814528	1	0	0	0	0	12
4.45	13.94	329.42	13.86333293	0	0	1	0	0	6
6.93	47.57	400.62	3.898307325	0	1	0	0	0	21.7
5.27	23.55	362.31	10.96799435	0	1	0	0	0	13.5
6.2	97.72	225.77	25.58949589	1	0	0	0	0	36.4
6.9	22.56	561.04	0.949736806	0	0	0	1	0	13.2
5.28	24.74	371.07	13.98211357	1	0	0	0	0	3.6
5.8	41.78	309.41	4.08313605	0	0	0	1	0	11.5
7.62	12.38	493.09	0	0	1	0	0	0	33.3
5.19	17	715	7.430740205	0	0	1	0	0	10.2
7.2	26.55	242.05	7.987496479	0	0	1	0	0	46.3
5.9	29.18	614.98	6.486131359	1	0	0	0	0	8.4
7.62	38.82	665.2	20.00248735	0	1	0	0	0	18.4
7.28	17.36	396.41	0	0	0	1	0	0	31.9
6.3	56.94	540.66	9.97196069	1	0	0	0	0	28.4
6.9	98.87	620.59	12.23539129	1	0	0	0	0	16.4
5.27	37.02	318.16	13.77936138	0	1	0	0	0	12.3
6.61	14.42	331	0	0	0	1	0	0	11.9
4.9	73.43	305.25	8.723347981	0	0	1	0	0	8.3
6.8	33.94	288.72	3.079545421	1	0	0	0	0	14
7.62	35.43	192.71	0	0	1	0	0	0	43.9
5.9	45.07	553.43	12.60999603	1	0	0	0	0	14.2
7.62	70.35	481.17	20.02420785	0	1	0	0	0	25.7
5.9	57.6	198.58	6.429805596	1	0	0	0	0	25.8
6.69	36.12	397.27	5.016124002	1	0	0	0	0	9.5
6.36	32.87	266.65	8.907710143	1	0	0	0	0	25.5
6.93	43.94	116.35	3.861437556	0	1	0	0	0	23.1
5.17	67.86	480.5	5.074514755	0	0	1	0	0	11.4
6.3	35.67	487.34	9.998564897	1	0	0	0	0	23.8
5.27	21.15	371.07	11.96532072	0	1	0	0	0	4.8
5.6	11.19	717	9.975530061	0	0	0	0	1	13.4
5.39	53.48	321.17	12.6186172	0	1	0	0	0	15.9
6.2	33.05	253.72	1.407870733	0	0	1	0	0	28.7
6.46	41.87	379.32	8.539133445	0	0	1	0	0	22.6
6.3	38	555.23	10.00221975	1	0	0	0	0	23.2
4.2	24.09	279.56	6.69839533	0	0	1	0	0	11.5
5.91	41.39	249.28	1.286545763	1	0	0	0	0	23.8
6.36	46.35	410.4	8.887204285	1	0	0	0	0	13.6
7.13	77.01	376.91	0	0	0	1	0	0	26.5
5.99	15.2	401.37	15.2	0	1	0	0	0	8.3
7.62	50.76	508.61	20.00887553	0	1	0	0	0	28.3
5.2	39.75	338.28	15.92627075	0	0	1	0	0	14.9
7.62	48.33	728.01	20.01671302	0	1	0	0	0	35.5
4.7	13.71	412.23	13.1135083	0	0	0	1	0	8.5
4.1	21.39	318.31	12.56566751	0	0	1	0	0	8.3
6.61	46.75	610.22	0	0	0	1	0	0	18.5
7.2	91.9	619	0	0	0	1	0	0	30.8
6.9	31.69	312	0	0	0	1	0	0	43.8
6	4.32	527.95	2.690353137	0	0	1	0	0	7
6.06	6.04	425.02	6.04	0	1	0	0	0	5.5
6.05	8.04	297.71	7.902607165	1	0	0	0	0	8.6
4.66	8.79	449.95	7.079548008	1	0	0	0	0	2.4
6.9	31.87	334.55	0	1	0	0	0	0	25.4
6.2	52.24	272.67	6.68890873	1	0	0	0	0	22.4
4.7	9.83	589.8	6.493419746	0	0	0	1	0	5.5
7.62	9.78	652.85	0	0	1	0	0	0	34
4.85	12.01	295.93	6.29183598	0	0	1	0	0	4.6
5.28	20.03	402.16	14.06603356	1	0	0	0	0	4
5.9	58	233.14	6.452162428	1	0	0	0	0	15.6
5.6	14.16	585.04	9.985189032	0	0	0	0	1	8.3
4.3	28.18	272.8	3.090679537	0	0	1	0	0	22.1
4.92	32.31	739.55	14.24556422	0	0	0	0	1	8.5
6	19.59	620.56	9.468136036	0	0	1	0	0	6.6
5.27	35.33	320.93	13.59399868	0	1	0	0	0	12.4
7.62	66.87	463.59	19.99701978	0	1	0	0	0	44.6
5.39	31.71	302.09	12.38822021	0	1	0	0	0	26.3
6.05	40.24	316.02	9.260237578	1	0	0	0	0	13.4
5.45	36.53	437	4.266438796	0	0	1	0	0	14.1
4.45	18.11	335.43	13.85700184	0	0	1	0	0	7.3
5.77	11.71	480.32	9.17993464	1	0	0	0	0	6.5
4.88	91.1	222	15.79656925	0	1	0	0	0	15.6
6.2	84.54	573.04	25.57098356	1	0	0	0	0	17.8
6.9	74.09	319.66	1.217251001	1	0	0	0	0	13.2
4.88	83.84	318.11	15.7882868	0	1	0	0	0	7.8
5.09	11.41	458.09	11.23689014	1	0	0	0	0	2
6.63	51.88	431.98	3.942270919	1	0	0	0	0	28.7
6.3	54.25	355.76	19.99693977	1	0	0	0	0	26.6
6.8	63.54	561.59	17.22747805	1	0	0	0	0	16.9
4.45	21.56	373.71	14.55010309	0	0	1	0	0	8.3
6.5	95.9	309.41	9.582984921	1	0	0	0	0	14.4
6.69	85.49	339.6	20.44211339	1	0	0	0	0	22
6.3	48.43	538.69	10.02998006	1	0	0	0	0	17.5
6.54	27	205.78	0	0	0	1	0	0	12.6
6.3	47.44	602.29	20.01732999	1	0	0	0	0	27
6.9	56.72	933.96	0	1	0	0	0	0	21.7
7.62	19	401.26	0	0	1	0	0	0	28.9
6.2	80.34	180.33	6.70164159	1	0	0	0	0	52.4
6.63	31.6	493.27	9.366301298	1	0	0	0	0	13.5
5.9	50.69	223.04	6.434104444	1	0	0	0	0	27.6
5.69	16.88	537.16	9.000888845	0	0	1	0	0	10.3
7.14	34.3	535.24	0	0	0	1	0	0	16.4
4.66	16.71	471.92	6.963332536	1	0	0	0	0	11.5
7.13	56.4	359	0	0	0	1	0	0	28.1
6.3	98.39	246.88	10.00488381	1	0	0	0	0	29.2
6.2	79.49	201.21	25.58500537	1	0	0	0	0	29
5.28	19.72	277.98	10.98061929	1	0	0	0	0	8.7
5.8	40.06	278.32	4.096474094	0	0	0	1	0	11.6
5.39	43.69	334.78	12.41144633	0	1	0	0	0	27.1
6.8	65.28	562.18	17.24867531	1	0	0	0	0	17.5
6.61	61.79	235	0	1	0	0	0	0	18.9
7	31.41	249.28	13.28971407	0	0	1	0	0	34.1
6.2	63.74	617.52	7.726234529	1	0	0	0	0	20.4
6.8	79.1	431.98	17.23281753	1	0	0	0	0	21.6
6.61	80.99	399.72	0	0	0	1	0	0	19.3
6.69	51.85	337.63	4.983011138	1	0	0	0	0	26.3
6.06	14.24	388.63	6.260471228	0	1	0	0	0	10.3
7.13	11.66	726	5.369646171	0	0	1	0	0	11.7
7.2	15.91	242.05	8.867017537	0	0	1	0	0	34.5
5.5	18.08	198.77	5.571929648	0	0	1	0	0	16.5
6.2	30.16	497.22	1.552803916	0	0	1	0	0	11.8
6.61	25.07	600.06	15.81778746	1	0	0	0	0	13
7.62	39.02	573.04	4.98702316	0	1	0	0	0	34.5
4.77	10.07	468.52	7.89572036	0	0	1	0	0	7.3
6.5	15.82	505.23	5.115808831	1	0	0	0	0	4.9
5.28	22.02	403.72	10.99245196	1	0	0	0	0	2.1
6.8	20.03	561.59	17.13057209	1	0	0	0	0	8.5
5.01	18.78	188.78	7.259889806	0	0	1	0	0	6.2
6.8	64.61	525.27	17.23076319	1	0	0	0	0	16.1
6.2	36.99	378.75	6.689970105	1	0	0	0	0	22.1
7.62	55.23	277.28	19.97830824	0	1	0	0	0	32.5
6.63	12.81	274.17	12.09494523	1	0	0	0	0	36.7
6.3	22.51	525.95	12.44035771	0	0	0	1	0	23
5.9	28.31	267.67	7.494404579	1	0	0	0	0	13.7
6.93	30.81	209.87	3.916950344	0	1	0	0	0	29
6.2	90.44	227.97	1.344879177	0	0	1	0	0	35.8
6.32	57.25	308.39	12.08473831	1	0	0	0	0	8.7
6.69	46.58	485.67	5.008023562	1	0	0	0	0	17.6
6.2	94.63	481.17	7.653397938	1	0	0	0	0	23
6.2	81.71	228.66	25.58835868	1	0	0	0	0	27.2
4.23	20.72	518.85	13.41619544	0	0	1	0	0	4.8
6.69	36.55	326.19	5.04603805	1	0	0	0	0	11.7
4.17	9.87	438.74	9.573761016	0	0	1	0	0	4.7
6.9	23.02	640.14	0.678454125	1	0	0	0	0	18.4
7.3	56.84	300.22	0	1	0	0	0	0	26.5
5.27	42.45	257.21	14.35270009	0	1	0	0	0	12.3
5.94	12.39	382.12	10.58482404	0	0	1	0	0	6.8
6.2	94.68	602.63	25.61210456	1	0	0	0	0	16.3
6.2	80.9	190.57	6.724998141	1	0	0	0	0	49.6
6.06	78.09	390.18	4.14339233	0	1	0	0	0	26.1
6.2	65.83	226.01	25.38190891	1	0	0	0	0	25.9
6.9	7.08	609	0	0	0	1	0	0	11.2
6.2	31.81	249.28	0	0	1	0	0	0	15.4
6.2	77.7	228.92	1.76283862	0	0	1	0	0	39.2
5.99	42.34	440.54	17.509229	0	1	0	0	0	14.8
7.9	50.94	399.35	10.04390362	0	0	1	0	0	24.3
5.9	48.8	379.18	16.43281777	1	0	0	0	0	16.1
6.05	27.19	297.07	9.245063548	1	0	0	0	0	11.1
6.88	82.6	279.97	0	0	0	0	1	0	16.6
4.2	25.48	597.34	3.560547711	0	0	1	0	0	6.1
4.4	7.86	710.29	6.185232413	0	0	1	0	0	3.9
6.06	72.97	337.56	13.55473718	0	1	0	0	0	19.5
4.5	9.01	760	6.391994994	0	0	1	0	0	9.5
6.9	29.38	276.3	0.766485486	1	0	0	0	0	25.2
6.2	9.81	671.52	7.81480646	1	0	0	0	0	7.3
6.61	63	371.56	1.122452672	0	0	1	0	0	20.9
5.6	15.72	922	5.64884944	0	0	0	1	0	6.8
6.69	82.32	367.54	7.137387477	1	0	0	0	0	10.9
7.2	81.8	384.66	5.270967653	0	0	1	0	0	50.6
4.7	43.21	276.81	10.63812483	0	0	1	0	0	16.2
4.24	10.77	681.24	6.209098163	0	0	1	0	0	2.1
5.8	41.73	309.41	4.080686217	0	0	0	1	0	11.5
6.9	53.88	640.14	1.038026975	1	0	0	0	0	15.8
6.3	87.19	269.28	9.953476779	1	0	0	0	0	32.4
6.1	29.4	425.02	5.009900199	0	0	1	0	0	7.8
6.93	27.93	282.14	3.80210468	0	1	0	0	0	28.8
7.3	54.99	308.39	0	1	0	0	0	0	21
4	3.86	549	3.319442724	0	0	0	1	0	1.5
5.8	40.83	306.38	4.135758697	0	0	0	1	0	10
6	4.46	467.76	2.505094809	0	0	1	0	0	5.8
6.93	24.57	239.69	3.827793098	0	1	0	0	0	27.5
6	8.27	421.2	2.912953827	0	0	1	0	0	7.7
5.99	28.56	302.73	14.49211855	0	1	0	0	0	10.6
6.9	27.77	256	0	0	0	1	0	0	44.2
6.8	49.91	528.19	17.23434072	1	0	0	0	0	17.2
6.36	47.88	232.44	8.929322483	1	0	0	0	0	27.9
5.01	16.25	162.94	7.256093991	0	0	1	0	0	5.3
6.8	27.09	128.12	16.64906003	1	0	0	0	0	55.8
4.45	25.13	695.16	14.93562185	0	0	1	0	0	5.3
6.8	68.27	526.13	17.07579866	1	0	0	0	0	8.4
5.27	32.91	255	13.922489	0	1	0	0	0	9.5
4.3	7.52	256	6.921473831	0	0	0	1	0	4.7
6.93	77.42	155.11	3.933700548	0	1	0	0	0	5.8
5.9	42.77	476.14	6.455578983	1	0	0	0	0	16.9
6.2	47.51	652.85	23.20061422	1	0	0	0	0	14.9
4.3	14.17	405	9.301225726	0	0	0	1	0	4.5
6.2	35.92	592.18	7.767979145	1	0	0	0	0	16.9
6.06	64.8	416.15	3.941776249	0	1	0	0	0	14.5
6.9	57.19	748.29	0	1	0	0	0	0	20.7
5.9	81.44	239.77	6.376323392	1	0	0	0	0	17.8
5.39	75.03	306.76	14.77928618	0	1	0	0	0	23.2
5.8	51.29	266.41	14.04333294	0	0	0	1	0	13.1
6.19	45.47	713.59	0	0	0	1	0	0	9.1
5.39	26.35	363.11	14.21008093	0	1	0	0	0	10.7
6.3	36.11	403.2	9.992101881	1	0	0	0	0	19.8
4	14.53	535.24	4.297266573	0	0	0	1	0	5.1
6.36	34.45	386.19	8.901915524	1	0	0	0	0	20.6
7.62	78.41	538.69	16.28613214	0	1	0	0	0	42.5
6.36	29.94	308.84	8.921165843	1	0	0	0	0	12.7
5.99	17.3	341.14	16.75708805	0	1	0	0	0	11.6
7.62	84.61	516.18	12.30804615	0	1	0	0	0	39.6
6.2	65.17	389.54	0	0	1	0	0	0	14.3
4.66	15.37	328.43	6.967560549	1	0	0	0	0	10.4
6.3	59.65	221.92	10.03406697	1	0	0	0	0	55.7
7.62	87.97	190	19.98429383	0	1	0	0	0	33.9
6.2	85.17	845.34	9.122855912	1	0	0	0	0	23
4.45	15.89	342.79	14.08792391	0	0	1	0	0	11.8
5.6	9.41	519	4.433745595	0	0	0	1	0	4.8
5.9	41.42	487.34	6.479837961	1	0	0	0	0	23.5
4.92	58.05	360	7.133750767	0	0	1	0	0	15.6
7.51	55.3	445.66	15.91629354	0	0	1	0	0	37.5
6.93	10.72	476.54	10.00479385	0	1	0	0	0	9.8
6.9	57.1	192.29	12.29765831	1	0	0	0	0	32.1
5.45	25.74	365.78	4.230307317	0	0	1	0	0	18.5
6.93	14.34	221.78	3.86257686	0	1	0	0	0	14.8
6.2	38.14	442.15	1.512448346	0	0	1	0	0	18.5
6.2	8.83	455.93	0.593969696	0	0	0	1	0	20
6.9	62.41	375	12.27973941	1	0	0	0	0	41.2
6	8.66	251.57	2.9	0	0	1	0	0	8.6
6.61	77.85	262.19	0	0	0	1	0	0	22.4
5.65	24.41	303.47	2.314757007	0	0	1	0	0	19.3
5.13	23.52	450.28	12.56885038	0	1	0	0	0	9
5.39	76.48	397.99	13.09839303	0	1	0	0	0	19.2
6.8	27.31	375	17.22846482	1	0	0	0	0	37.8
7.13	89.87	358.36	0	0	0	1	0	0	25.3
6	4.83	393.56	2.707194119	0	0	1	0	0	3
6	8.08	565.08	2.510776772	0	0	1	0	0	9
6.32	60.08	309.41	12.09478813	1	0	0	0	0	14.3
4.5	12.14	760	5.79056992	0	0	1	0	0	6.4
5.99	20.42	279.46	14.50791163	0	1	0	0	0	12.2
4.7	20.06	333.56	10.10320246	0	0	1	0	0	9.4
5.9	33.14	433.63	6.431135203	1	0	0	0	0	8.8
6.2	40.72	555.23	6.670044977	1	0	0	0	0	24.5
4.88	15.51	376	8.831624992	0	0	1	0	0	16.4
5.01	10.94	206.08	7.264378845	0	0	1	0	0	4.3
5.01	13.04	223.03	7.263105396	0	0	1	0	0	12.4
6.69	33.67	349.54	20.4214593	1	0	0	0	0	17.6
6.53	21.98	249.92	0	0	0	1	0	0	21.6
5.45	20.26	336.38	4.246351375	0	0	1	0	0	16.2
6.8	20	561.59	17.13779157	1	0	0	0	0	12.2
4.45	53.22	328.09	15.07603396	0	0	1	0	0	10.5
7.2	27.91	210.51	5.206889667	0	0	1	0	0	42.5
6.63	64.58	623.87	4.095595195	1	0	0	0	0	28.6
6.52	7.25	362.42	1.995394698	1	0	0	0	0	13.2
4.7	22.94	257.33	10.47260713	0	0	1	0	0	11.5
6.93	18.41	713.59	13.92718565	0	1	0	0	0	9.7
7.28	79.76	296.97	0	0	0	1	0	0	38.6
5.09	16.39	286.41	13.39140023	1	0	0	0	0	5.2
6.2	19.56	649.67	8.130774871	0	0	0	1	0	21.8
4.265	22.95	352.55	6.043417907	0	0	1	0	0	6.7
5.9	52.22	373.23	16.42386982	1	0	0	0	0	16.7
6.9	42.02	359.13	0	1	0	0	0	0	35.9
6.69	57.03	477.92	20.44317245	1	0	0	0	0	13.4
6.33	14.37	471.53	4.007106188	0	0	1	0	0	8.2
5.9	36.8	459.34	6.451906695	1	0	0	0	0	17.7
6.63	66.57	288.72	14.23601068	1	0	0	0	0	24.1
6.93	79.81	584.17	3.993995493	0	1	0	0	0	7.5
5.39	51.63	417.99	14.43855948	0	1	0	0	0	14.4
5.27	19.78	680.37	10.98389275	0	1	0	0	0	3.9
6.2	44.81	215.34	1.338656042	0	0	1	0	0	37.8
7.3	51.35	671.52	0	1	0	0	0	0	12.4
6.2	59.21	318.52	6.697402482	1	0	0	0	0	29.1
6.2	60.93	602.63	1.561025304	0	0	1	0	0	17.4
7.62	80.66	300.77	19.96529739	0	1	0	0	0	29.1
4.45	46.89	646	13.84312465	0	0	1	0	0	10.5
5.2	40.79	499	15.20531486	0	0	1	0	0	14.3
7.2	80.27	357.64	0	0	0	1	0	0	35.3
7.62	81.23	283.21	19.99749984	0	1	0	0	0	44.1
4.45	33.5	592.42	13.85640646	0	0	1	0	0	11.4
5.9	63.49	362.03	6.464866588	1	0	0	0	0	23
5.27	15.37	267.13	11.74012351	0	1	0	0	0	12.7
4.2	9.66	258.1	3.585345172	0	0	1	0	0	15.4
7.62	56.93	789.18	20.00337222	0	1	0	0	0	24.4
4.9	28.68	382	16.25316892	0	0	0	1	0	8.3
6.46	78.21	282.14	11.6993675	0	0	1	0	0	24.6
6.19	30.76	198.77	0	0	0	1	0	0	21.4
4.7	38.6	275.12	10.65598423	0	0	1	0	0	18.6
5	12.42	299.37	7.769189147	0	0	1	0	0	6.1
7.28	45.34	436.14	0	0	0	1	0	0	27.3
7.62	57.51	573.04	20.00084248	0	1	0	0	0	26.8
7.62	6.34	359.13	0	0	1	0	0	0	26.8
6.69	41.67	551.56	4.991192242	1	0	0	0	0	18
5.8	41.62	309.41	4.075291401	0	0	0	1	0	10.7
6.69	27.01	308.71	16.77412293	1	0	0	0	0	11.6
7.62	28.42	665.2	6.89865929	0	1	0	0	0	31.4
5.99	37.92	367.54	14.49568212	0	1	0	0	0	9.2
6.8	94.95	429.71	17.19529296	1	0	0	0	0	24.3
6.5	96.19	321.63	9.597499674	1	0	0	0	0	13.7
4.89	11.06	286.41	7.668291857	1	0	0	0	0	7.3
4.2	8.3	414.77	3.313291415	0	0	1	0	0	1.5
5.28	14.87	370.52	13.22924034	1	0	0	0	0	3.2
5.28	15.62	348.87	13.67413251	1	0	0	0	0	2.3
5.27	20.99	285.28	12.76810479	0	1	0	0	0	8.7
6.2	94.59	538.69	25.59969726	1	0	0	0	0	19.3
6.46	44.65	358.36	3.892569845	0	0	1	0	0	26.7
5.45	28.92	477	4.223067605	0	0	1	0	0	14
4.05	13.75	363.45	10.07238303	0	0	1	0	0	6
6.33	7.27	242.05	4.000999875	0	0	1	0	0	20.1
6.19	51.98	467.62	10.44384986	0	0	1	0	0	19.4
7.14	45.16	411.91	0	0	0	1	0	0	26.4
6.9	46.25	356.39	12.17037797	0	0	0	1	0	27.8
4.66	25.95	319.73	8.834166627	1	0	0	0	0	18.8
5.9	10.41	363.99	6.463938428	1	0	0	0	0	4.7
6.9	30.9	482.08	11.9636909	1	0	0	0	0	26.3
6.46	95.94	624.01	3.917141815	0	0	1	0	0	27.1
6.2	74.16	804.36	25.16441933	1	0	0	0	0	18.6
7.01	25.91	515.65	10.99802255	1	0	0	0	0	15.3
6.19	31.88	543.63	0	0	0	1	0	0	19.7
5.99	23.37	266.9	14.50980703	0	1	0	0	0	8.4
6.2	54.86	192.71	6.694557491	1	0	0	0	0	50.3
5.27	19.46	339.52	10.98944949	0	1	0	0	0	13
5.45	9.36	377	4.26857119	0	0	1	0	0	12.6
6.61	87.38	598.28	0	0	0	1	0	0	20.6
4.92	32.12	845.41	14.2418503	0	0	0	0	1	8.1
6.5	95.15	306.38	9.644008503	1	0	0	0	0	13.1
5.9	40.55	212.72	6.473144522	1	0	0	0	0	17.6
6.2	98.6	578.98	5.78749514	0	0	1	0	0	26.7
4.92	48.58	388.63	14.02983606	0	0	0	0	1	16.9
6.63	99.41	356.67	3.987380092	1	0	0	0	0	25
5.99	17.3	341.14	16.75708805	0	1	0	0	0	7.8
6.2	83.42	276.34	25.58390901	1	0	0	0	0	16.7
6.2	40.6	454.55	6.72	1	0	0	0	0	23.4
5.28	19.31	581.93	13.41432071	1	0	0	0	0	1.3
7.62	85.4	782.59	20.020979	0	1	0	0	0	28
4.73	26.06	581.8	10.65998124	0	0	1	0	0	8.4
5.45	18.99	400	4.286035464	0	0	1	0	0	9.4
5.27	32	393.67	13.09045454	0	1	0	0	0	7.1
6.19	53.89	116.35	0	0	0	1	0	0	35.7
6.5	97.63	267.67	9.568244353	1	0	0	0	0	10.2
4.88	21.63	341	15.79267235	0	1	0	0	0	6.8
6.2	35.9	409	6.696051075	1	0	0	0	0	20.2
6.19	24.47	456.83	10.54772487	0	0	1	0	0	9.8
6.2	54.45	497.53	1.47566934	0	0	1	0	0	16.7
4.7	18.68	273.66	10.44041666	0	0	1	0	0	12.4
6.69	49.1	511.83	8.492373049	1	0	0	0	0	13.9
5.01	49.93	242.05	7.255680533	0	0	1	0	0	11.6
7.62	22.12	237.53	0	0	1	0	0	0	45.1
4.45	13.89	267.92	13.85395611	0	0	1	0	0	4.3
7.28	21.78	359	0	0	0	1	0	0	31.7
6.36	34.59	220.75	8.92029708	1	0	0	0	0	27.9
6.63	94.35	225.04	4.120060679	1	0	0	0	0	29.3
6.61	63.79	669.48	16.00317469	1	0	0	0	0	9.5
4.11	6.72	623	2.925047008	0	0	0	1	0	4.4
6.61	72.67	462.03	0	0	0	1	0	0	24.3
6.05	20.47	277.98	9.092045974	1	0	0	0	0	8.4
7.35	28.79	324.57	15.79554368	1	0	0	0	0	19.5
5.45	12.32	608.67	5.240219461	0	0	1	0	0	12.6
6.2	54.41	313.9	7.716767458	1	0	0	0	0	16.9
5.99	33.19	305.14	14.51046519	0	1	0	0	0	22.8
4.7	38.3	319.92	10.36788792	0	0	1	0	0	19.7
5.93	44.88	326.19	11.80357573	0	1	0	0	0	17.6
6.2	38.72	403.2	6.676735729	1	0	0	0	0	20.9
5.4	5.6	382.21	3.919183588	0	0	0	1	0	4.2
4.2	13.75	547	11.19741488	0	0	0	1	0	3.4
6.69	64.8	320.75	5.087238937	1	0	0	0	0	19.7
6	3.38	290.5	2.624404694	0	0	1	0	0	12.5
6	6.87	236.59	2.80784615	0	0	1	0	0	12.6
4.42	16.69	316.83	4.094349765	0	0	1	0	0	9.3
5.39	30.55	222	12.37810971	0	1	0	0	0	19.7
4.73	4.57	364.84	4.499433298	0	0	1	0	0	3.1
4.3	6.93	549	6.926507056	0	0	0	1	0	1.8
4.6	7.3	448.77	6.832649559	0	0	0	1	0	4
5.01	10.58	202.89	7.266381493	0	0	1	0	0	7
6.2	31.79	270.22	6.727495819	1	0	0	0	0	28.7
5.01	24.84	237.33	7.244860247	0	0	1	0	0	5.3
6.9	36.87	325.79	12.29387246	1	0	0	0	0	26.1
6.3	67.17	734.26	20.01085955	1	0	0	0	0	23
6.63	32.43	375.22	14.27341935	1	0	0	0	0	15
4.23	21.83	299.37	13.41717183	0	0	1	0	0	3.7
6.88	79.59	324.2	0	0	0	0	1	0	17.2
6.33	39.3	259.59	3.959797975	0	0	1	0	0	11
4.9	14.39	663.31	8.391424194	0	0	1	0	0	6.9
5.27	20.06	324.79	10.97722643	0	1	0	0	0	13.1
4.2	15.54	561.96	3.832492661	0	0	1	0	0	7.8
5.28	18.86	398.42	10.99987273	1	0	0	0	0	7.4
6.2	38.35	505.2	1.516608057	0	0	1	0	0	14.2
5.39	56.46	386.88	16.61475248	0	1	0	0	0	16.5
7.62	24.13	169.52	0	0	1	0	0	0	34.9
6.5	56.88	213.44	0	0	0	1	0	0	37.2
5.9	84.63	481.17	16.4291357	1	0	0	0	0	21.9
6.2	51.6	614.05	7.780739039	1	0	0	0	0	18.7
5.17	74.8	492.76	5.186096798	0	0	1	0	0	13.4
5.9	47.69	535.13	6.463249956	1	0	0	0	0	18.3
7.62	54.53	589.85	1.808562965	0	1	0	0	0	31
4.26	7.64	388.63	6.816678077	0	0	1	0	0	3.8
6.32	57.99	314.33	12.11676524	1	0	0	0	0	15
6.9	39.06	317.41	12.27832236	1	0	0	0	0	19.2
6.2	90.21	423.4	7.709066091	1	0	0	0	0	17.5
6.2	31.63	538.69	1.377279928	0	0	1	0	0	17.1
4.6	17.85	522.7	9.70680689	0	0	1	0	0	10.7
5.27	24.76	316.46	13.13306895	0	1	0	0	0	16.6
7.62	54.29	614.05	20.00457948	0	1	0	0	0	22.5
6	2.67	307.59	2.547331938	0	0	1	0	0	11.7
5.9	27.02	321.63	7.493917534	1	0	0	0	0	12.8
6.32	60.78	275.82	12.11671573	1	0	0	0	0	14.1
6.69	18.5	411.55	5.005387098	1	0	0	0	0	11
4.45	42.14	332.51	13.8757162	0	0	1	0	0	8.7
6.3	51.19	453.05	20.00304227	1	0	0	0	0	24
7.62	83.88	311.34	20.00306976	0	1	0	0	0	42.8
7.62	9.34	475.46	0	0	1	0	0	0	30.9
5.2	29.12	704.1	13.17321145	0	0	1	0	0	3.5
6.69	17.15	355.81	14.31813186	1	0	0	0	0	9.3
6.63	53.84	680.23	4.016154877	1	0	0	0	0	14.7
4.265	20.38	332.35	5.989490796	0	0	1	0	0	8
6.5	49.38	496.46	4.9626102	1	0	0	0	0	10.4
5.27	16.03	544.68	10.97900269	0	1	0	0	0	9.6
7.62	28.91	505.2	2.631349464	0	1	0	0	0	31.9
4.06	17.31	418.6	11.01878396	0	0	1	0	0	4.2
5.09	10.82	474.15	10.82	1	0	0	0	0	3
7.13	53.21	396.41	0	0	0	1	0	0	24.4
5.28	11.02	874.72	5.154881182	1	0	0	0	0	5
6.63	9.79	430.71	9.779187083	1	0	0	0	0	5.6
4.7	28.97	243.17	10.44894732	0	0	1	0	0	7.2
5.7	7.33	382.12	4.123748295	0	0	1	0	0	7.5
5.39	40.85	557.67	14.55244309	0	1	0	0	0	13.2
7.14	6.58	281.86	6.58	0	0	1	0	0	11.1
6.69	35.02	379.43	5.718207761	1	0	0	0	0	12.4
6.8	63.93	384.95	15.70872369	1	0	0	0	0	22.9
4.85	9.18	653.56	6.296824597	0	0	1	0	0	6.1
6.36	41.1	421.2	8.876547752	1	0	0	0	0	27.5
6.9	22.75	455.322	12.28169369	1	0	0	0	0	14.9
4.11	38.02	381.71	11.37022427	0	0	1	0	0	5.1
5.6	21.61	585.04	8.377690613	0	0	0	1	0	5
6.5	96.24	275.82	9.6	1	0	0	0	0	14.6
6.8	92.87	562.18	16.5690223	1	0	0	0	0	30.3
4.265	14.91	390.08	6.111309189	0	0	1	0	0	6.2
5.9	39.71	529.54	16.43355105	1	0	0	0	0	15.2
5.39	78.64	351.68	14.40185752	0	1	0	0	0	19.2
6.69	49.32	473.25	20.42915319	1	0	0	0	0	18.2
5.3	10.67	520.19	3.774718533	0	0	0	1	0	5.5
7.62	80.32	354.63	4.740253158	0	1	0	0	0	37.4
6.63	10.72	564.25	4.0389974	1	0	0	0	0	10.1
6.2	88.25	497.53	25.61757209	1	0	0	0	0	15.4
5	17.29	331.66	7.761546238	0	0	1	0	0	5.7
6.9	90.21	235.79	4.651451386	1	0	0	0	0	42
6.32	60.95	278.32	12.08449006	1	0	0	0	0	9.7
6.69	23.64	996.43	5.023902865	1	0	0	0	0	8.3
5.39	74.33	282.25	13.13633511	0	1	0	0	0	8.8
5.09	11.55	478.63	11.463612	1	0	0	0	0	1.4
6.2	63.3	401.26	2.755431001	0	0	1	0	0	42.1
4.7	12.71	248.85	10.25397484	0	0	1	0	0	8.5
4.92	20.04	360.45	13.35657142	0	0	0	0	1	6
6.69	39.31	401.37	5.930977997	1	0	0	0	0	14.4
5.99	41.69	280.86	17.05914711	0	1	0	0	0	20.3
7.2	76.26	311.75	5.519420259	0	0	1	0	0	10.8
4.3	17.12	428	9.11780127	0	0	0	1	0	0.7
5.9	24.93	314.33	7.516116018	1	0	0	0	0	16.3
6.63	28.42	128.12	13.25431251	1	0	0	0	0	54.7
4.2	4.96	377.31	3.401396772	0	0	1	0	0	6.3
5.39	84.43	505	12.36262513	0	1	0	0	0	7.9
6.2	66.91	533.97	3.835114079	0	0	1	0	0	19.8
5.77	11.1	474.15	9.159536014	1	0	0	0	0	8.5
4.73	40.99	432.47	10.65850365	0	0	1	0	0	7.4
5.28	34.9	379.43	13.79008339	1	0	0	0	0	10.3
5.5	17.7	412.37	6.827964558	1	0	0	0	0	4.7
4.265	20.39	332.51	6.023429256	0	0	1	0	0	5
5.8	41.52	309.41	4.070380818	0	0	0	1	0	8.5
4.17	14.63	297.46	9.5882428	0	0	1	0	0	9.3
5.9	58.15	230.3	6.460526294	1	0	0	0	0	34.1
6.2	19.73	427.73	1.537530488	0	0	1	0	0	15.1
5.99	25.86	316.02	14.50349958	0	1	0	0	0	11.2
7.3	55.82	309.41	0	1	0	0	0	0	26.2
6.06	27.5	425.17	3.983202229	0	1	0	0	0	7.6
4.92	28.37	360.32	12.47503507	0	0	0	0	1	5.7
7.62	43.01	452.83	20.01337553	0	1	0	0	0	36.1
6.9	38.04	278.35	0	1	0	0	0	0	14.1
5.99	41.32	191.06	14.47937844	0	1	0	0	0	13
7.62	12.65	573.04	1.123610253	0	1	0	0	0	27.9
5.9	46.59	538.69	6.459760057	1	0	0	0	0	22
6.3	40.61	409	9.998124824	1	0	0	0	0	30.6
6.32	58.12	357.43	12.08353839	1	0	0	0	0	17.8
7.62	55.13	194.47	0	0	1	0	0	0	46.9
5.45	19.04	261.91	4.248293775	0	0	1	0	0	9.8
6.9	95.72	256	0	0	0	1	0	0	17.4
6.69	45.03	316.01	12.63853235	1	0	0	0	0	13.8
6.2	86.05	538.93	25.61210651	1	0	0	0	0	22.9
5.9	47.32	409	6.438012116	1	0	0	0	0	25.3
5.39	66.97	315.84	12.41067283	0	1	0	0	0	22.7
5.99	19.17	397.27	17.40712498	0	1	0	0	0	6.7
5.45	21.89	339.94	4.216835306	0	0	1	0	0	13.5
5.01	12.96	202.85	7.268335435	0	0	1	0	0	5.9
5.8	41.71	309.41	4.079705872	0	0	0	1	0	12.5
6.8	76.48	330.61	17.24674752	1	0	0	0	0	16.9
6.06	38.43	680.37	4.012044367	0	1	0	0	0	6.5
5.27	30.71	311.86	13.56840448	0	1	0	0	0	15.1
5.9	86.14	271.3	6.558010369	1	0	0	0	0	19.2
6.2	60.97	410.45	21.24190199	1	0	0	0	0	18.7
5.9	27.54	275.82	7.496772639	1	0	0	0	0	11.2
4.85	8.32	454.12	6.295140983	0	0	1	0	0	6.3
5.93	51.29	332.28	11.85976813	0	1	0	0	0	17.3
6.2	50.83	728.01	2.666702083	0	0	1	0	0	14.2
6.2	23.85	459.34	6.698537154	1	0	0	0	0	14.3
6.9	59.62	275.07	1.091924906	1	0	0	0	0	31.2
5.9	23.44	635.31	6.467820344	1	0	0	0	0	6.8
5.9	79.9	169.84	6.440527929	1	0	0	0	0	15.8
7.62	19.96	538.69	1.093937841	0	1	0	0	0	29.8
5.99	67.62	339.14	17.48605158	0	1	0	0	0	11.5
5.9	25.63	288.24	7.493784091	1	0	0	0	0	13.8
4.45	16.36	335.43	14.33169564	0	0	1	0	0	9.7
5.39	38.9	399	13.12195107	0	1	0	0	0	24.6
5.45	28.5	341.13	4.638491134	0	0	1	0	0	26.2
6.2	83.02	484.45	7.723004597	1	0	0	0	0	17.3
6.3	39.54	270.22	9.979178323	1	0	0	0	0	37.8
6	18.86	401.34	0	0	0	0	1	0	21.3
4.92	32.51	626.44	7.167705351	0	0	1	0	0	6.6
6.61	45.98	169.16	0	0	0	1	0	0	18.7
6.2	61.12	172.1	1.563457706	0	0	1	0	0	42.2
6.3	56.02	497.22	10.00129992	1	0	0	0	0	12.3
5.09	14.13	246.51	12.47266211	1	0	0	0	0	10.3
6.3	90	564.07	10.0242905	1	0	0	0	0	17.8
5.99	32.7	355.81	14.93525694	0	1	0	0	0	16.1
5.27	13.28	290.63	10.98666464	0	1	0	0	0	9.6
4.92	41.7	298.71	12.4758126	0	0	0	0	1	30.4
6.54	25.88	191.14	0	0	0	1	0	0	13
6.2	49.82	665.2	6.75446519	1	0	0	0	0	14.9
6.3	46.34	215.34	9.991651515	1	0	0	0	0	42.4
6.9	95.7	247.62	1.383437747	1	0	0	0	0	22.3
5.09	11.29	486.67	10.71735042	1	0	0	0	0	5.5
6.3	21.4	612.78	11.84937129	0	0	0	1	0	7.9
6.3	32.04	487.27	9.998399872	1	0	0	0	0	22.4
6	9.41	466.12	2.967018706	0	0	1	0	0	13.7
5.28	12.96	282.25	12.50877692	1	0	0	0	0	2.7
7.28	48.84	292.12	0	0	0	1	0	0	36
7.37	75.58	302.64	0	0	0	1	0	0	23.3
6.06	7.92	376.91	3.992593142	0	1	0	0	0	8.1
7.13	50.42	686.12	0	0	0	1	0	0	17.7
6.36	41.99	178.27	8.881356878	1	0	0	0	0	30.8
4.66	36.38	373.87	8.798545334	1	0	0	0	0	8.8
6.52	31.94	486.19	1.956834178	1	0	0	0	0	18.5
6.32	59.76	309.41	12.06220129	1	0	0	0	0	13.9
6.3	63.12	578.98	9.955174534	1	0	0	0	0	25.9
6.63	67.76	307.13	4.030880797	1	0	0	0	0	28.6
6.93	61.71	439.58	8.294672989	0	1	0	0	0	15.9
5.09	18.03	287.34	10.60681385	1	0	0	0	0	8.2
6.53	2.66	223.03	2.623356628	0	0	1	0	0	9.7
6.9	59.67	362.37	0	1	0	0	0	0	18.1
4.7	37.96	283.34	10.70257913	0	0	1	0	0	20
6.2	84.02	160.67	1.296263862	0	0	1	0	0	31.2
6.53	12.56	196.25	0	0	0	1	0	0	9
5.27	15.84	366.71	12.10195026	0	1	0	0	0	7.6
5.8	15.13	304.68	7.063462324	0	0	1	0	0	23.1
7.62	41.1	511.3	20.0099975	0	1	0	0	0	16.9
4.53	24.78	626.44	7.891026549	0	0	1	0	0	5.1
6.3	87.57	190.57	9.975214283	1	0	0	0	0	46.2
6.9	25.56	655.45	12.29249771	1	0	0	0	0	18.5
5.9	27.36	268.37	7.506896829	1	0	0	0	0	15.5
6.69	77.56	416.93	13.47772978	1	0	0	0	0	16.1
5.2	26.61	739.55	14.4264514	0	0	1	0	0	8.6
7.62	55.59	494.82	19.99377903	0	1	0	0	0	29.6
5.9	43.39	496.21	6.502468762	1	0	0	0	0	10.1
5.99	35.23	740.05	14.49485426	0	1	0	0	0	11.6
5.6	14.95	685	9.981262445	0	0	0	0	1	5.5
5.2	92.48	267.92	14.91098588	0	0	1	0	0	16.3
5.28	19.62	347.7	10.99463051	1	0	0	0	0	3
7.62	45.77	529.54	19.99809991	0	1	0	0	0	17.4
5.39	34.59	243.55	12.37651405	0	1	0	0	0	22.9
7.62	79.03	520.64	20.02843978	0	1	0	0	0	36.9
6.93	71.39	422.79	3.961527483	0	1	0	0	0	18.3
6.3	41.62	626.43	19.99935999	1	0	0	0	0	17.4
6.8	99.66	370.4	17.22585266	1	0	0	0	0	37.7
5.39	53.58	333.75	12.38060984	0	1	0	0	0	28.6
4.7	24.7	309.61	10.57863885	0	0	1	0	0	14.2
6.61	50.85	516.67	0	0	0	1	0	0	18.9
6.9	30.07	574.88	12.18625455	0	0	0	1	0	24.9
6.61	60.83	531.98	0	0	0	1	0	0	21.5
6.2	42.65	561.04	8.810766141	0	0	0	1	0	22.5
7	72.5	484.49	0	0	0	1	0	0	23.2
5.99	64.96	421.05	17.49422762	0	1	0	0	0	17.3
7.1	8.01	543.26	8.01	1	0	0	0	0	13.3
5.33	20.24	667.13	8.453726989	0	1	0	0	0	2.2
5.1	78.11	520.19	6.95212917	0	0	0	1	0	6.8
6.3	41.36	544.74	9.971459271	1	0	0	0	0	21.7
7.28	36.93	333.89	0	0	0	1	0	0	38.7
4.88	96.77	244.74	15.80860525	0	1	0	0	0	14.2
6.2	20.91	473.65	8.59909879	1	0	0	0	0	26.3
7.62	47.76	484.97	20.00151744	0	1	0	0	0	33.5
5.4	17.89	552	14.55651401	0	0	0	1	0	7.7
5.45	19.49	273.32	4.25437422	0	0	1	0	0	19.7
5.99	59.6	327.44	17.50940033	0	1	0	0	0	14.7
6.8	60.9	366.98	3.120512778	1	0	0	0	0	18.6
6.69	30.7	366.71	10.13161389	1	0	0	0	0	10.8
7	24.55	206	0	0	0	1	0	0	22
7.62	56.12	569.98	3.177026912	0	1	0	0	0	24.7
7.13	89.67	315.21	0	0	0	1	0	0	33.4
6.36	55.77	359.03	8.932547229	1	0	0	0	0	34.9
6.53	30.33	316.64	0	0	0	1	0	0	10.8
4.265	6.58	378.17	6.013942135	0	0	1	0	0	6.8
5.91	11.03	310.68	0.938509457	1	0	0	0	0	10.2
6.69	12.44	325.6	5.002149538	1	0	0	0	0	6.3
6.3	65.72	318.52	9.965781455	1	0	0	0	0	15.4
6.9	29.83	532.13	0.772334125	1	0	0	0	0	24.5
5.99	20.91	346.62	15.90005346	0	1	0	0	0	19.6
6.2	50.86	409	2.016730027	0	0	1	0	0	36.6
6.8	50.09	685.78	17.2118128	1	0	0	0	0	19
6.2	70.15	453.71	11.07653375	1	0	0	0	0	19.8
5.28	21.34	379	10.99415754	1	0	0	0	0	8.9
6.8	28.75	640.14	17.23665861	1	0	0	0	0	24.2
5.9	47.41	440.5	16.40846428	1	0	0	0	0	17.6
7.62	61.16	539.98	20.02152592	0	1	0	0	0	47.7
4.39	8.37	300	4.795550021	0	0	1	0	0	4
6.69	79.99	509.1	5.056797405	1	0	0	0	0	15.4
5.2	12.82	405	5.415533215	0	0	0	1	0	8.2
6.3	6.4	488	0.798435971	0	0	0	1	0	8.9
7.62	72.23	246.88	6.466011135	0	1	0	0	0	43.4
4.23	16.5	357.28	13.41976155	0	0	1	0	0	2.3
5.9	44.25	573.04	16.44676564	1	0	0	0	0	13
5.99	17.3	341.14	16.75708805	0	1	0	0	0	7.8
6.2	56.6	277.5	24.71262026	1	0	0	0	0	14.3
5.9	46.27	258.89	6.508210199	1	0	0	0	0	22.4
5.39	20.39	462.66	14.23348517	0	1	0	0	0	11
4.265	43.28	283.14	6.014881545	0	0	1	0	0	13.8
6.3	93.66	463.59	19.99863995	1	0	0	0	0	28.1
6.3	38.34	535.13	10.0107692	1	0	0	0	0	23
5.28	20.82	316.46	10.99499886	1	0	0	0	0	7.4
4.7	17.05	312.59	10.10888718	0	0	1	0	0	6.6
6.8	76.61	307.13	17.2182926	1	0	0	0	0	32.4
5.99	48.64	578.11	14.49498879	0	1	0	0	0	7.4
6.9	86.79	229.89	1.317459677	1	0	0	0	0	20.7
5.2	22.25	682.03	13.1748852	0	0	1	0	0	5.8
6.32	60.09	275.82	12.09580506	1	0	0	0	0	13.2
7.62	86.32	236.84	20.00453699	0	1	0	0	0	46.8
7.2	76.26	311.75	5.519420259	0	0	1	0	0	12.3
4.45	25.02	342.5	13.84538912	0	0	1	0	0	5.4
5.8	40.6	293.46	4.024922359	0	0	0	1	0	11.5
6.5	94.49	314.33	9.610416224	1	0	0	0	0	9.6
5.28	32.38	241.41	10.98420684	1	0	0	0	0	2.6
6.88	80	324.2	0	0	0	0	1	0	17.9
5.42	28.44	367.57	11.36612071	0	0	1	0	0	8.7
6.36	30.35	438.74	8.918654607	1	0	0	0	0	14.1
5.9	52.3	358.72	16.4367728	1	0	0	0	0	20.7
4.11	17.26	704.1	11.42208387	0	0	1	0	0	8.5
6.54	17.03	208.71	0	0	0	1	0	0	14.3
7.62	99.16	237.23	19.31833326	0	1	0	0	0	29.1
6	17.28	293	0	0	0	0	1	0	28.6
6.61	79.45	390.78	0	0	0	1	0	0	23.8
6.3	6.81	685	6.81	0	0	0	1	0	8.4
7.13	62.91	425.02	0	0	0	1	0	0	21.1
6.3	24.67	433.63	10.00531859	1	0	0	0	0	22.8
5.28	20.15	392.24	10.98864869	1	0	0	0	0	13.3
6.3	51.9	576.55	20.00394711	1	0	0	0	0	23.1
4.42	15.33	349.54	11.97597595	0	0	1	0	0	5.8
6.88	87.69	375.38	0	0	0	0	1	0	13.8
4.77	8.65	422.25	7.856086812	0	0	1	0	0	4.5
5.27	14.21	364.91	11.74410916	0	1	0	0	0	6.6
6.2	38.47	487.27	6.711668943	1	0	0	0	0	24
4.7	29.85	268.65	10.55917137	0	0	1	0	0	13.1
6.63	89.01	360.56	4.001712134	1	0	0	0	0	18.8
7.62	89.91	438.13	19.94440272	0	1	0	0	0	22.5
4.265	21.57	336.6	6.029991708	0	0	1	0	0	13.5
5.31	54.04	202.85	4.283071328	0	0	1	0	0	32.1
6.2	66.53	494.32	7.724927184	1	0	0	0	0	20
5.28	12.22	320.93	11.89488966	1	0	0	0	0	3.7
5.9	76.05	192.71	6.402663508	1	0	0	0	0	24.7
6.05	8.29	269.14	3.815036042	1	0	0	0	0	12.5
4.6	8.65	509	8.601999767	0	0	0	1	0	2.5
5.69	9.12	346.82	9.003993558	0	0	1	0	0	3.9
6.53	15.25	193.67	3.872983346	0	0	1	0	0	25.6
6.2	70.51	223.6	25.38999212	1	0	0	0	0	17.7
6.32	59.82	309.41	12.11676524	1	0	0	0	0	13.2
7.2	67.71	361.22	0	0	0	1	0	0	21.7
6.69	27.26	329.06	9.201738966	1	0	0	0	0	11.6
6.63	73.57	349.74	4.021604158	1	0	0	0	0	23.9
4.81	11.97	393.27	8.004430023	0	0	0	0	1	5.3
5.42	14.12	550.88	11.67607811	0	0	1	0	0	4.5
6.2	93.44	463.59	17.37692435	1	0	0	0	0	20.5
4.7	24.02	261.16	10.44526208	0	0	1	0	0	7.6
4.39	16.25	362.42	4.783471543	0	0	1	0	0	5.1
6.3	41.58	494.1	10.03862042	1	0	0	0	0	13.8
6.2	32.27	573.04	7.732011381	1	0	0	0	0	17.3
6.93	78.68	614.57	3.965602098	0	1	0	0	0	10.2
6.32	59.92	309.41	12.0785057	1	0	0	0	0	13.3
7.28	26.95	367.84	0	0	0	1	0	0	35.9
6.2	48.02	487.34	6.702081766	1	0	0	0	0	27.6
4.9	8.27	729.65	7.969240867	0	0	1	0	0	2.5
5.28	12.06	297.71	11.98754353	1	0	0	0	0	9.4
5.9	84.89	197.63	6.510184329	1	0	0	0	0	26.3
6.61	46.37	553.65	0.962964174	0	0	1	0	0	22.2
4.7	18.18	351.59	10.09445392	0	0	1	0	0	9.8
6.19	9.58	289.56	0	0	0	1	0	0	7.5
5.7	14.38	537.16	6.649954887	0	0	1	0	0	11.5
4.45	14.63	432.47	13.85449025	0	0	1	0	0	9.2
6.2	17.87	255	0.597745765	0	1	0	0	0	11.5
4.66	12.66	364.84	8.333948644	1	0	0	0	0	4.6
6.69	37.8	375.22	4.983884028	1	0	0	0	0	16
6.2	17.7	542.61	1.572609297	0	0	1	0	0	12.3
5.6	19.56	198.77	0.625379885	0	0	1	0	0	18.7
4.88	29.56	444.01	15.789031	0	1	0	0	0	8.9
5.39	26.77	388.68	15.45229109	0	1	0	0	0	10.6
4.88	86.18	414.77	15.74228382	0	1	0	0	0	9
6.05	28.32	452.15	9.269563097	1	0	0	0	0	14.1
6.3	74.73	398.81	20.01431738	1	0	0	0	0	25.1
6.3	83.26	411.46	9.977574856	1	0	0	0	0	18.3
4.92	77.84	238	12.49866793	0	0	0	0	1	26.4
6.9	24.78	256	0	0	0	1	0	0	55.2
6.63	30.12	370.03	14.26090811	1	0	0	0	0	16.5
4.88	51.47	704.1	15.78419463	0	1	0	0	0	15.6
6.93	35.49	571.99	3.855087548	0	1	0	0	0	17.4
4.92	37.58	465	13.13439378	0	0	0	0	1	8.8
7.51	69.62	175	14.5153815	0	0	1	0	0	37.2
7.3	55.91	314.88	0	1	0	0	0	0	22.4
6.69	52.12	268.65	4.995998399	1	0	0	0	0	29.2
4.45	19.2	355.87	13.85698019	0	0	1	0	0	5.6
6.2	88.1	393.77	7.845221476	1	0	0	0	0	40.8
6.53	10.45	231.23	0	0	0	1	0	0	14.8
6.8	96.57	166.91	3.10716913	1	0	0	0	0	47.8
4.265	26.85	342.5	6.090976933	0	0	1	0	0	14.9
5.9	26.59	309.41	7.535124418	1	0	0	0	0	14
6.06	17.03	659.09	4.014772721	0	1	0	0	0	7.8
6.2	64.18	395.57	6.400999922	0	0	1	0	0	18.9
6.93	41.03	449.64	3.839062386	0	1	0	0	0	21.4
5.28	34.35	365.22	11.77155895	1	0	0	0	0	13
5.39	27.46	371.97	13.45094792	0	1	0	0	0	17.2
5.99	44.58	315.52	14.48829873	0	1	0	0	0	23.2
5.9	63.99	240.43	6.490338974	1	0	0	0	0	41.6
6.36	24.02	274.73	3.387034101	1	0	0	0	0	12.6
5.9	26.66	329.08	7.477131803	1	0	0	0	0	9.9
5.27	23.35	346.62	10.97498975	0	1	0	0	0	18.5
7.62	97.58	219.78	19.99240606	0	1	0	0	0	30.6
5.9	86.48	190.49	6.438384891	1	0	0	0	0	16.1
6.46	59.2	506	3.921109537	0	0	1	0	0	19.7
6.61	50.35	450.61	0	0	0	1	0	0	16.4
6.36	31.21	297.46	8.913809511	1	0	0	0	0	19.6
6.61	70.23	347.67	16.01338503	1	0	0	0	0	17.9
4.05	26.73	286.85	10.09605864	0	0	1	0	0	3.7
6.69	22.49	398.42	17.75838112	1	0	0	0	0	11.3
5.01	12.11	208.91	7.263332568	0	0	1	0	0	7.6
7.62	54.95	573.04	14.90471066	0	1	0	0	0	39.5
6.61	0.97	310.21	0.501996016	0	0	1	0	0	35.3
6	10.76	446.5	3.011428233	0	0	1	0	0	3.1
5.5	7.87	442	4.193006082	0	0	0	1	0	4.3
5.27	33.57	321.91	14.0465227	0	1	0	0	0	9.5
4.23	14.82	378.54	13.40956002	0	0	1	0	0	3
6.2	95.2	411.46	25.61218265	1	0	0	0	0	12.4
5.61	39.81	996.43	12.99304429	1	0	0	0	0	4.4
4.92	74.41	257.03	12.45626348	0	0	0	0	1	24.2
6.3	61.03	297.86	9.97079736	1	0	0	0	0	24.2
7.62	3.12	542.61	0	0	1	0	0	0	8.7
6.61	66.25	296.96	1.151043005	0	0	1	0	0	23.3
6.2	57.65	373.23	7.725645604	1	0	0	0	0	21.6
6.8	34.51	561.59	17.23165982	1	0	0	0	0	18.9
5.9	47.98	345.89	16.42784222	1	0	0	0	0	20.8
4.45	41.48	355.02	13.87668188	0	0	1	0	0	5.5
6.36	50.2	251.57	8.926365442	1	0	0	0	0	19.2
6.8	23.05	430.71	17.22208176	1	0	0	0	0	36.3
6.61	21.5	969.07	0	1	0	0	0	0	14.1
6.9	34.52	300.21	0.830842945	1	0	0	0	0	24.6
5.13	20.73	525.79	10.70842659	0	1	0	0	0	10.7
5.9	28.26	511.18	6.467418341	1	0	0	0	0	12.1
6.3	63.26	804.36	10.02875865	1	0	0	0	0	20.3
6.61	51.08	551.88	1.010692832	0	0	1	0	0	24.5
6.3	43.24	410.45	9.990630611	1	0	0	0	0	28.8
4.3	6.85	710.29	2.415450269	0	0	1	0	0	1.4
4.7	7.64	548.76	5.951932459	0	0	0	1	0	6.4
4.24	16.01	304.04	6.225560216	0	0	1	0	0	7.2
6.3	39.78	551.21	10.00991508	1	0	0	0	0	24.9
6.4	75.99	551.3	13.50672795	0	0	0	1	0	16.1
4.45	14.1	444.01	13.98463442	0	0	1	0	0	6.5
7.1	4.35	410.35	4.075794401	1	0	0	0	0	12.2
6.61	55.2	280.56	0	1	0	0	0	0	54.2
4.1	18.85	515.29	12.62230169	0	0	1	0	0	4.9
6.2	74.71	221.7	25.5645086	1	0	0	0	0	19.2
4.6	9.46	402	7.902632473	0	0	0	1	0	3.9
6.63	46.81	464.92	11.44220259	1	0	0	0	0	15.6
4.17	12.76	376	9.578762968	0	0	1	0	0	6.9
6.9	43.59	670.31	0.933648756	1	0	0	0	0	22.2
5.74	20.67	362.98	3.074947154	0	0	1	0	0	8.2
6.8	17.93	414.23	6.34444639	1	0	0	0	0	16.6
6.19	14.84	729.65	0.544701753	0	0	1	0	0	8.6
4.7	41.77	272.18	10.53358913	0	0	1	0	0	18.2
5.27	33.39	326.47	13.56583945	0	1	0	0	0	14
6.36	47.57	283.38	8.900112359	1	0	0	0	0	22
5.99	36.29	323.76	17.48496783	0	1	0	0	0	10.4
5.99	23.29	301	14.4945231	0	1	0	0	0	9.5
7.62	47.46	369.75	20.00025	0	1	0	0	0	34.1
6.9	35.12	303.6	0.838033412	1	0	0	0	0	30.7
6.8	5.46	259.59	3.800684149	1	0	0	0	0	7
6.63	82.76	366.98	14.21536844	1	0	0	0	0	22.8
6.69	31.66	600.06	4.954058942	1	0	0	0	0	14.1
7.62	5.8	624.85	5.8	0	1	0	0	0	24.6
5.6	18.35	218	8.785806736	0	0	0	1	0	6.2
7.62	53.21	395.57	19.99569954	0	1	0	0	0	19.7
6.36	32.17	308.87	8.915200503	1	0	0	0	0	16.7
6.32	60	288.24	12.08664966	1	0	0	0	0	12
4.11	17.1	592.15	11.38386578	0	0	1	0	0	4.8
6.69	37.36	349.43	11.85262418	1	0	0	0	0	11.3
5.9	46.59	508.61	16.42157422	1	0	0	0	0	24.2
4.17	11.93	356	4.545767262	0	0	1	0	0	4
5.9	59.19	540.66	6.518220616	1	0	0	0	0	22.2
5.45	13.54	710.29	4.500966563	0	0	1	0	0	4.2
6.2	70.87	505.2	25.43097324	1	0	0	0	0	17.6
6.06	64.95	389.95	3.946340077	0	1	0	0	0	16.7
6.9	33.76	643.62	12.29894304	1	0	0	0	0	23.4
5.2	56.29	370	15.96006579	0	0	1	0	0	12.1
6.93	15.23	288.62	12.53516653	0	1	0	0	0	13.2
6.9	62.39	349.12	0	1	0	0	0	0	25
4.53	43.69	396.41	7.899063236	0	0	1	0	0	6.5
6.3	49.22	356.39	0.992118944	0	0	0	1	0	30
7.62	72.61	607.4	3.614097398	0	1	0	0	0	34.2
6.69	42.2	316.02	19.96215419	1	0	0	0	0	21.6
6.3	44.67	378.75	10.02736256	1	0	0	0	0	17.6
6.2	37.74	350.06	6.702835221	1	0	0	0	0	18.4
7.62	5.28	460.69	0	0	1	0	0	0	25.5
4.89	11.83	617.43	6.786221334	1	0	0	0	0	19.2
4.8	8.62	350.54	4.213549573	0	0	1	0	0	5.9
6.2	85.87	250	1.310457935	0	0	1	0	0	30.3
4.2	13.4	442	9.149639337	0	0	0	1	0	3.7
5.6	19.06	678	8.794060496	0	0	0	1	0	10.6
6.63	98.94	258.27	4.219134982	1	0	0	0	0	16.4
7.62	94.16	887.68	20.0066364	0	1	0	0	0	29
5.2	19.89	257.21	7.405437192	1	0	0	0	0	13
5.39	20.25	342.64	12.37342313	0	1	0	0	0	20.1
5.7	63.53	313.07	8.265639721	0	0	0	1	0	31.2
6.63	99.97	328.98	3.998599755	1	0	0	0	0	33.8
4.3	13.78	270.84	2.560624924	0	0	1	0	0	14.6
6.52	48.11	365.15	1.961428051	1	0	0	0	0	20.6
6.2	70.1	272.67	3.348074073	0	0	1	0	0	31.7
6.69	68.62	269.29	17.61709397	1	0	0	0	0	19.7
6.46	64.71	564.11	10.0805605	0	0	1	0	0	18.7
6.69	36.62	365.22	10.67349521	1	0	0	0	0	11.9
4.9	17.99	612.78	8.907480003	0	0	0	1	0	7.2
6.3	83.47	602.63	9.990195193	1	0	0	0	0	14.7
4.2	7.83	285.93	3.548027621	0	0	1	0	0	7.7
4.9	23.82	649.67	16.53087717	0	0	0	1	0	4.7
6.05	31.31	332.28	9.225491857	1	0	0	0	0	14.8
6.2	56.87	406.7	7.746050607	1	0	0	0	0	23.6
6.61	92.59	477.22	7.927521681	1	0	0	0	0	10.2
5.7	12.32	428	4.547515805	0	0	0	1	0	4.5
5.91	12.43	382.12	12.13985173	0	0	1	0	0	6.3
5.27	25.43	322.75	10.99545361	0	1	0	0	0	10
6.1	25.53	292.12	4.977881075	0	0	1	0	0	11.2
6.5	95.98	309.41	9.586991186	1	0	0	0	0	14.1
6.69	51.78	248.98	20.42821578	1	0	0	0	0	24.3
6.46	44.82	330.74	8.534190061	0	0	1	0	0	26.9
4.01	22	251.57	8.334890521	0	0	1	0	0	5.8
6.8	29.8	418.5	17.23554177	1	0	0	0	0	18
6.69	48.87	245.06	17.36705214	1	0	0	0	0	18
4.66	16.76	287.16	8.724763607	1	0	0	0	0	23.7
6.69	22.21	371.07	4.99944997	1	0	0	0	0	11.5
7.2	32.85	223.03	11.55681617	0	0	1	0	0	38.3
7.62	42.54	642.73	20.0099975	0	1	0	0	0	32.4
7.62	73.22	447.51	20.01957792	0	1	0	0	0	26.7
6.36	37.02	290.5	8.917146405	1	0	0	0	0	23.6
6.9	84.13	521.09	0	1	0	0	0	0	22.1
5.17	13.49	272.8	6.818394239	0	0	1	0	0	19.8
5.17	7.04	621.2	6.826653646	0	0	1	0	0	2.7
5.2	49.39	655.67	13.17619444	0	0	1	0	0	13.8
5.93	46.24	341.56	25.96747966	0	0	0	1	0	22.7
7	91.59	389.54	16.06546607	0	0	1	0	0	29.7
7.62	89.98	181	19.99618714	0	1	0	0	0	28.5
6.8	28.59	134.5	4.061785322	1	0	0	0	0	25.2
6.93	20.34	561.43	3.861955463	0	1	0	0	0	15.7
5.27	25.42	270.96	10.97230605	0	1	0	0	0	10.4
6.69	50.38	305.14	20.43384203	1	0	0	0	0	21
4.3	1.06	405	0.950105257	0	0	1	0	0	1.2
5.2	14.43	412.68	5.715102799	0	0	0	1	0	10
5.99	39.45	270.54	14.49642715	0	1	0	0	0	18.2
5.99	83.59	275.12	17.48886789	0	1	0	0	0	9.3
4	12.13	299.37	9.331366459	0	0	1	0	0	4
6.9	55.47	485.2	12.29604815	1	0	0	0	0	24.1
6.8	35.88	654.76	17.23407961	1	0	0	0	0	33.7
6.2	46.17	169.52	6.640240959	1	0	0	0	0	27.8
4.8	18.96	492	8.47584804	0	0	0	1	0	16.4
6.9	48.95	431	12.29789006	1	0	0	0	0	21.4
5.27	26.35	308.71	13.36332294	0	1	0	0	0	10.3
6.2	41.76	535.13	6.693967433	1	0	0	0	0	23.1
6	17.4	441.28	9.465727653	0	0	1	0	0	8.9
4.45	17.82	329.24	13.86046175	0	0	1	0	0	6.6
4.24	19.96	332.51	6.238589584	0	0	1	0	0	12.2
6.69	56.91	267.35	19.2373205	1	0	0	0	0	21.2
4.73	16.37	592.42	9.776502442	0	0	1	0	0	2.3
7.62	54.32	330.55	20.01030734	0	1	0	0	0	31.1
5.39	13.19	374.19	12.38037156	0	1	0	0	0	14.5
7.3	55.99	309.41	0	1	0	0	0	0	27.3
6	2.67	214.43	2.547331938	0	0	1	0	0	15.4
6.63	54.34	326.88	4.03478624	1	0	0	0	0	21.9
5.2	68.51	611	13.18132012	0	0	1	0	0	13.7
6.9	79.97	389.57	8.185255036	1	0	0	0	0	32.2
6.53	50.1	336.49	9.959919678	0	0	1	0	0	11.1
6.2	86.35	191.09	1.314115672	0	0	1	0	0	38.3
6.2	28.76	493.09	1.516311314	0	0	1	0	0	13.6
7.62	38.13	228.66	0	0	1	0	0	0	38.7
7.14	11.46	481	0	0	0	1	0	0	15.5
6.3	46.19	233.14	9.975274432	1	0	0	0	0	26.6
6.8	23.36	372.33	17.22443613	1	0	0	0	0	22.8
6	9.95	416.82	2.990384591	0	0	1	0	0	14.6
4.73	43.16	396.21	8.572957483	0	0	1	0	0	6.1
6.9	68.85	636.67	12.25805857	1	0	0	0	0	54.7
4.73	9.46	323.54	4.331685584	0	0	1	0	0	11.3
7.62	13.46	549.43	13.46	0	1	0	0	0	19.7
6.46	81.84	339.02	11.83322441	0	0	1	0	0	26.3
5.9	26.58	321.63	7.533677721	1	0	0	0	0	15.4
4.24	28.82	398.94	6.223568108	0	0	1	0	0	13.9
6	32.22	407.3	9.459830865	0	0	1	0	0	8.3
7.62	84.22	295.48	20.00330723	0	1	0	0	0	22.2
5.99	26.34	320.57	16.69906285	0	1	0	0	0	9.7
6.2	50.2	192.71	1.735252143	0	0	1	0	0	36.2
5.17	66.92	422.25	3.060049019	0	0	1	0	0	6.3
5.39	40.69	302.73	12.38299237	0	1	0	0	0	32
6.2	47.41	579.1	17.80405853	1	0	0	0	0	19.4
6	8.81	246.07	2.492709369	0	0	1	0	0	7.1
6.2	42.15	551.21	6.663189927	1	0	0	0	0	21.5
6.36	44.72	173.02	8.877471487	1	0	0	0	0	17.8
6.69	19.07	706.22	16.31710759	1	0	0	0	0	8
6.2	72.21	540.66	12.21127348	1	0	0	0	0	21.8
5.9	26.77	275.82	7.492856598	1	0	0	0	0	14.8
4.265	9.44	359.47	6.02168581	0	0	1	0	0	7.2
5.27	25.18	411.55	12.10396629	0	1	0	0	0	2.9
5.39	36.88	500	16.52614595	0	1	0	0	0	9.7
6.9	20.78	345.55	0.644592895	1	0	0	0	0	15.1
4.1	22.95	350.5	12.63316667	0	0	1	0	0	8.6
4.73	5.46	373.18	4.326973538	0	0	1	0	0	6.1
6.69	64.76	296.62	20.40896862	1	0	0	0	0	18.7
5.6	22.83	261	0	0	0	1	0	0	9.4
4.5	9.76	442	1.81369788	0	0	1	0	0	6.4
4.66	15.87	383.69	8.810045403	1	0	0	0	0	12
5.45	30.14	690.97	4.311693403	0	0	1	0	0	14.9
5.9	98.92	607.4	6.442227876	1	0	0	0	0	16.9
7.2	19.47	242.05	6.890341066	0	0	1	0	0	51.2
4.9	82.84	632.35	8.622847558	0	0	1	0	0	10.8
5.28	13.08	257.21	10.99173781	1	0	0	0	0	10.2
4.37	16.45	267.92	14.81485741	0	0	1	0	0	6.7
6.93	20.26	488.77	3.802315084	0	1	0	0	0	15.6
5.7	68.58	311.75	8.746199174	0	0	1	0	0	9
7.62	81.28	279.78	5.838963949	0	1	0	0	0	56
6.2	48.12	462.1	6.709090847	1	0	0	0	0	23.6
7.62	92.81	263.82	20.04274682	0	1	0	0	0	48.1
5.39	32.4	258.1	12.38371511	0	1	0	0	0	26.1
6.05	29.54	450.28	3.835035854	1	0	0	0	0	15
4.7	19.65	257.33	10.33916825	0	0	1	0	0	6.7
4.3	12.39	337.77	2.572489067	0	0	1	0	0	4.7
5.27	21.42	315.06	12.8065413	0	1	0	0	0	8.8
5.65	24.66	593.35	6.344028688	0	0	0	1	0	7.5
6.93	3.88	594.83	3.88	0	1	0	0	0	10.2
6.69	75.8	422.73	4.92243842	1	0	0	0	0	13.4
6.3	42.65	677.49	19.99984	1	0	0	0	0	23.6
7.62	64.15	564.07	10.94159038	0	1	0	0	0	39.8
6.2	57.6	358.72	7.795838634	1	0	0	0	0	21.7
7.62	80.18	573.04	20.02155838	0	1	0	0	0	29.2
6.61	49.82	316.76	0.998148286	0	0	1	0	0	21.8
7	17.64	204	0	0	0	1	0	0	20
6.2	90.39	259.43	1.344507345	0	0	1	0	0	45.6
5.28	21.02	269.14	13.92041307	1	0	0	0	0	11.5
6.63	45.66	213.44	7.001514122	0	0	1	0	0	49.3
6.2	28.67	277.5	6.683898563	1	0	0	0	0	18.6
6.2	69	845.34	2.626309197	0	0	1	0	0	18.3
4.3	5.71	400	2.486865497	0	0	1	0	0	5.2
7.3	56.18	275.82	0	1	0	0	0	0	22.9
6.2	22.69	574.88	0.673572565	0	0	0	1	0	22.9
6.54	5.61	362.38	0	0	0	1	0	0	12.3
7.01	28.78	518.98	11.20304869	1	0	0	0	0	17.5
5.27	13.58	367.53	10.98072402	0	1	0	0	0	7.7
6.61	88.14	404.51	1.327667127	0	0	1	0	0	18.7
6.69	51.89	302.73	20.21603324	1	0	0	0	0	25.8
5.01	13.32	231.23	7.256273148	0	0	1	0	0	11.7
7.62	84.12	199.48	20.03208426	0	1	0	0	0	33.7
6.2	35.59	472.81	6.719047552	1	0	0	0	0	11.8
4.45	20.9	414.83	13.9867473	0	0	1	0	0	7.8
4.73	21.1	648.81	10.23755342	0	0	1	0	0	8.2
6.9	74.19	475.09	12.25998369	1	0	0	0	0	26.4
5.19	12.28	617.78	10.797032	0	0	1	0	0	2.4
7.2	16.21	196.25	5.180202699	0	0	1	0	0	22.9
6.19	23.24	462.24	0.681689079	0	0	1	0	0	9.7
6.2	68.4	670.8	7.745863412	1	0	0	0	0	22.8
7.62	14.97	451.37	0	0	1	0	0	0	33.8
5.39	36.58	329.24	16.17406257	0	1	0	0	0	14.8
4.265	7.06	374.19	6.018928476	0	0	1	0	0	12.3
6	5.8	566.33	2.507409021	0	0	1	0	0	9.1
6.9	29.54	455.93	0.768570101	1	0	0	0	0	24.3
7.2	36.52	202.89	5.185354376	0	0	1	0	0	60.7
6.2	78.63	578.98	6.975277772	1	0	0	0	0	23.2
5.9	54.28	457.49	16.44157839	1	0	0	0	0	12.5
5.5	16.31	649.67	11.13237171	1	0	0	0	0	5.7
6.9	74.11	134.39	9.566190464	1	0	0	0	0	47.8
5.99	23.99	437.5	14.50268941	0	1	0	0	0	9.1
5.45	19.2	260.78	4.26633332	0	0	1	0	0	20.3
5.77	10.78	286.41	8.18095349	1	0	0	0	0	8.5
6.3	37.92	535.13	9.991496384	1	0	0	0	0	36
7.62	83.43	250	10.3940608	0	1	0	0	0	38
6.8	80.04	680.23	17.20036918	1	0	0	0	0	24.3
5.8	18.89	585.04	13.89215966	0	0	0	1	0	10
6.61	15.23	940.2	0	0	0	1	0	0	19.6
7.62	45.89	459.67	20.00505186	0	1	0	0	0	27.7
6.9	99.63	347.54	1.411559421	1	0	0	0	0	23.9
6.9	32.56	343.65	12.29353895	1	0	0	0	0	21.6
5.27	18.66	271.9	11.90372631	0	1	0	0	0	12.4
6.3	77.81	446.63	10.4136449	1	0	0	0	0	30.5
6.3	29.33	553.43	10.00719741	1	0	0	0	0	12.6
6.63	18.03	193.2	4.046727073	1	0	0	0	0	15.7
6.69	59.62	338.27	12.38232611	1	0	0	0	0	14.4
6.8	20.77	294.38	17.22210208	1	0	0	0	0	19.6
6.2	44.07	529.54	7.711860995	1	0	0	0	0	18.1
6.8	30.65	640.14	17.22788437	1	0	0	0	0	17
6.61	28.82	293.37	0.759144255	0	0	1	0	0	24
5.99	17.24	415.13	16.72558519	0	1	0	0	0	11
5.99	16.97	366.71	14.65289391	0	1	0	0	0	9.7
7.2	57.95	585.04	1.076522178	0	0	1	0	0	42
5.9	59.34	469.64	16.43031345	1	0	0	0	0	22.8
5.45	24.62	286.85	4.25228174	0	0	1	0	0	32.4
6.9	95.3	122.07	0	1	0	0	0	0	24.1
6.63	65.03	647.48	3.948771961	1	0	0	0	0	17.2
5.9	41.22	460.69	6.46407766	1	0	0	0	0	19
4.7	22.13	580.03	10.12099303	0	0	1	0	0	6.4
6.2	71.47	485.04	0	0	1	0	0	0	9.3
7.62	47.31	573.04	20.00997751	0	1	0	0	0	17.9
5.18	10.95	478.63	9.433392815	1	0	0	0	0	4.4
6.36	27.46	648.09	8.893323338	1	0	0	0	0	13.6
5.7	15.89	537.16	5.493996724	0	0	1	0	0	7.6
6.8	89.68	703.57	17.277222	1	0	0	0	0	16.4
5.9	53.47	544.74	6.446277996	1	0	0	0	0	14.3
6.2	72.97	240.43	25.44462222	1	0	0	0	0	19.4
4.05	15.85	491.77	10.08214263	0	0	1	0	0	8.6
5.19	21.32	329	10.78657962	0	0	1	0	0	5.4
5.39	55.07	319.92	12.38181328	0	1	0	0	0	38
6.8	31.43	605.71	14.13930691	1	0	0	0	0	10
6.9	13.47	361.24	8.169259452	1	0	0	0	0	42.5
4.3	12.64	349.85	2.598595775	0	0	1	0	0	12.2
4.92	47.78	655.67	12.48495094	0	0	0	0	1	7.9
6.93	68.16	362.4	3.870800951	0	1	0	0	0	10.5
7.3	56.2	275.82	0	1	0	0	0	0	22.7
5.94	16.03	537.16	12.7999375	0	0	1	0	0	7.1
4	8.8	760	2.778038877	0	0	1	0	0	4.6
7.62	60.01	671.52	19.99759236	0	1	0	0	0	38.8
4.88	28.55	356	17.31509457	0	1	0	0	0	11.8
4.92	38.92	292.12	12.49427069	0	0	0	0	1	10.6
6.8	69.03	499.18	17.2497913	1	0	0	0	0	31.1
5.99	17.3	341.14	16.75708805	0	1	0	0	0	8.7
5.9	47.77	375.42	6.46869384	1	0	0	0	0	14.6
6.2	34.87	626.43	7.740600752	1	0	0	0	0	17.5
6.76	9.6	605.04	9.274136078	1	0	0	0	0	7.5
6.61	26.51	709.86	0	0	0	1	0	0	17.3
6.69	24.08	191.06	20.04721427	1	0	0	0	0	10.3
6.61	52.3	439.68	0	0	0	1	0	0	23.1
4.11	33.3	371.33	8.712657459	1	0	0	0	0	6.1
7.62	44.76	538.93	1.337908816	0	1	0	0	0	39.5
4.7	11.61	391.76	7.721606051	0	0	0	1	0	5.3
4.92	78.24	377.65	12.46916196	0	0	0	0	1	4.1
5.74	6.13	561.43	3.080081168	0	0	1	0	0	8.5
5.18	10.03	477.25	9.126625883	1	0	0	0	0	5.5
6.2	82.69	192.71	25.59217068	1	0	0	0	0	36
7.62	51.12	453.05	20.01231621	0	1	0	0	0	21
7.62	65.25	845.34	19.99775987	0	1	0	0	0	34.6
5.8	26.2	561.04	4.018444973	0	0	1	0	0	8.9
6.93	17.47	388.33	13.54769353	0	1	0	0	0	11
5.8	41.99	267.67	4.093409337	0	0	0	1	0	14.3
6.46	48.39	328.09	8.708162837	0	0	1	0	0	21.5
7.62	59.43	670.8	20.01007996	0	1	0	0	0	34.2
7.62	85.09	441.58	4.879098277	0	1	0	0	0	40.4
6.69	57.51	346.62	5.025534797	1	0	0	0	0	19.4
6.8	20.17	336.93	17.15391501	1	0	0	0	0	25.3
6.8	24.42	261.55	13.36199087	1	0	0	0	0	32.1
6.8	71.86	648.63	3.171040839	1	0	0	0	0	15.3
5.5	11.98	310.68	5.657455258	1	0	0	0	0	14.5
5.31	7.7	382.12	2.882776439	0	0	1	0	0	10.1
6.2	16.13	649.67	8.166321081	0	1	0	0	0	10
7.62	74.45	573.04	19.97608821	0	1	0	0	0	36.9
6.2	80.41	406.53	12.95216198	1	0	0	0	0	21.5
5.5	6.3	629.08	5.05493818	1	0	0	0	0	3.7
6.93	58.8	318.31	3.754677083	0	1	0	0	0	18.4
6.06	10.84	312.47	3.987380092	0	1	0	0	0	17.2
5.39	40.63	360	15.22392853	0	1	0	0	0	17.4
5.39	72.49	287.16	12.35132382	0	1	0	0	0	34.4
6.69	65.43	322.75	10.20039215	1	0	0	0	0	17.5
4.45	14.04	314.48	13.95747828	0	0	1	0	0	6
6.36	40.92	392.24	8.901842506	1	0	0	0	0	22.7
6.3	66.7	489.22	10.04023904	1	0	0	0	0	28
5.2	20.79	508.08	5.38680796	1	0	0	0	0	7.4
6	4	541.73	2.503118056	0	0	1	0	0	4.4
6.3	68.15	573.04	10.01570766	1	0	0	0	0	18.8
4	12.67	477.35	4.266614583	0	0	0	1	0	14.7
6.53	15.19	471.53	0	0	0	1	0	0	36.4
6.61	69.28	472.37	0	0	0	1	0	0	22.8
6.69	38.03	327.44	4.999089917	1	0	0	0	0	11.6
6.2	36.51	223.04	1.479763495	0	0	1	0	0	36.1
7.62	43.8	503.04	19.99447674	0	1	0	0	0	31.1
4.9	22.36	272.8	7.867953991	0	0	1	0	0	30.1
7.62	7.08	468.14	7.08	0	1	0	0	0	24
6.5	97.41	320.11	9.557431663	1	0	0	0	0	10.5
6.1	21.97	367.84	4.972011665	0	0	1	0	0	10.7
6.3	83.36	225.77	9.98358653	1	0	0	0	0	44.9
6.2	33.57	652.85	1.638291793	0	0	1	0	0	18
6	5.53	283.38	2.72851608	0	0	1	0	0	7.6
6.2	66.49	190.54	24.77963075	1	0	0	0	0	17
4.66	32.44	367.76	8.812786166	1	0	0	0	0	3.8
6.46	82.98	473.8	11.91578785	0	0	1	0	0	15.8
6	15.79	232.44	3.259079625	0	0	1	0	0	12.3
6.19	51.69	219.8	1.016710382	0	0	1	0	0	35.2
6.2	43.5	356.39	0	0	0	0	1	0	15.7
4.5	24.48	402	22.87807466	0	0	0	1	0	3.5
4.7	11.16	424.54	10.10805125	0	0	1	0	0	13.3
6.2	54.13	542.41	20.97729487	1	0	0	0	0	11.3
5.6	25.24	213.44	5.734213111	0	0	1	0	0	27.6
6.2	41.34	492.26	6.720974632	1	0	0	0	0	17.8
4.73	26.11	518	10.42154019	0	0	1	0	0	7.4
4.2	5.87	285.31	3.435010917	0	0	1	0	0	9
4.23	19.19	414.77	13.41706749	0	0	1	0	0	1.3
6.52	69.8	280.64	9.999679995	1	0	0	0	0	51.6
4.92	82.43	648.81	16.21210967	0	0	0	0	1	12.7
6.2	97.4	488.61	7.764785895	1	0	0	0	0	23
6.9	63.46	455.97	0	1	0	0	0	0	25.2
6.69	69.5	270.54	20.4280469	1	0	0	0	0	22
5.42	15.17	403.37	11.38103686	0	0	1	0	0	9.2
5.9	68.14	442.15	6.492357045	1	0	0	0	0	18.5
7.62	53.84	406.7	19.99363649	0	1	0	0	0	35.3
6.8	95.26	486.47	3.08601685	1	0	0	0	0	28.9
7.68	34.61	649.67	0	0	0	1	0	0	27.7
5.01	25.32	208.71	7.249468946	0	0	1	0	0	6.7
6.63	87.1	525	14.22832035	1	0	0	0	0	19.5
6.2	51.84	469.64	5.284004164	0	0	1	0	0	29.4
6.2	37.04	460.69	6.694527616	1	0	0	0	0	13.5
4.265	23.5	351.45	6.042011255	0	0	1	0	0	2.5
6	2.7	266.65	2.555992958	0	0	1	0	0	8.4
6	5.15	340.45	2.740966983	0	0	1	0	0	12.4
6	14.46	239.45	2.781276685	0	0	1	0	0	18.9
6.2	67.37	728.01	11.09569286	1	0	0	0	0	18.2
6.05	33.8	365.22	9.248778298	1	0	0	0	0	10.8
6.2	33.66	665.2	1.420809628	0	0	1	0	0	10.3
4.9	20.11	288.67	7.977499608	0	0	1	0	0	30.4
7.13	61.86	367.84	0	0	0	1	0	0	25.7
4.7	18.57	261.91	10.40675262	0	0	1	0	0	7.8
7.62	53.79	494.32	20.00897798	0	1	0	0	0	20.5
4.92	17.97	361	13.25835586	0	0	0	0	1	5.6
4.88	25.26	335.43	15.78572773	0	1	0	0	0	9.7
5.21	12.11	617.43	7.127973064	1	0	0	0	0	5.7
7.2	29	186.21	5.199913461	0	0	1	0	0	60.4
6.53	24.6	205.78	8.265052934	0	0	1	0	0	25.9
6.2	59.79	544.74	25.00535943	1	0	0	0	0	18.9
6.53	31.92	242.05	0	0	0	1	0	0	34.3
7.54	26.46	306.37	0	1	0	0	0	0	34.6
7.37	49.97	302.64	0	0	0	1	0	0	25.7
7.01	35.22	459.04	11.67113962	1	0	0	0	0	14.7
6.3	10.05	363.99	9.996044218	1	0	0	0	0	5.1
6.2	50.69	535.13	2.465603374	0	0	1	0	0	33.7
4.7	9.25	427.38	7.082372484	0	0	0	1	0	5.6
4.7	17.8	473.25	10.11026706	0	0	1	0	0	5.1
5.27	18.51	337	10.98226297	0	1	0	0	0	12
6.2	40.59	295.74	0	0	1	0	0	0	14.2
6.5	95.63	278.32	9.569451395	1	0	0	0	0	9.7
7.13	61.21	624.94	0	0	0	1	0	0	17.7
5.5	6.3	405	5.950218483	0	0	0	1	0	5.3
5.99	24.54	344.72	14.4972963	0	1	0	0	0	11.7
7.62	48.35	677.49	19.99905248	0	1	0	0	0	22
4.42	17.5	315.84	12.03993355	0	0	1	0	0	3.4
6.61	46.78	308.35	16.0239165	1	0	0	0	0	7.2
5.45	6.04	471	4.25176434	0	0	1	0	0	2.8
6.69	37.33	499.31	4.952665949	1	0	0	0	0	13.5
6.2	53.5	403.2	21.33931583	1	0	0	0	0	13.6
5.4	17.71	475	14.46359914	0	0	0	1	0	5.5
6.69	61.96	270.96	17.79379386	1	0	0	0	0	18.1
7.3	55.87	321.63	0	1	0	0	0	0	24.3
6.46	33.79	325.83	3.935797251	0	0	1	0	0	22
6.3	52.27	671.52	20.00571918	1	0	0	0	0	20
4.45	53.78	383.39	13.83500994	0	0	1	0	0	8.8
6.3	39.05	612.78	0.883685464	0	0	0	1	0	14.1
6.2	28.69	553.43	6.931846796	1	0	0	0	0	15.3
6.69	37.57	421.46	5.043014971	1	0	0	0	0	14.7
4.73	43.99	379.46	10.69538218	0	0	1	0	0	15.8
6.2	77.79	297.86	17.43926604	1	0	0	0	0	18.5
6.2	58.52	538.69	14.75240658	1	0	0	0	0	22
5.61	13.17	375.16	10.0002	1	0	0	0	0	5.3
6.36	36.4	566.33	8.920532495	1	0	0	0	0	18.9
6	2.92	551.82	2.039191016	0	0	1	0	0	0.8
4.66	12.27	525.79	6.981747632	1	0	0	0	0	12.6
5.2	20.25	412.37	14.69753721	1	0	0	0	0	3.5
4.7	16.91	397.99	10.10319256	0	0	1	0	0	5.8
5.39	80.5	449.95	12.58609948	0	1	0	0	0	15.8
4.71	19.01	294.56	7.769015382	0	0	1	0	0	9.1
4.45	22.77	323.4	13.86756287	0	0	1	0	0	3.1
6.69	68.93	501.75	20.40684444	1	0	0	0	0	13.2
6.2	91.6	540.66	5.578091071	0	0	1	0	0	28.2
6.2	44.41	428.57	8.895392066	0	0	0	1	0	18.6
6.3	70.71	573.04	9.99520385	1	0	0	0	0	17.2
6.2	24.25	295.74	0	0	1	0	0	0	11.8
5.77	24.45	456.83	1.976259092	0	0	1	0	0	17.3
4.1	21.71	507.43	12.55706972	0	0	1	0	0	9
6.3	49.03	469.64	19.98969735	1	0	0	0	0	35.2
5.28	11.6	318.16	11.55418106	1	0	0	0	0	4
4.92	27.77	480.22	13.90148553	0	0	0	0	1	5.4
6.63	80.16	723.23	4.197987613	1	0	0	0	0	18.4
6.61	67.34	212.21	1.160474041	0	0	1	0	0	16.5
6.36	36.15	214.43	8.889370056	1	0	0	0	0	23
6.3	35.46	714.27	10.00255967	1	0	0	0	0	25.1
7.62	70.33	573.04	20.02130116	0	1	0	0	0	35.4
6.2	19.65	573.02	6.706832337	1	0	0	0	0	8.9
6.2	39.32	804.36	1.253953747	0	0	1	0	0	15.1
5.27	14.82	397.27	10.98316439	0	1	0	0	0	1.6
6.8	41.75	425.06	17.22735035	1	0	0	0	0	18.9
6	13.7	392.24	3.162451581	0	0	1	0	0	9.3
6.6	10.27	361.4	0	0	0	0	0	1	15.4
5.8	41.44	314.33	4.066448082	0	0	0	1	0	3.2
6.69	53.45	324.79	5.05948614	1	0	0	0	0	17.3
5.61	27.4	349.43	9.999995	1	0	0	0	0	8.8
6.1	22.3	396.41	5.00970059	0	0	1	0	0	16.1
6.3	15.77	421.13	2.851806445	0	0	0	1	0	14.4
5.8	41.88	309.41	4.088031311	0	0	0	1	0	12
5.2	68.77	417.99	13.15533732	0	0	1	0	0	12.1
6.2	34.45	677.49	7.736769352	1	0	0	0	0	15.5
4.06	15.84	698.72	10.92449999	0	0	1	0	0	5.3
7.62	13.53	551.21	0	0	1	0	0	0	33.3
6.93	76.5	585.23	3.910242959	0	1	0	0	0	16.1
5.27	34.45	351.57	13.90295292	0	1	0	0	0	12.3
6.19	3.48	281.61	0.455960525	0	0	1	0	0	15.3
5.45	42.52	504.27	4.220698994	0	0	1	0	0	15.4
6.2	43.97	190.54	6.742284479	1	0	0	0	0	43.5
6.52	6.22	410.66	3.603262411	1	0	0	0	0	10.3
6.69	52.18	580.03	20.41646394	1	0	0	0	0	14.5
6.8	18.97	265.82	13.83403412	1	0	0	0	0	18.2
6.93	69.38	509.87	12.63392259	0	1	0	0	0	13.1
5.63	10.96	390.18	0.810370286	0	0	1	0	0	6.2
4	11.31	285.93	9.452618685	0	0	1	0	0	5.1
4.5	43.6	561.04	17.71254922	0	0	0	1	0	5.5
6.3	61.66	221.7	10.02247474	1	0	0	0	0	42.4
5.61	48.2	257.21	12.87002331	1	0	0	0	0	19.4
6.2	49.58	487.27	19.50999744	1	0	0	0	0	18.5
5.1	9.44	428	4.147674047	0	0	0	1	0	4.5
7.13	42.06	635.01	0	0	0	1	0	0	18
4.92	73.8	646	16.02118597	0	0	0	0	1	4.8
6.32	59.96	320.11	12.08257837	1	0	0	0	0	14.8
5.9	65.79	221.7	6.480987579	1	0	0	0	0	34.8
5.09	11.74	456.13	11.58686757	1	0	0	0	0	1.7
5.45	19.69	337.58	4.276412047	0	0	1	0	0	12
4.85	10.01	425.81	6.310879495	0	0	1	0	0	5.2
5.61	25.69	365.22	9.985349268	1	0	0	0	0	13.8
7	32.91	280.26	13.61860859	0	0	1	0	0	27.9
6.3	86.38	845.34	20.01158415	1	0	0	0	0	25.1
5.8	31.23	460.31	9.624385695	0	0	0	1	0	11.6
5.2	43.38	535.24	0	0	0	0	0	1	9
7.2	51.2	238	5.153290211	0	0	1	0	0	44.2
7.62	11.48	665.2	11.48	0	1	0	0	0	23
6	8.92	428	3.292764796	0	0	0	1	0	4.7
7.62	34.18	347.63	8.166780271	0	1	0	0	0	27.2
6.3	25.66	397.57	10.00293457	1	0	0	0	0	21.7
7.62	14.91	270.22	0	0	1	0	0	0	38.8
5.18	11.95	480.32	9.552491822	1	0	0	0	0	5.9
5.9	94.52	175.68	6.445184249	1	0	0	0	0	21.8
6.53	12.69	348.69	0	0	0	1	0	0	18.6
5.9	68.12	169.52	6.491402006	1	0	0	0	0	13.1
5.28	22.9	411.55	14.06716389	1	0	0	0	0	2.2
7.62	58.09	999.66	18.27644659	0	1	0	0	0	22.7
6.9	74.35	326.13	12.27328807	1	0	0	0	0	18.2
4.9	36.87	321.91	7.825343443	0	0	1	0	0	10.6
4.88	34.23	360	15.7910101	0	1	0	0	0	8.1
7.2	29	264.57	5.199913461	0	0	1	0	0	24.7
5.7	5.32	382.12	5.140573898	0	0	1	0	0	3.7
5.99	18.49	339.06	14.50238601	0	1	0	0	0	6
5.2	11.61	324.55	0	0	0	0	0	1	5.6
6.9	60.94	245.09	0	1	0	0	0	0	23
6.8	36.79	561.59	3.532661886	1	0	0	0	0	16.1
6.3	32.46	459.34	10.00385926	1	0	0	0	0	25.3
6.5	96.17	309.41	9.596499362	1	0	0	0	0	14.7
6.3	94.02	704.96	19.8532214	1	0	0	0	0	25.5
7.62	81.66	288.3	19.97206048	0	1	0	0	0	43
6.06	42.36	360.45	4.007580317	0	1	0	0	0	6.7
5.1	35.31	509	4.109890509	0	0	0	1	0	9.6
6.32	59.72	309.41	12.10652717	1	0	0	0	0	16.2
6.93	74.14	873.1	3.84941554	0	1	0	0	0	14.2
5.39	73.77	244	14.99466572	0	1	0	0	0	24.7
5.39	15.91	292	13.66402576	0	1	0	0	0	11.5
6.9	94.82	476.8	1.37706209	1	0	0	0	0	24.3
6.93	94.64	169.72	3.890501253	0	1	0	0	0	12
6.61	88.41	538.73	1.329699214	0	0	1	0	0	21.6
4.7	14.48	535.24	13.11376376	0	0	0	1	0	7.9
6.8	14.81	370.03	9.927537459	1	0	0	0	0	13.3
5.65	17.71	248.98	8.603121527	1	0	0	0	0	13.8
6.5	80.41	352.05	2.535981072	1	0	0	0	0	19.1
4.7	9.86	448.77	6.257411605	0	0	1	0	0	3.1
6.2	14.74	496.46	0.542862782	0	0	0	1	0	22
4.7	13.72	477.35	13.12396282	0	0	0	1	0	6.3
6.2	60.33	223.04	24.99201472	1	0	0	0	0	16.1
5.9	28.4	665.2	6.483633241	1	0	0	0	0	13.1
6.63	97.7	391.9	4.192600625	1	0	0	0	0	21.5
7.2	23.42	202.26	5.223743868	0	0	1	0	0	13.8
7.2	73.31	229.92	9.043981424	0	0	1	0	0	42.6
6.69	26.73	315.06	12.92025155	1	0	0	0	0	10
4.7	8.18	412.37	8.18	1	0	0	0	0	3.1
6.8	46.83	464.92	17.24289129	1	0	0	0	0	18.6
4.45	20.25	418.5	14.06334242	0	0	1	0	0	4.3
6.2	50.45	505.2	6.64848855	1	0	0	0	0	17.1
5.28	14.67	251.24	13.06087669	1	0	0	0	0	2.4
4.3	15.13	729.65	2.628098172	0	0	1	0	0	4.9
6.54	18.2	192.05	0	0	0	1	0	0	35.7
6.2	66.31	538.93	6.706355195	1	0	0	0	0	22.1
7.62	15.99	409	0	0	1	0	0	0	37.4
4	7.65	377.93	2.772291471	0	0	1	0	0	5.4
6.19	31.19	382.12	10.55431665	0	0	1	0	0	19.2
7.3	54.8	357.43	0	1	0	0	0	0	34.2
6.3	45.72	223.04	9.968650862	1	0	0	0	0	31.5
7.62	16.04	233.14	0	0	1	0	0	0	32.8
4.1	13.67	395.78	12.56251567	0	0	1	0	0	4.4
4.7	17.68	272.63	10.42420261	0	0	1	0	0	10.2
4.73	19.62	420	9.179803919	0	0	1	0	0	7.7
5.6	20.46	547	9.981583041	0	0	0	0	1	4.8
6.8	97.54	344.86	3.122739182	1	0	0	0	0	32.1
6.36	31.62	372.73	8.905548832	1	0	0	0	0	21.7
6.69	41.41	367.53	4.975540172	1	0	0	0	0	17.3
6.61	99.39	324.85	0	0	0	1	0	0	9.6
5.8	42.27	275.82	4.00331113	0	0	0	1	0	10.9
5.09	11.55	478.63	11.463612	1	0	0	0	0	1.2
6.3	51.27	236.19	9.976412181	1	0	0	0	0	51.4
4.88	48.47	739.55	15.77821283	0	1	0	0	0	11.2
4.45	14.06	328.6	13.85709926	0	0	1	0	0	8.1
6.3	76.12	271.3	10.00213977	1	0	0	0	0	46.7
6.2	86.25	539.98	15.90941859	1	0	0	0	0	25.6
7.3	55.81	309.41	0	1	0	0	0	0	25.2
6.9	83.34	558.33	1.291007359	1	0	0	0	0	25.3
4.14	6.41	726	5.524997738	0	0	1	0	0	4.2
5.99	26.68	267.35	14.49352959	0	1	0	0	0	12
7.62	98.93	217.83	15.61437799	0	1	0	0	0	35.7
6.5	96.43	306.78	9.609495304	1	0	0	0	0	13
6.63	96.86	318.98	12.6530115	1	0	0	0	0	53.6
5.28	12.45	326.47	11.34848448	1	0	0	0	0	3
6.61	41.56	337.95	0	0	0	1	0	0	23.5
7.9	43	341.56	0.927307932	0	0	1	0	0	23.1
6.9	47.02	291.76	0.969690672	1	0	0	0	0	21.5
5.77	16.05	257.38	9.187866999	1	0	0	0	0	7.3
5.93	25.17	450.28	11.80491423	0	1	0	0	0	9.7
5.99	42.26	508.83	14.48508198	0	1	0	0	0	16.4
6.2	67.91	269.28	1.165375476	0	0	1	0	0	29
4.12	2.8	388.65	2.413213625	0	0	1	0	0	4.4
6.3	43.93	253.72	10.02855922	1	0	0	0	0	24.5
7.62	98.88	217.05	19.98171164	0	1	0	0	0	43.9
6.19	39.08	288.62	0	0	0	1	0	0	15.3
6.9	70.26	609	13.03633384	0	0	1	0	0	24.8
6.61	58.3	360.16	0	0	0	1	0	0	22.6
6.9	33.28	516.53	0	1	0	0	0	0	25.9
6.63	85.15	616.18	3.913936637	1	0	0	0	0	19.9
5.9	7.83	191.14	2.00099975	0	0	1	0	0	9.1
6.69	71.69	476.64	5.077006992	1	0	0	0	0	19.8
6.3	44.83	503.04	20.0028623	1	0	0	0	0	36
6.2	33.6	223.04	6.725592911	1	0	0	0	0	26.7
6.69	47.98	544.68	4.988186043	1	0	0	0	0	13.8
5.99	17.42	367.53	16.82068667	0	1	0	0	0	10.5
7.62	47.67	346.56	0	0	1	0	0	0	33.6
7.3	57	275.82	0	1	0	0	0	0	23.4
6.9	16.96	555.96	12.29712161	1	0	0	0	0	10.1
4.1	19.7	463.01	12.61638221	0	0	1	0	0	8.6
7.37	12.55	723.95	0	0	0	1	0	0	29.1
6.3	49.7	599.64	10.01736492	1	0	0	0	0	26.1
4.05	10.5	519	10.08291129	0	0	1	0	0	3.6
7.62	92.42	538.69	19.4971998	0	1	0	0	0	21.7
6	9.47	466.12	2.946336709	0	0	1	0	0	19.6
6.9	80.31	203.45	0	1	0	0	0	0	26.6
6.5	95.71	301.05	9.573463323	1	0	0	0	0	16.2
6.2	64.57	512.88	14.71896736	1	0	0	0	0	22
6.9	37.39	442.61	12.2969915	1	0	0	0	0	26.4
7.62	91.19	388.16	14.92697223	0	1	0	0	0	29.2
6.6	46.22	574.88	1.359558752	0	0	1	0	0	22.1
6.8	20.33	274.23	16.86672464	1	0	0	0	0	29.4
6.2	27.13	665.2	4.023431371	0	0	1	0	0	17.1
6.9	38.96	274.23	0.882666415	1	0	0	0	0	27.4
6.53	7.29	242.05	0	0	0	1	0	0	24
6.9	46.41	217.1	12.30144707	1	0	0	0	0	26.9
6.5	94.16	286.03	9.593575976	1	0	0	0	0	11.2
6.2	63.6	197.63	6.663144903	1	0	0	0	0	50.7
6.9	31.08	248.19	0.788352713	1	0	0	0	0	48.3
6.2	63.24	665.2	18.44607004	1	0	0	0	0	14.7
7.62	66.88	621.06	19.99854995	0	1	0	0	0	24.3
5.45	4.29	519	4.250611721	0	0	1	0	0	4.2
6.3	57.16	373.23	19.99157573	1	0	0	0	0	23.3
5.99	30.37	402.16	17.50155707	0	1	0	0	0	12.3
6.61	79.03	719.57	1.257179383	0	0	1	0	0	24
5.2	35.15	408.2	15.93592169	0	0	1	0	0	13.8
5.8	27.86	240.09	17.73018612	0	0	0	0	1	14.2
5.34	9.15	585.04	7.259311262	0	0	0	1	0	2.5
6.2	79.37	193	1.259880947	0	0	1	0	0	36.7
5.33	12.14	486	5.73494551	0	1	0	0	0	3.2
6.93	55.11	735.44	3.925710127	0	1	0	0	0	19.5
7.28	87.94	324.62	0	0	0	1	0	0	25.7
6.63	55.84	311.1	14.25431514	1	0	0	0	0	22.2
6.32	59.93	314.88	12.12801715	1	0	0	0	0	13.4
5.44	10.76	316.19	6.07644633	0	0	1	0	0	17.1
6.69	46.91	572.57	4.932098945	1	0	0	0	0	15.2
7.28	19.74	352.98	0	0	0	1	0	0	10.6
5.31	39.95	231.23	4.186836515	0	0	1	0	0	40.7
7.3	58	303.36	0	1	0	0	0	0	24.3
7.54	80	336.98	0	1	0	0	0	0	43.6
7.62	66.25	573.04	0	0	1	0	0	0	35.6
6.3	77.65	484.45	20.00053999	1	0	0	0	0	19.3
5.28	17.01	740.05	10.99362088	1	0	0	0	0	2.8
5.39	75.44	576.04	12.60195223	0	1	0	0	0	14.7
5.9	39.83	626.43	16.41538303	1	0	0	0	0	13.2
4.48	9.46	467.76	8.33193855	0	0	1	0	0	5.4
7.62	79.69	373.54	19.99791239	0	1	0	0	0	45.3
4.53	45.79	338.19	7.862060799	0	0	1	0	0	11.6
6.8	32.54	605.71	11.9659517	1	0	0	0	0	14.7
6.2	66.53	561.03	0	0	1	0	0	0	18.6
6.61	54.62	280.92	0	0	0	1	0	0	18.8
4.66	12.11	392.97	6.974388862	1	0	0	0	0	6.5
6.61	25.53	343.97	0.714492827	0	0	1	0	0	15.2
7.62	43.15	671.52	20.00973763	0	1	0	0	0	35
6.69	54.45	508.83	20.43481343	1	0	0	0	0	13.1
6.69	71.47	444.74	4.926550517	1	0	0	0	0	14
6.3	31.17	472.81	10.0069226	1	0	0	0	0	18.3
6.06	54.82	532.85	4.052591763	0	1	0	0	0	10.6
6	2.65	220.75	2.547469332	0	0	1	0	0	14.1
4.37	10.5	519.15	5.02410191	0	0	0	0	1	5.1
7.62	70.71	500.15	20.00879057	0	1	0	0	0	37.2
6.9	53.16	496.46	12.20483511	0	0	0	1	0	22.9
7.51	60.05	354.37	14.26932374	0	0	1	0	0	36.7
6.9	63.53	252.68	0	1	0	0	0	0	14.7
5.3	16.89	551.3	3.272185814	0	0	0	1	0	8.5
5.77	11.42	617.43	5.945914564	1	0	0	0	0	10.4
6.2	63.81	575.54	22.18303857	1	0	0	0	0	15.2
4.3	11.81	428	0.841249071	0	0	1	0	0	5.6
5.6	10.31	405	3.548760347	0	0	0	1	0	7.7
6.3	54.11	442.15	10.0420715	1	0	0	0	0	24.3
5.39	19.04	351.22	12.3866864	0	1	0	0	0	22.3
5.9	98.17	225.77	6.417733245	1	0	0	0	0	20.7
4.5	35.1	760	6.189305292	0	0	1	0	0	11.7
6.63	71.3	697.72	3.959027658	1	0	0	0	0	19.6
6.61	63.91	370.59	0	0	0	1	0	0	21.2
6.8	55.38	305.54	17.23448578	1	0	0	0	0	27.1
4.7	11.63	352.22	7.717959575	0	0	0	1	0	4.3
5.9	21.11	624.85	6.451519201	1	0	0	0	0	10.4
4.7	22.53	529.99	10.09857911	0	0	1	0	0	7
6.53	0.34	259.86	0.34	0	0	1	0	0	9.8
5.9	37.29	652.85	6.495051963	1	0	0	0	0	13.3
6.8	10.78	198.26	10.78	1	0	0	0	0	6.6
5.39	36.56	325.62	12.38037156	0	1	0	0	0	22.6
6.32	59.07	301.05	12.08770036	1	0	0	0	0	12.7
5.1	18.51	468.44	8.752371107	0	0	0	1	0	5
5.9	51.12	494.82	16.45279308	1	0	0	0	0	21.2
5.99	17.3	341.14	16.75708805	0	1	0	0	0	6.8
6.63	9.46	480.4	9.447301202	1	0	0	0	0	8.4
4.66	12.48	373.07	6.988190037	1	0	0	0	0	10.1
4.265	16.8	368.88	6.031384584	0	0	1	0	0	9.9
6.2	54.92	221.7	1.482025641	0	0	1	0	0	41.1
6.52	19.01	509.04	9.995559014	1	0	0	0	0	18.8
5.7	21.31	519	8.245823185	0	0	0	1	0	6.2
6.19	12.9	256.82	0	0	0	1	0	0	13.1
6.69	36.75	283.14	15.48139529	1	0	0	0	0	15.5
5.2	58.45	352	15.92058102	0	0	1	0	0	23.3
6.63	30.81	364.91	3.994195789	1	0	0	0	0	13.2
4.3	9.36	643.8	6.576777326	0	0	1	0	0	2.4
5.39	43.88	420.96	12.37111151	0	1	0	0	0	30.7
6.93	20.8	295.01	3.853102646	0	1	0	0	0	13.4
6.3	59.71	240.43	10.03914837	1	0	0	0	0	53.5
7.62	63.43	484.45	19.98311537	0	1	0	0	0	13.5
7	30.53	255	0	0	0	1	0	0	20.1
6.69	53.94	362.31	4.97589188	1	0	0	0	0	16.6
6.2	29.23	277.5	1.323971299	0	0	1	0	0	23.3
5.9	56.05	573.04	6.429626739	1	0	0	0	0	16.7
5.8	35.68	367.57	8.470348281	0	0	1	0	0	10.1
7.2	44.1	354.88	8.413435683	0	0	1	0	0	23
6.2	38.91	511.18	21.82897157	1	0	0	0	0	14.8
6.63	82.41	518.59	3.850415562	1	0	0	0	0	20.6
5.9	59.43	704.64	6.440380424	1	0	0	0	0	18
7.62	47.52	573.04	9.355335376	0	1	0	0	0	37.6
4.3	16.43	448.77	9.23346089	0	0	0	1	0	2.4
6.2	38.73	212.72	1.524106296	0	0	1	0	0	26
4.88	9.54	527.95	8.826505537	0	0	1	0	0	10
6.32	60.86	268.37	12.12476804	1	0	0	0	0	9.8
6.63	48.43	499.18	4.05429402	1	0	0	0	0	19.9
6.9	6.02	371.06	0.774273853	1	0	0	0	0	14.7
7.3	56.1	309.41	0	1	0	0	0	0	24.3
6.61	35.16	352.65	0.838510584	0	0	1	0	0	16.8
4.45	19.83	360	13.86205252	0	0	1	0	0	6.2
6.93	3.85	462.24	3.846673888	0	1	0	0	0	7.9
6.61	83.93	532.54	0	0	0	1	0	0	23
5.28	34.26	340	13.99766766	1	0	0	0	0	13.2
6.63	65.78	419.49	3.971498458	1	0	0	0	0	17.8
5.27	22.63	241.41	12.91899764	0	1	0	0	0	11.9
4.265	16.15	318.11	6.035072493	0	0	1	0	0	12.9
5.8	41.83	275.82	4.085584414	0	0	0	1	0	11.4
5.99	50.39	996.43	17.50970017	0	1	0	0	0	9.2
5.39	12.59	378.17	12.37812991	0	1	0	0	0	11.2
6.9	43.17	540.42	0.929139387	1	0	0	0	0	59.1
6.9	86.94	609	1.31859774	0	0	1	0	0	23
5.27	27.5	297.07	13.46141152	0	1	0	0	0	10.8
6.8	41.57	551.36	17.2104416	1	0	0	0	0	31.1
5.28	15.29	393.67	13.16856864	1	0	0	0	0	1.6
6.3	31.28	475.46	9.99543896	1	0	0	0	0	15.2
5.9	27.12	306.78	7.508049014	1	0	0	0	0	11.5
5.99	31.48	255	14.50333755	0	1	0	0	0	10.8
6.06	39.14	678.69	3.951708491	0	1	0	0	0	8.5
7.62	51.11	578.11	19.98675812	0	1	0	0	0	22.4
6.93	24.23	267.71	3.863482885	0	1	0	0	0	25.3
5.7	39.02	492	4.04280843	0	0	0	1	0	28.7
4.42	15.35	441.33	5.122655561	0	0	1	0	0	9.2
6.69	36.77	549.75	8.966454149	1	0	0	0	0	21.2
4.8	4.34	364.84	4.320590237	0	0	1	0	0	4.5
5.99	16.53	364.91	15.4026264	0	1	0	0	0	8.6
6.9	93.42	421.78	0	1	0	0	0	0	29.2
5.39	33.78	468.18	12.37915587	0	1	0	0	0	23.3
5.18	14.79	352.2	9.589395184	1	0	0	0	0	8.8
6.63	39.43	461.1	14.26279426	1	0	0	0	0	40.3
4.5	7.64	526.07	5.793893337	0	0	1	0	0	5.1
5.19	17.52	360.45	10.79399833	0	0	1	0	0	4.1
5.27	15.38	375.16	10.97959471	0	1	0	0	0	3.1
7.28	41.43	635.01	0	0	0	1	0	0	30.9
7.62	83.61	265.45	3.420599363	0	1	0	0	0	40.4
5.28	51.69	680.37	14.06372995	1	0	0	0	0	9.2
6.61	67.02	364.18	1.157713263	0	0	1	0	0	24.9
6.8	71.4	179.6	17.22950667	1	0	0	0	0	54.2
6.2	71.63	180.33	1.692572007	0	0	1	0	0	40.1
5.39	52.5	322.14	12.37778655	0	1	0	0	0	37.9
7.62	17.17	379.64	0	0	1	0	0	0	36.9
6.93	50.99	331.21	5.336290847	0	1	0	0	0	16.4
7.62	75.17	471.07	10.66211986	0	1	0	0	0	18
4.9	9.77	349.85	8.108662035	0	0	1	0	0	6.1
7	53.75	551.3	13.09677823	0	0	1	0	0	20.9
6.2	43.79	469.64	7.743003293	1	0	0	0	0	26.7
4.42	25.8	355.87	11.99893329	0	0	1	0	0	15.4
5.74	33.83	281.61	3.074540616	0	0	1	0	0	23
5.8	42.87	303.36	4.136181814	0	0	0	1	0	10.5
6.3	42.53	260.62	9.990260257	1	0	0	0	0	36.1
6.63	67.92	429.71	4.035641213	1	0	0	0	0	22.4
6.3	48.47	512.88	10.03416663	1	0	0	0	0	25.4
5.9	99.17	158.13	14.92807087	1	0	0	0	0	30.2
6.8	15.19	561.59	10.20654692	1	0	0	0	0	10.6
4.7	10.58	371.97	10.16907075	0	0	1	0	0	9.9
4.39	23.02	410.66	4.81874465	0	0	1	0	0	11.5
6.46	41.89	367.84	9.187774486	0	0	1	0	0	12.9
4.5	21.01	760	5.812400537	0	0	1	0	0	9.7
5.9	12.84	392.97	3.01913895	0	0	1	0	0	9
5.9	8.55	665.2	6.469497662	1	0	0	0	0	11.8
7.28	68.66	328.09	0	0	0	1	0	0	33.1
6.2	48.93	578.11	7.7021101	1	0	0	0	0	15.9
6.2	44.64	375.42	6.72849909	1	0	0	0	0	24.8
6.93	9.96	729.65	3.839986979	0	1	0	0	0	5
5.2	48.2	244	13.87423511	0	0	1	0	0	16.2
6.32	59.07	308.39	12.13543572	1	0	0	0	0	16.2
6.3	65.02	192.71	9.976868246	1	0	0	0	0	34.3
5.27	17.01	334.69	10.98180313	0	1	0	0	0	10.1
5.1	49.02	612.78	7.582578717	0	0	0	1	0	12.7
7.62	54.29	527.54	20.00457948	0	1	0	0	0	39.1
6.9	12.85	512.26	0.716658915	1	0	0	0	0	15.1
6.76	4.93	605.04	4.93	1	0	0	0	0	7.3
6.2	57.4	459.32	6.052569702	0	0	1	0	0	35.9
7.62	76.9	573.04	19.97654625	0	1	0	0	0	26.5
7.62	77.2	160.67	1.242537726	0	1	0	0	0	40.8
5.9	31.45	401.34	1.121427662	0	0	0	1	0	14.9
6.2	51.38	576.55	7.764038897	1	0	0	0	0	17.1
7.62	56.3	358.72	20.02062936	0	1	0	0	0	35.8
7.28	54.25	339.02	0	0	0	1	0	0	37.9
7.62	50.53	497.53	7.435085743	0	1	0	0	0	39.1
6.9	59.25	347.45	12.24914691	1	0	0	0	0	28.5
5.27	13.62	349.43	11.78948684	0	1	0	0	0	6.2
4.05	24.02	463.82	10.08565318	0	0	1	0	0	10.2
5.4	53.36	509	38.26478146	0	0	0	1	0	8.3
5.45	49.78	385.47	4.229468052	0	0	1	0	0	11.2
5.39	87.77	427.41	16.63070955	0	1	0	0	0	13.9
4.265	35.14	281.94	6.022889672	0	0	1	0	0	12.8
6.2	6.45	382.21	0	0	0	0	1	0	6.1
5.9	50.36	437.8	16.41394224	1	0	0	0	0	14.1
4.7	11.16	383.09	10.16787097	0	0	1	0	0	2.2
7.28	11.03	379.32	0	0	0	1	0	0	27.1
6.2	69.89	194.47	1.18224363	0	0	1	0	0	36.4
5.14	9.11	335.5	3.117450882	0	0	1	0	0	9.6
5.18	11.7	474.15	9.591663047	1	0	0	0	0	8
6.3	64.22	222.22	10.04208644	1	0	0	0	0	41.4
4.7	25.8	315.63	10.28807076	0	0	1	0	0	8.1
6.93	75.17	659.81	3.876080495	0	1	0	0	0	16.7
4.4	9.65	400	5.933835185	0	0	1	0	0	5.3
6.69	20.45	740.05	17.91048855	1	0	0	0	0	9
5.39	47.89	495.59	16.60258112	0	1	0	0	0	9.6
6.46	78.91	367.54	3.971397739	0	0	1	0	0	15.5
5.27	40.38	270.54	10.97473462	0	1	0	0	0	13
4.45	16.41	325.13	13.85727246	0	0	1	0	0	3.8
5.91	18.13	537.16	14.91310833	0	0	1	0	0	12.8
6.8	33.57	461.1	15.37918398	1	0	0	0	0	13.2
5.94	12.39	373.18	10.57873338	0	0	1	0	0	5.1
5.9	46.81	451.37	6.475067567	1	0	0	0	0	20.6
6.69	39.73	330.5	5.032375185	1	0	0	0	0	17.8
5.1	13.62	503.83	6.6252849	0	0	0	0	1	7.2
6.8	13.75	561.59	12.80868846	1	0	0	0	0	24.2
7.3	57.64	295.17	0	1	0	0	0	0	25.4
6.8	84.15	503.82	17.26420864	1	0	0	0	0	21.9
5.9	28.51	303.36	7.521309726	1	0	0	0	0	13.4
5.6	25.08	612.78	15.19881245	0	0	0	0	1	8.3
6.3	40.72	462.1	9.972361807	1	0	0	0	0	25.3
6.69	4.38	352.05	4.38	0	0	1	0	0	8.4
6.3	55.41	478.07	10.00090496	1	0	0	0	0	25.4
5.99	56.48	389.95	14.52632094	0	1	0	0	0	15.7
5.9	80.99	621.06	16.41048445	1	0	0	0	0	16.2
6.8	47.62	254.14	17.23926623	1	0	0	0	0	25.9
7	24.47	422	2.317606524	0	0	1	0	0	15.7
4.6	32.53	374.34	29.21833157	0	0	1	0	0	5.7
6.61	46.49	254.46	0	0	0	1	0	0	25.8
5.14	9.39	198.77	3.138407239	0	0	1	0	0	10.9
6.61	24.87	389	2.986770832	1	0	0	0	0	23.6
5.5	4.46	471.53	2.850736747	0	0	1	0	0	4.2
6.61	98.02	511.5	0	0	0	1	0	0	24.5
4.45	36.57	351.45	13.86431751	0	0	1	0	0	6.8
7.62	53.56	440.5	19.98943471	0	1	0	0	0	20.2
5.28	14.69	373.07	12.99513755	1	0	0	0	0	8.6
6.8	68.52	525	3.096433432	1	0	0	0	0	12.6
5.9	81.35	418.24	16.44729765	1	0	0	0	0	20.7
5.6	14.54	561.04	9.973725482	0	0	0	0	1	7
6.9	48.14	288.82	12.27017115	1	0	0	0	0	45.9
6.9	54.55	452.15	12.27925079	1	0	0	0	0	24.9
5.8	41.55	314.88	4.172157715	0	0	0	1	0	9.3
4.26	19	338.28	9.116528945	0	0	1	0	0	8.1
5.91	18.13	537.16	14.91310833	0	0	1	0	0	12.4
6.53	22.03	242.05	0	0	0	1	0	0	51.4
7.62	37.48	318.52	0	0	1	0	0	0	33.8
6.61	23.64	502.66	0	0	0	1	0	0	22.3
5.9	26.13	301.05	7.501733133	1	0	0	0	0	16.5
4.7	12.63	396.33	10.1694051	0	0	1	0	0	17.9
5	11.17	509	8.384777874	0	0	0	1	0	1.5
4.7	12.72	402.06	10.10940156	0	0	1	0	0	14.2
4.73	6.25	377.41	4.91557728	0	0	1	0	0	10.2
6.69	46.74	271.9	17.84341895	1	0	0	0	0	17.2
6.5	96.01	314.88	9.588493104	1	0	0	0	0	10.7
6.69	39.91	311.86	20.38705472	1	0	0	0	0	23.3
5.6	16.36	395	3.550873132	0	0	0	1	0	4.9
6.69	23.07	347.7	14.65170639	1	0	0	0	0	15.5
6.2	30.46	295.74	0	0	1	0	0	0	15.8
6.2	42.26	392.67	2.431357645	1	0	0	0	0	15.9
7.13	91.15	351.31	0	0	0	1	0	0	25.1
5.28	19.26	409.4	12.93501836	1	0	0	0	0	2.6
6.69	23.41	277.98	17.51705455	1	0	0	0	0	13.6
5.5	9.33	428	4.202380278	0	0	0	1	0	4.6
6.2	87.58	210.73	25.58356504	1	0	0	0	0	25.1
5.8	51.29	228.85	14.04333294	0	0	0	1	0	13.6
6.2	65.49	272.67	21.89935387	1	0	0	0	0	17.1
4.9	14.51	335.5	7.870451067	0	0	1	0	0	20.3
6.5	95.37	306.38	9.655179957	1	0	0	0	0	15.2
5.6	31.32	199	15.20782693	0	0	0	0	1	16.3
6.36	42.92	522.74	8.886298442	1	0	0	0	0	24.2
5.39	58.54	402.6	16.62391951	0	1	0	0	0	13
7.2	81.59	491.44	5.264190346	0	0	1	0	0	50.2
6.2	50.07	459.67	4.896529383	0	0	1	0	0	23.2
5.28	20.15	413.81	10.98864869	1	0	0	0	0	10.3
4.6	34.58	728.5	9.392443771	0	0	1	0	0	5.6
4.7	44.46	315.52	10.34379041	0	0	1	0	0	10.7
7.62	53.19	355.76	19.99179832	0	1	0	0	0	27.7
5.38	12.63	286.41	3.78343759	1	0	0	0	0	16.1
5.5	17.08	401.34	4.221836093	0	0	0	1	0	19.3
7.01	19.95	457.06	11.95665505	1	0	0	0	0	18.7
6.61	95.37	306.81	0	0	0	1	0	0	22.6
6.9	16.67	348.99	2.759583302	1	0	0	0	0	23.6
7.2	84.7	382.07	5.203690998	0	0	1	0	0	54.7
4.5	14.01	364.45	5.784678038	0	0	1	0	0	9.3
6.63	22.12	685.78	4.02888322	1	0	0	0	0	12.8
5.8	17.24	377.51	8.153618828	0	0	1	0	0	14.2
6.69	77.45	315.52	20.45513383	1	0	0	0	0	28
6.9	59.63	593.35	0	0	0	0	1	0	32.8
4.92	38.1	338.28	13.44200506	0	0	0	0	1	22.2
6.2	60.01	215.34	24.63578089	1	0	0	0	0	25.6
6.69	34.2	332.28	10.97851994	1	0	0	0	0	12.3
6.32	59.02	286.03	12.08252871	1	0	0	0	0	10.2
6.61	5.86	446.34	0.592199291	0	0	1	0	0	31.6
6.93	67.52	304.08	9.202081286	0	1	0	0	0	19.6
7.2	20.08	229.25	5.218649251	0	0	1	0	0	26.6
6.9	57.3	526.65	0	1	0	0	0	0	23.8
6.2	38.83	395.57	7.743797518	1	0	0	0	0	16.7
6.05	34.36	349.43	9.255349804	1	0	0	0	0	7
6.2	31.79	544.74	6.681145111	1	0	0	0	0	21.7
5	57.11	382.77	7.762454509	0	0	1	0	0	15.3
6.69	57.02	337	7.306018067	1	0	0	0	0	20.7
6.2	40.04	602.29	7.713462258	1	0	0	0	0	17
6	2.57	397.57	2.49655763	0	0	1	0	0	5.7
6.8	45.39	488.65	17.23635692	1	0	0	0	0	56.8
5.99	35.86	385.87	14.49481287	0	1	0	0	0	14.1
6.46	70.94	476.64	3.949012535	0	0	1	0	0	17.7
6.2	78.6	573.04	25.55408187	1	0	0	0	0	12
6	68.48	280.64	3.69945942	0	0	1	0	0	29.6
6	9.67	320.39	2.978069845	0	0	1	0	0	8.3
5.39	91.91	471.92	14.74210636	0	1	0	0	0	23.3
6.2	54.77	355.76	7.742383354	1	0	0	0	0	17.8
4.92	71.12	399.84	7.146803481	0	0	1	0	0	4.8
6.69	85.43	331.74	5.060286553	1	0	0	0	0	17.8
7.62	79.62	396.93	20.02750109	0	1	0	0	0	27.8
6.3	55.21	437.8	20.0003125	1	0	0	0	0	18.5
7.62	57.65	734.26	19.99893997	0	1	0	0	0	27.3
4.05	21.87	272.63	10.07714245	0	0	1	0	0	13.3
4.92	52.98	352	12.4763897	0	0	0	0	1	19.9
6.69	10.05	320.93	8.351909961	1	0	0	0	0	16.7
6.2	93.27	423.4	7.956632453	1	0	0	0	0	17.5
4.79	14.07	391.76	3.789775719	0	0	0	1	0	7.5
6.8	36.73	572.37	11.29559206	1	0	0	0	0	27.1
5.74	19.7	335.5	3.065681001	0	0	1	0	0	15.1
5.9	49.77	330.55	16.42962264	1	0	0	0	0	20.6
5.27	30.27	402.16	12.47463426	0	1	0	0	0	12.4
5.4	16.82	585.04	13.98177027	0	0	0	1	0	6.2
7.62	41.03	573.04	7.32966575	0	1	0	0	0	35.5
4.45	18.98	332.35	13.8477435	0	0	1	0	0	3.5
6.2	73.45	398.81	11.27147284	1	0	0	0	0	17.7
5.6	52.94	519	5.627965885	0	0	0	1	0	8.4
5.45	67.32	274.67	4.339354791	0	0	1	0	0	33.6
4.92	16.82	724.89	12.74174242	0	0	0	0	1	3.2
6.93	45.58	126.4	3.815756806	0	1	0	0	0	15.5
6.69	14.7	267.49	14.7	1	0	0	0	0	11.9
4.73	35.94	262.05	8.542569871	0	0	1	0	0	10.4
4.42	13.01	526.24	5.073430792	0	0	1	0	0	8.3
6.3	51.83	789.18	20.01381523	1	0	0	0	0	22.5
6	3.52	438.74	2.638465463	0	0	1	0	0	5.6
5.42	30	517.06	11.37463846	0	0	1	0	0	10.9
5.9	48.07	614.05	16.44372221	1	0	0	0	0	18.3
6.63	40.14	488.65	4.979026009	1	0	0	0	0	39.4
6.9	59.62	620.4	12.28775	1	0	0	0	0	25.7
4.1	15.86	652.29	12.55561627	0	0	1	0	0	5.3
6	2.86	593.35	1.97349943	0	0	1	0	0	2.5
6.93	30.49	281.61	3.818062336	0	1	0	0	0	16.1
5.27	21.8	266.9	12.23921566	0	1	0	0	0	13.4
4.66	15.08	260.02	8.808450488	1	0	0	0	0	25.5
6.2	63.96	734.26	7.739605933	1	0	0	0	0	21.9
6.69	37.19	499.31	4.943328838	1	0	0	0	0	12.4
7.62	41.99	210.01	0	0	1	0	0	0	47.6
6.2	39.56	579.1	6.691300322	1	0	0	0	0	28.3
6.2	7.62	443.04	7.62	1	0	0	0	0	5.4
6.06	49.09	537.95	4.081874569	0	1	0	0	0	10.9
6.2	56.33	398.81	2.599230655	0	0	1	0	0	22.4
4.2	13.27	299.37	3.350716341	0	0	1	0	0	3.1
6.69	84.54	340.65	20.44726632	1	0	0	0	0	25.1
5.99	17.91	283.14	14.50924188	0	1	0	0	0	11.8
6.93	30.24	621.2	6.468848429	0	1	0	0	0	16.3
5.99	36.55	318.16	17.42313405	0	1	0	0	0	12.6
6.32	60.89	306.78	12.12778628	1	0	0	0	0	9.4
5.9	6.5	193.67	2.01434853	0	0	1	0	0	6.9
7.51	58.28	310.01	14.33311899	0	0	1	0	0	36.1
5.27	18.14	245.06	11.63156051	0	1	0	0	0	9.2
5.99	30.03	160.58	14.49520265	0	1	0	0	0	15.1
6.3	52.4	543.06	20.00737614	1	0	0	0	0	22.3
5.77	16.05	257.38	9.187866999	1	0	0	0	0	5.8
4.7	16.11	264.86	10.34454446	0	0	1	0	0	14.6
6.36	43.68	326.64	8.917667857	1	0	0	0	0	29
6.63	92.9	251.4	10.54134716	1	0	0	0	0	58.1
6.9	28.91	561.59	0.760328876	1	0	0	0	0	17.3
5.99	32.8	345.72	14.50184816	0	1	0	0	0	23.2
6.2	67.26	465.55	8.661270115	1	0	0	0	0	16.6
6.3	65.54	573.04	10.01692068	1	0	0	0	0	14.5
6.9	28.41	561.59	12.29861781	1	0	0	0	0	9.9
6.2	57.38	527.54	1.514859729	0	0	1	0	0	30.4
5.9	46.02	542.61	6.490516158	1	0	0	0	0	14.8
7.62	18.02	223.24	0	0	1	0	0	0	49.9
5.45	8.83	363.45	4.249858821	0	0	1	0	0	17.6
6.9	81.65	331	12.28837255	1	0	0	0	0	36.2
6.9	93.95	358.25	1.370729733	1	0	0	0	0	46.9
5.9	58.39	494.32	16.43262608	1	0	0	0	0	13.4
6.06	38.22	287.87	4.001037365	0	1	0	0	0	12.7
6.5	97.02	275.82	9.638921101	1	0	0	0	0	12.1
7.51	15.37	281.86	7.160789063	0	0	1	0	0	11.8
6.63	22.73	462.93	4.029392014	1	0	0	0	0	10.4
4.5	13.48	371.02	6.659729724	0	0	1	0	0	15
4.7	39.28	265.59	10.57400113	0	0	1	0	0	17.1
5.8	42.61	321.63	4.01941538	0	0	0	1	0	10.9
6.3	91.23	447.51	20.00331972	1	0	0	0	0	27.8
5.6	51.84	313.07	3.525223397	0	0	0	1	0	33.6
6.9	60.63	339.43	12.29634092	1	0	0	0	0	45.9
6.36	8.41	257.38	3.40470263	1	0	0	0	0	11.6
7.1	25.55	585.04	9.813990014	1	0	0	0	0	12.1
7.14	9.14	338	0	0	0	1	0	0	16.1
6.2	76.22	225.77	6.755886322	1	0	0	0	0	39.4
5.39	21.73	318.11	12.36349465	0	1	0	0	0	10.5
6.9	80.98	211.2	1.272595772	1	0	0	0	0	31.9
5.4	17.44	488	11.87773968	0	0	0	1	0	3.5
6.69	49.81	160.58	20.40202196	1	0	0	0	0	23.4
4.9	68.04	367.57	9.595415572	0	0	1	0	0	8.4
5.99	36.79	569.84	17.50241412	0	1	0	0	0	11.5
6.2	14.66	614.98	6.698805864	1	0	0	0	0	12.5
6.69	64.66	662.7	5.081731988	1	0	0	0	0	18.4
6.2	35.05	223.24	6.71881686	1	0	0	0	0	30.8
5.31	52.82	202.89	4.234371264	0	0	1	0	0	59.2
6.93	77.43	594.47	3.732197744	0	1	0	0	0	10.2
5.2	41.12	217.84	15.92753277	0	0	1	0	0	19.7
6.3	59.6	671.52	20.01150669	1	0	0	0	0	18.9
6.9	99.12	389.24	12.25091017	1	0	0	0	0	22.3
4.1	7.5	527.95	6.815651106	0	0	1	0	0	1.6
5.45	56.36	402.6	4.243771907	0	0	1	0	0	15.5
6.9	16.27	825.83	0.570350769	1	0	0	0	0	22.6
5.99	40.61	348.87	17.51235278	0	1	0	0	0	14.4
6.61	65.98	495.15	0	0	0	1	0	0	21.7
6.2	34.52	573.04	6.717946115	1	0	0	0	0	15.3
6.2	49.54	460.69	20.07554482	1	0	0	0	0	19.4
6	3.19	226.63	2.598768939	0	0	1	0	0	5.4
4.7	10.52	418.97	7.526479921	0	0	0	1	0	4.4
6.1	17.73	240.09	14.65443619	0	0	0	1	0	13.5
5.77	23.47	303.47	2.053411795	0	0	1	0	0	21.7
5.9	15.36	443.04	6.450271312	1	0	0	0	0	11.1
4.265	8.85	484.66	6.049041246	0	0	1	0	0	3
5.99	37.05	230	14.48766717	0	1	0	0	0	24.9
6.9	11.12	398.59	9.886672848	1	0	0	0	0	9.5
5.9	94.08	497.73	16.45385973	1	0	0	0	0	16.9
5.8	40.9	285.09	4.039801975	0	0	0	1	0	12.3
4.85	7.94	472.2	6.301960013	0	0	1	0	0	3.2
6.61	30.19	634.33	16.0343288	1	0	0	0	0	14.4
6.2	25.79	544.74	1.435827288	0	0	1	0	0	20.8
4.88	37.5	355.87	15.77623529	0	1	0	0	0	10.4
5.99	48.96	267.49	16.82026159	0	1	0	0	0	14.5
6.3	51.72	190.54	9.969749245	1	0	0	0	0	40.8
5.27	12.01	549.75	11.44828371	0	1	0	0	0	7.8
6.69	41.93	527.7	20.44095888	1	0	0	0	0	10.3
6.9	38.06	429.2	0.872410454	1	0	0	0	0	23
6.54	23.85	179	0	0	0	1	0	0	35.8
6.3	70.37	169.84	9.971023017	1	0	0	0	0	41.1
7.3	56.13	306.78	0	1	0	0	0	0	22.3
6.93	41.86	415.27	3.877782872	0	1	0	0	0	16
6.46	59.87	509.1	3.943260073	0	0	1	0	0	25.4
5.9	47.12	511.3	16.41053016	1	0	0	0	0	13.8
6.2	5.55	187	0.576281181	0	1	0	0	0	11.4
4.7	24.14	322	10.17681188	0	0	1	0	0	9.9
7.62	84.8	299.28	20.03197444	0	1	0	0	0	44
6.36	37.22	211.74	8.901056117	1	0	0	0	0	24
5.39	22.55	335.43	14.40416606	0	1	0	0	0	19.1
6.93	54.15	337.88	3.891323682	0	1	0	0	0	13.2
6.93	20.26	488.77	3.802315084	0	1	0	0	0	10.9
6.93	30.86	425.3	3.841249797	0	1	0	0	0	12.7
7.62	22.69	253.72	0	0	1	0	0	0	51
6.8	23.16	223.12	12.12900243	1	0	0	0	0	30.6
6.2	65.15	236.19	24.93363993	1	0	0	0	0	23
5.39	30.16	389.95	14.30814803	0	1	0	0	0	16.5
5.8	42.61	300.22	4.01941538	0	0	0	1	0	9.3
6.93	39.51	367.57	3.870103358	0	1	0	0	0	18.2
6.93	79.25	623.52	3.775831034	0	1	0	0	0	16.9
5.8	41.5	314.88	4.06939799	0	0	0	1	0	11.2
5.45	27.24	287.46	4.227233138	0	0	1	0	0	37.8
7.62	45.35	418.24	20.00331223	0	1	0	0	0	35.9
6.9	21.26	496.46	12.05767391	0	0	0	1	0	27
6.2	34.76	535.13	6.690702504	1	0	0	0	0	23
4.45	14.09	426.21	13.98090126	0	0	1	0	0	9.5
[truncated: 1,053 more rows]
